# Supplementary material for: Transcriptome and Metabolome Profiling of a Novel Isolate Chlorella sorokiniana G32 (Chlorophyta) Displaying Enhanced Starch Accumulation at High Growth Rate Under Mixotrophic Condition
Source: Front Microbiol. 2022 Jan 6;12:760307. doi: 10.3389/fmicb.2021.760307 (PMC8770532; doi:10.3389/fmicb.2021.760307)
Supplement: Supplementary file 7 [file Table_1.XLSX]

## Sheet: Sheet1
Supplementary Table S1. Transcriptomic profiles of G32 cells in response to medium shift with different levels of glucose supplement.
Note: col-A, transcript ID; col-B, best-hit ID; col-C..E, profile of cells adapted to low glucose supplement (LL); col-F..H, profile of cells after medium shift from low glucose to high glucose (L2H);
col-I..K, profile of cells adapted to high glucose supplement (HH); col-L..N, profile of cells after medium shift from high glucose to low glucose (H2L); col-O..W, average ratio and p-values;
col-Y..AA, SEGs level change > 4-fold, FRD adjusted p-value < 0.01; col-AB..AH, annotations.
TID	Best-hit	LL_TPM_1	LL_TPM_2	LL_TPM_3	L2H_TPM_1	L2H_TPM_2	L2H_TPM_3	HH_TPM_1	HH_TPM_2	HH_TPM_3	H2L_TPM_1	H2L_TPM_2	H2L_TPM_3	logFC(L2H/LL)	PValue(L2H/LL)	FDR(L2H/LL)	logFC(H2L/HH)	PValue(H2L/HH)	FDR(H2L/HH)	logFC(HH/LL)	PValue(HH/LL)	FDR(HH/LL)	SIG_L2H/LL	SIG_H2L/HH	SIG_HH/LL	237-common	KOG	KO	EC#	Description	Pathway	Pathway_class	Pathway_type
TRINITY_DN8728_c1_g2_i1	Vocar.0053s0035.1.p	2.45	2.66	2.14	21.41	18.67	21.13	29.37	22.45	31.08	2.5	2.24	3.19	3.078	0	0	-3.386	0	0	3.515	0	0	1	1	1	1		K00036	1.1.1.49 1.1.1.363	glucose-6-phosphate 1-dehydrogenase	00030 Pentose phosphate pathway |00480 Glutathione metabolism |05230 Central carbon metabolism in cancer	Carbohydrate metabolism|Metabolism of other amino acids|Cancers	Metabolism|Metabolism|Human Diseases
TRINITY_DN15234_c0_g1_i1	CsuC169_52981	51.61	51.66	52.24	3.17	3.7	3.49	4.86	3.73	5.04	35.35	36.63	35.36	-3.909	0	0	2.978	0	0	-3.512	0	0	1	1	1	1	KOG0068	K00058	1.1.1.95 1.1.1.399	D-3-phosphoglycerate dehydrogenase / 2-oxoglutarate reductase	00260 Glycine, serine and threonine metabolism |00680 Methane metabolism	Amino acid metabolism|Energy metabolism	Metabolism|Metabolism
TRINITY_DN15365_c0_g1_i1	Vocar.0008s0202.2.p	19.86	19.39	23.03	91.78	91.36	97.72	139.37	125.86	148.02	7.39	7.58	9.47	2.173	0	0	-4.079	0	0	2.73	0	0	1	1	1	1			1.10.3.11
TRINITY_DN9063_c0_g3_i1	CsuC169_35371	9.07	8.57	7.68	35.62	39.27	35.96	61.67	57.83	65.78	8.23	7.2	7.63	2.13	0	0	-3.006	0	0	2.871	0	0	1	1	1	1	KOG0143	K06892	1.14.11.-	feruloyl-CoA ortho-hydroxylase	00940 Phenylpropanoid biosynthesis	Biosynthesis of other secondary metabolites	Metabolism
TRINITY_DN2854_c0_g1_i2	Vocar.0029s0083.1.p	1.6	2.31	0.94	10.4	9.45	9.68	8.08	9.14	7.9	1.19	1.34	1.18	2.606	0	0	-2.76	0	0	2.373	0	0	1	1	1	1	KOG0143		1.14.17.4
TRINITY_DN6818_c0_g2_i1	CsuC169_29437	6.35	7.66	6.86	64.49	61.45	62.5	95.06	92.88	94.79	6.03	4.99	5.85	3.175	0	0	-4.066	0	0	3.76	0	0	1	1	1	1	KOG0157	K09832	1.14.19.41	sterol 22-desaturase	00100 Steroid biosynthesis	Lipid metabolism	Metabolism
TRINITY_DN35256_c0_g1_i1	CsuC169_38051	175.41	164.55	162.08	843.5	835.35	844.43	1289.12	1217.1	1366.11	301.35	299.94	314.48	2.329	0	0	-2.08	0	0	2.947	0	0	1	1	1	1	KOG0657	K05298	1.2.1.13	glyceraldehyde-3-phosphate dehydrogenase (NADP+) (phosphorylating)	00710 Carbon fixation in photosynthetic organisms	Energy metabolism	Metabolism
TRINITY_DN62_c0_g2_i1	CsuC169_29142	0.75	0.93	1.22	24.8	25.88	26.64	26.13	23.23	26.51	0.65	0.71	0.8	4.737	0	0	-5.132	0	0	4.709	0	0	1	1	1	1	KOG1186	K00276	1.4.3.21	primary-amine oxidase	00260 Glycine, serine and threonine metabolism |00350 Tyrosine metabolism |00360 Phenylalanine metabolism |00410 beta-Alanine metabolism |00950 Isoquinoline alkaloid biosynthesis |00960 Tropane, piperidine and pyridine alkaloid biosynthesis	Amino acid metabolism|Amino acid metabolism|Amino acid metabolism|Metabolism of other amino acids|Biosynthesis of other secondary metabolites|Biosynthesis of other secondary metabolites	Metabolism|Metabolism|Metabolism|Metabolism|Metabolism|Metabolism
TRINITY_DN5253_c0_g1_i1	Vocar.0002s0390.1.p	1.49	1.15	2.16	0.23	0.08	0.08	ND	0.18	0.47	1.68	1.81	2.42	-3.646	0	0	3.192	0	0	-2.891	0	0	1	1	1	1	KOG1530,KOG2755		1.6.3.3
TRINITY_DN25030_c0_g2_i1	Vocar.0008s0140.1.p	9.21	11.05	9.42	1127.39	1124.46	1145.81	1431.67	1331.2	1481.64	1.47	1.58	1.97	6.839	0	0	-9.726	0	0	7.16	0	0	1	1	1	1	KOG0535	K10534	1.7.1.1 1.7.1.2 1.7.1.3 1.6.2.2	nitrate reductase (NAD(P)H)	00910 Nitrogen metabolism	Energy metabolism	Metabolism
TRINITY_DN9673_c0_g2_i4	Cre01.g007950.t1.1	146.91	149.14	145.99	7.39	7.59	8.56	9.06	9.75	10.86	273.43	264.71	272.52	-4.231	0	0	4.772	0	0	-3.897	0	0	1	1	1	1		K15877	1.7.1.14 1.7.2.5	fungal nitric oxide reductase	00910 Nitrogen metabolism	Energy metabolism	Metabolism
TRINITY_DN9673_c0_g2_i1	Cre01.g007950.t1.1	26.57	28.98	23.25	2.49	2.46	2.21	1.24	1.5	1.16	96.86	98.56	92.52	-3.462	0	0	6.209	0	0	-4.34	0	0	1	1	1	1		K15877	1.7.1.14 1.7.2.5	fungal nitric oxide reductase	00910 Nitrogen metabolism	Energy metabolism	Metabolism
TRINITY_DN25030_c0_g1_i1	CsuC169_29833	13.42	13.44	12.07	1538.19	1530.93	1527.45	2059.45	2050.01	2098.97	5.18	4.48	4.59	6.884	0	0	-8.768	0	0	7.317	0	0	1	1	1	1	KOG0560	K00366	1.7.7.1	ferredoxin-nitrite reductase	00910 Nitrogen metabolism	Energy metabolism	Metabolism
TRINITY_DN8171_c0_g4_i2	Cre06.g273413.t1.1	14.85	14.21	13.65	1.27	0.98	1.1	2.88	2.94	2.4	19.45	19.18	19.07	-3.668	0	0	2.813	0	0	-2.379	0	0	1	1	1	1		K14835	2.1.1.178
TRINITY_DN6834_c1_g1_i1	CsuC169_30535	28.44	29.3	32.07	7.09	5.93	6.8	6.96	6.73	7.83	38.63	36.58	40.6	-2.18	0	0	2.428	0	0	-2.061	0	0	1	1	1	1	KOG1500	K05931	2.1.1.319 2.1.1.125	type I protein arginine methyltransferase	01522 Endocrine resistance	Drug resistance	Human Diseases
TRINITY_DN20482_c0_g1_i1	MspRCC299_108511	16.07	14.97	17.21	72.12	69.03	73.45	109.4	96.64	116.09	7.05	6.36	6.98	2.153	0	0	-3.981	0	0	2.739	0	0	1	1	1	1	KOG1661	K00573	2.1.1.77
TRINITY_DN4967_c1_g1_i1	CsuC169_47932	14.3	16.47	12.5	81.69	87.5	75.75	146.56	166.51	140.07	13.1	14.21	13.08	2.501	0	0	-3.488	0	0	3.389	0	0	1	1	1	1	KOG2371	K03750	2.10.1.1	molybdopterin molybdotransferase	00790 Folate biosynthesis	Metabolism of cofactors and vitamins	Metabolism
TRINITY_DN15475_c1_g1_i1	Vocar.0001s0637.1.p	16.93	25.81	28.87	5.25	4.81	4.37	2.76	3.26	2.23	11.99	15.83	12.9	-2.311	0	0	2.304	0	0	-3.118	0	0	1	1	1	1			2.3.1.54
TRINITY_DN32292_c0_g1_i1	Cre01.g044800.t1.2	37.75	41.72	44.38	7	7.47	6.24	4.58	3.9	4.62	16.45	21.44	16.17	-2.58	0	0	2.045	0	0	-3.241	0	0	1	1	1	1			2.3.1.54
TRINITY_DN8680_c0_g1_i1	Vocar.0002s0205.1.p	0.41	ND	0.42	2.29	5.04	3.3	3.47	2.94	3.11	0.46	0.38	1.34	3.679	0	0	-2.124	0	0	3.519	0	0	1	1	1	1	KOG1838		2.3.1.84
TRINITY_DN1281_c0_g2_i1	CsuC169_54059	39.29	40.74	36.08	2.79	2.75	3.15	3.26	2.59	1.96	32.04	34.83	35.63	-3.74	0	0	3.716	0	0	-3.896	0	0	1	1	1	1	KOG1377	K13421	2.4.2.10 4.1.1.23	uridine monophosphate synthetase	00240 Pyrimidine metabolism |00983 Drug metabolism - other enzymes	Nucleotide metabolism|Xenobiotics biodegradation and metabolism	Metabolism|Metabolism
TRINITY_DN25796_c0_g1_i1	Cre17.g708100.t1.2	351.93	331.77	370.88	21.04	18.38	22.19	65.88	58.67	73.5	291.59	264.94	306.37	-4.097	0	0	2.123	0	0	-2.413	0	0	1	1	1	1	KOG3367		2.4.2.8
TRINITY_DN9816_c0_g1_i1	Vocar.0045s0053.1.p	43.56	46.61	45.08	7.91	6.41	6.54	9.53	7.83	8.9	34.16	36.76	36.4	-2.697	0	0	2.031	0	0	-2.364	0	0	1	1	1	1		K00809	2.5.1.46
TRINITY_DN1958_c0_g2_i1	Cre16.g685550.t1.2	3.76	3.62	3.3	0.06	0.18	0.12	0.15	0.14	0.15	2.21	1.85	2.64	-4.869	0	0	3.892	0	0	-4.566	0	0	1	1	1	1	KOG1252	K01738	2.5.1.47	cysteine synthase A	00270 Cysteine and methionine metabolism |00920 Sulfur metabolism	Amino acid metabolism|Energy metabolism	Metabolism|Metabolism
TRINITY_DN20267_c0_g1_i1	Olu231_30612	2.34	2.82	2.9	17.63	16.07	14.12	23.27	22.56	23.47	0.54	0.36	0.18	2.569	0	0	-6.002	0	0	3.104	0	0	1	1	1	1		K00814	2.6.1.2	alanine transaminase	00220 Arginine biosynthesis |00250 Alanine, aspartate and glutamate metabolism |00710 Carbon fixation in photosynthetic organisms	Amino acid metabolism|Amino acid metabolism|Energy metabolism	Metabolism|Metabolism|Metabolism
TRINITY_DN31020_c0_g1_i1	MspRCC299_90107	0.44	1.53	1.13	9.23	8.79	9.58	6.84	6.69	6.17	0.3	0.6	0.15	3.154	0	0	-4.229	0	0	2.668	0	0	1	1	1	1		K00814	2.6.1.2	alanine transaminase	00220 Arginine biosynthesis |00250 Alanine, aspartate and glutamate metabolism |00710 Carbon fixation in photosynthetic organisms	Amino acid metabolism|Amino acid metabolism|Energy metabolism	Metabolism|Metabolism|Metabolism
TRINITY_DN9744_c1_g1_i11	Cre12.g560600.t1.1	2.18	1.36	0.83	12.45	8.2	13.03	17.77	22.21	20.58	1.77	2.23	2.85	2.946	0	0	-3.143	0	0	3.793	0	0	1	1	1	1		K00858	2.7.1.23 2.7.1.86	NAD+ kinase	00760 Nicotinate and nicotinamide metabolism	Metabolism of cofactors and vitamins	Metabolism
TRINITY_DN3257_c0_g1_i1	Cre08.g365600.t1.2	4.15	5.23	2.88	18.41	15.82	21.47	24.82	17.12	21.87	4.8	3.51	3.9	2.184	0	0	-2.385	0	0	2.38	0	0	1	1	1	1	KOG2598	K14153	2.7.1.49 2.7.4.7 2.5.1.3	hydroxymethylpyrimidine kinase / phosphomethylpyrimidine kinase / thiamine-phosphate diphosphorylase	00730 Thiamine metabolism	Metabolism of cofactors and vitamins	Metabolism
TRINITY_DN2761_c0_g1_i1	Cre02.g075350.t1.2	1.32	0.97	0.17	3.64	3.14	3.38	6.24	5.13	5.93	0.85	0.87	0.46	2.047	0	0	-2.988	0	0	2.813	0	0	1	1	1	1	KOG0591	K08857	2.7.11.1
TRINITY_DN671_c0_g1_i1	Cre12.g538600.t1.2	3.11	4.17	4.29	0.62	ND	0.77	0.2	0.57	0.59	5.14	5.67	4.46	-3.057	0	0	3.498	0	0	-3.097	0	0	1	1	1	1			2.7.11.1
TRINITY_DN1289_c0_g2_i1	CsuC169_27864	2.61	2.81	2.42	11.46	10.79	10.02	11.05	11.39	12.24	1.6	2.83	3.47	2.041	0	0	-2.133	0	0	2.145	0	0	1	1	1	1		K00925	2.7.2.1	acetate kinase	00430 Taurine and hypotaurine metabolism |00620 Pyruvate metabolism |00640 Propanoate metabolism |00680 Methane metabolism |00720 Carbon fixation pathways in prokaryotes	Metabolism of other amino acids|Carbohydrate metabolism|Carbohydrate metabolism|Energy metabolism|Energy metabolism	Metabolism|Metabolism|Metabolism|Metabolism|Metabolism
TRINITY_DN18363_c0_g1_i1	Cre11.g467770.t1.1	1.52	0.75	1.54	29.28	28.02	25.67	35.76	28.77	33.92	4.14	3.87	3.2	4.445	0	0	-3.135	0	0	4.692	0	0	1	1	1	1		K00927	2.7.2.3	phosphoglycerate kinase	00010 Glycolysis / Gluconeogenesis |00710 Carbon fixation in photosynthetic organisms	Carbohydrate metabolism|Energy metabolism	Metabolism|Metabolism
TRINITY_DN32183_c0_g1_i1	Cre11.g467770.t1.1	1.61	0.8	2.42	31.71	35.26	31.6	35.99	33	30.61	4.09	2.56	1.54	4.351	0	0	-3.604	0	0	4.366	0	0	1	1	1	1		K00927	2.7.2.3	phosphoglycerate kinase	00010 Glycolysis / Gluconeogenesis |00710 Carbon fixation in photosynthetic organisms	Carbohydrate metabolism|Energy metabolism	Metabolism|Metabolism
TRINITY_DN10959_c0_g1_i1	Vocar.0030s0188.1.p	4.21	3.2	1.64	24.88	24	23.71	38.42	38.67	41.16	4.86	1.88	2.13	3.004	0	0	-3.736	0	0	3.708	0	0	1	1	1	1		K00927	2.7.2.3	phosphoglycerate kinase	00010 Glycolysis / Gluconeogenesis |00710 Carbon fixation in photosynthetic organisms	Carbohydrate metabolism|Energy metabolism	Metabolism|Metabolism
TRINITY_DN36508_c0_g1_i1	Cre08.g377100.t1.2	3.31	3.09	2.3	20.9	19.38	20.48	14.36	16.28	13.33	3.41	2.02	3.11	2.804	0	0	-2.364	0	0	2.337	0	0	1	1	1	1	KOG3078	K00939	2.7.4.3	adenylate kinase	00230 Purine metabolism |00730 Thiamine metabolism	Nucleotide metabolism|Metabolism of cofactors and vitamins	Metabolism|Metabolism
TRINITY_DN9474_c0_g1_i1	Cre16.g673450.t1.1	2.01	0.89	2.11	11.12	9.85	9.78	12.86	10.24	13.47	1.73	1.6	1.83	2.618	0	0	-2.828	0	0	2.868	0	0	1	1	1	1			2.7.7.49
TRINITY_DN9502_c0_g2_i1	Cre16.g673450.t1.1	0.36	0.27	0.23	3.64	3.33	4.3	1.82	1.73	1.9	0.5	0.2	0.54	3.712	0	0	-2.139	0	0	2.664	0	0	1	1	1	1			2.7.7.49
TRINITY_DN9750_c0_g2_i1	Cre11.g467523.t1.1	1.85	1.53	1.65	8.57	7.58	7.54	7.53	7.64	7.05	1.78	1.9	1.54	2.236	0	0	-2.09	0	0	2.143	0	0	1	1	1	1			2.7.7.49
TRINITY_DN15413_c1_g1_i1	CsuC169_63569	12.85	12.32	15.31	1.78	1.52	4.08	1.91	3.42	3.2	21.3	24.62	20.99	-2.455	0	0	2.972	0	0	-2.247	0	0	1	1	1	1		K02331	2.7.7.7
TRINITY_DN3519_c0_g1_i1	Cre01.g036950.t1.2	10.82	11.99	9.87	0.45	0.8	0.76	1.57	2.2	1.96	12.06	11.33	10.73	-4.016	0	0	2.575	0	0	-2.513	0	0	1	1	1	1			2.7.8.26
TRINITY_DN30135_c0_g1_i1	Vocar.0005s0343.1.p	1309.27	1230.48	1363.38	106.11	105.65	107.15	104.13	96.44	109.85	948.12	891.97	983.81	-3.613	0	0	3.185	0	0	-3.652	0	0	1	1	1	1		K01006	2.7.9.1	pyruvate, orthophosphate dikinase	00620 Pyruvate metabolism |00710 Carbon fixation in photosynthetic organisms |00720 Carbon fixation pathways in prokaryotes	Carbohydrate metabolism|Energy metabolism|Energy metabolism	Metabolism|Metabolism|Metabolism
TRINITY_DN20634_c0_g1_i1	Vocar.0007s0112.1.p	3.68	3.18	4.65	32.07	29.15	30.04	33.37	25.54	32.25	3.29	3.69	3.19	2.987	0	0	-3.164	0	0	2.986	0	0	1	1	1	1	KOG1530		2.8.1.1
TRINITY_DN9438_c1_g1_i1	CsuC169_20497	ND	0.29	0.86	2.57	1.94	2.88	5.79	7	4.27	0.11	0.37	1.07	2.682	0	0	-3.459	0	0	3.891	0	0	1	1	1	1	KOG2214	K14674	3.1.1.3 3.1.1.13 3.1.1.4 2.3.1.51	TAG lipase / steryl ester hydrolase / phospholipase A2 / LPA acyltransferase	00100 Steroid biosynthesis |00561 Glycerolipid metabolism |00564 Glycerophospholipid metabolism |00565 Ether lipid metabolism |00590 Arachidonic acid metabolism |00591 Linoleic acid metabolism |00592 alpha-Linolenic acid metabolism	Lipid metabolism|Lipid metabolism|Lipid metabolism|Lipid metabolism|Lipid metabolism|Lipid metabolism|Lipid metabolism	Metabolism|Metabolism|Metabolism|Metabolism|Metabolism|Metabolism|Metabolism
TRINITY_DN7838_c0_g2_i1	CsuC169_17064	2.34	3.12	1.79	0.08	0.08	0.49	0.51	0.2	ND	5.87	5.03	4.15	-3.469	0	0	4.402	0	0	-3.348	0	0	1	1	1	1		K03539	3.1.26.5	ribonuclease P/MRP protein subunit RPP1	03008 Ribosome biogenesis in eukaryotes |03013 RNA transport	Translation|Translation	Genetic Information Processing|Genetic Information Processing
TRINITY_DN14916_c0_g1_i1	Vocar.0020s0184.1.p	10.5	12.83	11.55	403.49	405.7	420.92	645.42	588.09	657.78	7.64	6.87	8.74	5.14	0	0	-6.346	0	0	5.761	0	0	1	1	1	1	KOG3720		3.1.3.2
TRINITY_DN6968_c0_g2_i2	CsuC169_45884	0.65	0.32	0.54	3.11	4.14	2.39	5.45	5.15	6.9	0.26	1.01	1.67	2.675	0	0	-2.571	0	0	3.535	0	0	1	1	1	1		K01097	3.1.3.29	N-acylneuraminate-9-phosphatase	00520 Amino sugar and nucleotide sugar metabolism	Carbohydrate metabolism	Metabolism
TRINITY_DN7548_c0_g1_i1	Vocar.0003s0143.1.p	1.37	2.62	1.35	10.8	8.94	11.57	16.66	12.88	13.11	0.65	0.3	ND	2.552	0	0	-5.485	0	0	2.998	0	0	1	1	1	1			3.2.2.9
TRINITY_DN7933_c0_g1_i2	Vocar.0001s0874.1.p	1.12	1.29	0.53	13.42	14.89	11.39	12.35	11.56	11.96	1.42	1.98	1.56	3.755	0	0	-2.855	0	0	3.609	0	0	1	1	1	1	KOG1870,KOG1872	K11858	3.4.19.12
TRINITY_DN1195_c0_g1_i1	Vocar.0011s0345.1.p	5.32	8.99	5.6	1.28	1.15	0.9	0.65	0.63	0.65	5.25	6.56	5.57	-2.581	0	0	3.165	0	0	-3.36	0	0	1	1	1	1			3.4.24.38
TRINITY_DN30165_c0_g1_i1	MspRCC299_87445	24.08	22.52	21.96	140.57	141.58	140.71	111.25	114.97	109.78	13.5	14.12	15.3	2.625	0	0	-2.969	0	0	2.293	0	0	1	1	1	1	KOG0807		3.5.1.4
TRINITY_DN6018_c0_g2_i1	Vocar.0012s0292.1.p	0.26	0.84	0.13	8.75	8.7	9.35	7.56	6.81	7.25	0.47	0.33	0.3	4.445	0	0	-4.295	0	0	4.135	0	0	1	1	1	1		K01455	3.5.1.49	formamidase	00460 Cyanoamino acid metabolism |00630 Glyoxylate and dicarboxylate metabolism |00910 Nitrogen metabolism	Metabolism of other amino acids|Carbohydrate metabolism|Energy metabolism	Metabolism|Metabolism|Metabolism
TRINITY_DN7077_c0_g2_i1	Cre02.g097800.t1.1	11.07	10.92	11.33	0.29	0.31	0.13	0.21	0.14	0.23	12.47	11.54	12.2	-5.495	0	0	5.973	0	0	-5.853	0	0	1	1	1	1			3.6.3.44
TRINITY_DN9411_c1_g1_i1	Vocar.0007s0285.1.p	5.84	4.65	5.11	1.1	0.9	1.23	1.33	1.25	1.24	9.71	9.14	8.24	-2.27	0	0	2.826	0	0	-2.03	0	0	1	1	1	1	KOG0347	K14805	3.6.4.13
TRINITY_DN35232_c0_g1_i1	Cre07.g314900.t1.1	42.49	42.74	44.51	6.67	7.73	6.74	10.27	11.19	9.58	42.91	43.51	42.23	-2.618	0	0	2.051	0	0	-2.063	0	0	1	1	1	1		K13179	3.6.4.13
TRINITY_DN7518_c0_g4_i1	Cre03.g156150.t1.1	11.32	12.15	12.65	1.96	1.69	1.16	1.77	1.48	1.36	18.68	16.51	17.6	-2.912	0	0	3.514	0	0	-2.966	0	0	1	1	1	1	KOG0342	K14776	3.6.4.13
TRINITY_DN832_c0_g1_i1	Cre07.g352251.t1.1	8.53	6.68	9.93	0.86	0.68	0.86	1.07	0.42	1.29	5.63	6.89	5.36	-3.386	0	0	2.688	0	0	-3.18	0	0	1	1	1	1		K14780	3.6.4.13
TRINITY_DN3049_c0_g1_i1	Vocar.0003s0482.1.p	13.32	13.4	11.53	0.59	0.54	0.34	2.22	0.67	0.91	15.92	20.72	18.63	-4.697	0	0	3.863	0	0	-3.331	0	0	1	1	1	1	KOG0344	K14779	3.6.4.13
TRINITY_DN15242_c0_g1_i1	Vocar.0019s0050.1.p	6.09	5.27	6.31	0.5	0.64	0.87	0.73	0.35	0.54	10.96	13.13	13.04	-3.128	0	0	4.515	0	0	-3.444	0	0	1	1	1	1		K14776	3.6.4.13
TRINITY_DN8248_c0_g2_i1	Cre07.g352251.t1.1	2.83	4.41	4.91	0.4	0.64	0.64	0.11	0.49	0.51	6.91	5.3	4.79	-2.858	0	0	3.941	0	0	-3.457	0	0	1	1	1	1		K14780	3.6.4.13
TRINITY_DN2813_c0_g1_i1	Vocar.0005s0082.1.p	2.77	1.87	3.26	0.2	0.1	0.51	0.27	0.13	0.13	5.05	4.32	3.84	-3.274	0	0	4.643	0	0	-3.901	0	0	1	1	1	1		K14780	3.6.4.13
TRINITY_DN9050_c0_g1_i2	Olu231_41525	0.25	0.15	0.41	1.32	1.36	1.17	1.73	2.26	1.54	0.49	0.39	0.4	2.247	0	0	-2.112	0	0	2.77	0	0	1	1	1	1			3.6.4.13 3.6.4.12
TRINITY_DN27017_c0_g1_i1	Vocar.0053s0050.1.p	4	10.19	6.34	1.26	ND	0.42	0.51	1	1.02	12.45	10.16	7.97	-3.616	0	0	3.598	0	0	-3.023	0	0	1	1	1	1		K02519	3.6.5.3
TRINITY_DN3117_c1_g1_i1	Vocar.0003s0378.1.p	3.79	3.98	3.41	78.57	80.53	81.98	61.75	59.83	55.81	0.99	1.13	1.3	4.43	0	0	-5.693	0	0	3.988	3.85959003385653e-312	0	1	1	1	1		K03147	4.1.99.17	phosphomethylpyrimidine synthase	00730 Thiamine metabolism	Metabolism of cofactors and vitamins	Metabolism
TRINITY_DN35264_c0_g1_i1	CsuC169_24726	14.52	17.21	14.54	244.3	256.24	248.6	491.45	485.88	488.58	8.91	10.29	9.11	4.017	0	0	-5.694	0	0	4.986	0	0	1	1	1	1	KOG2876	K03639	4.1.99.22	GTP 3',8-cyclase	00790 Folate biosynthesis |04122 Sulfur relay system	Metabolism of cofactors and vitamins|Folding, sorting and degradation	Metabolism|Genetic Information Processing
TRINITY_DN30409_c1_g1_i1	CsuC169_37164	3.7	3.87	1.41	23.08	19.72	19.1	36	41.89	28.29	3.16	4.92	2.28	2.785	0	0	-3.356	0	0	3.564	0	0	1	1	1	1		K03639	4.1.99.22	GTP 3',8-cyclase	00790 Folate biosynthesis |04122 Sulfur relay system	Metabolism of cofactors and vitamins|Folding, sorting and degradation	Metabolism|Genetic Information Processing
TRINITY_DN25090_c0_g1_i1	Vocar.0025s0010.1.p	614.89	581.97	652.12	12.99	11.99	13.89	2.15	2.98	2.13	772.29	725.2	824.81	-5.572	0	0	8.321	0	0	-7.992	0	0	1	1	1	1	KOG0382		4.2.1.1	carbonic anhydrase
TRINITY_DN7933_c0_g1_i1	CsuC169_27604	6.38	7	6.72	46.73	44.37	51.8	107.58	96.48	112.41	2.19	1.79	2.23	2.83	0	0	-5.671	0	0	3.977	0	0	1	1	1	1		K01725	4.2.1.104	cyanate lyase	00910 Nitrogen metabolism	Energy metabolism	Metabolism
TRINITY_DN7832_c0_g1_i1	CsuC169_36628	1.01	1.33	0.86	11.48	12.43	11.45	7.14	7.56	7.85	0.96	0.9	0.97	3.466	0	0	-2.994	0	0	2.817	0	0	1	1	1	1	KOG1403	K14286	4.2.3.2 2.6.1.-	ethanolamine-phosphate phospho-lyase	00564 Glycerophospholipid metabolism	Lipid metabolism	Metabolism
TRINITY_DN9313_c0_g1_i1	Vocar.0019s0069.1.p	6.83	7.34	5.69	0.27	0.22	0.16	0.07	0.2	0.14	3.14	3	2.98	-4.952	0	0	4.475	0	0	-5.597	0	0	1	1	1	1	KOG3567	K18200,K00504	4.3.2.5 1.14.17.3
TRINITY_DN25633_c0_g2_i1	Cre06.g301650.t1.2	5.64	6.54	6.25	0.45	0.33	0.34	0.42	0.41	0.49	5.02	6.25	6.14	-4.031	0	0	3.712	0	0	-3.794	0	0	1	1	1	1			4.4.1.11
TRINITY_DN16049_c0_g1_i1	Cre14.g630500.t1.2	2.72	5.04	6.2	0.92	0.92	1.62	1.44	0.85	1.17	6.03	5.55	5.87	-2.008	0	0	2.335	0	0	-2.013	0	0.001	1	1	1	1	KOG4133	K15323	4.6.1.16
TRINITY_DN30922_c0_g1_i1	Olu231_36521	7.81	7.52	8.22	33.76	32.28	32.15	44.49	38.63	45.31	7.24	4.59	5.72	2.06	0	0	-2.871	0	0	2.447	0	0	1	1	1	1	KOG1643	K01803	5.3.1.1	triosephosphate isomerase (TIM)	00010 Glycolysis / Gluconeogenesis |00051 Fructose and mannose metabolism |00562 Inositol phosphate metabolism |00710 Carbon fixation in photosynthetic organisms	Carbohydrate metabolism|Carbohydrate metabolism|Carbohydrate metabolism|Energy metabolism	Metabolism|Metabolism|Metabolism|Metabolism
TRINITY_DN21813_c0_g1_i1	Vocar.0001s1099.1.p	3.71	4.57	4.47	0.79	0.95	0.32	0.41	0.98	0.41	3.36	2.58	4.33	-2.629	0	0	2.521	0	0	-2.834	0	0	1	1	1	1	KOG3042	K01918	6.3.2.1	pantoate--beta-alanine ligase	00410 beta-Alanine metabolism |00770 Pantothenate and CoA biosynthesis	Metabolism of other amino acids|Metabolism of cofactors and vitamins	Metabolism|Metabolism
TRINITY_DN35485_c0_g1_i1	CsuC169_13206	80.55	80.97	86.3	6.83	6.44	7.11	17.55	16.73	16.82	77.66	69.57	79.86	-3.604	0	0	2.152	0	0	-2.278	0	0	1	1	1	1		K01933	6.3.3.1	phosphoribosylformylglycinamidine cyclo-ligase	00230 Purine metabolism	Nucleotide metabolism	Metabolism
TRINITY_DN19897_c0_g2_i1	CsuC169_19857	0.41	0.91	0.83	23.93	23.81	23.27	8.7	7.1	8.68	0.34	0.95	0.35	5.046	0	0	-3.903	0	0	3.509	0	0	1	1	1	1	KOG0238	K14541	6.3.4.6 3.5.1.54	urea carboxylase / allophanate hydrolase	00220 Arginine biosynthesis |00791 Atrazine degradation	Amino acid metabolism|Xenobiotics biodegradation and metabolism	Metabolism|Metabolism
TRINITY_DN19897_c0_g1_i1	CsuC169_19857	12.02	13.51	14.32	84.39	86.07	89.82	98.25	90.2	96.59	13.41	12.18	14.69	2.707	0	0	-2.823	0	0	2.839	0	0	1	1	1	1	KOG0238	K14541	6.3.4.6 3.5.1.54	urea carboxylase / allophanate hydrolase	00220 Arginine biosynthesis |00791 Atrazine degradation	Amino acid metabolism|Xenobiotics biodegradation and metabolism	Metabolism|Metabolism
TRINITY_DN4068_c0_g1_i1	Cre02.g092900.t1.2	59.58	56.66	56.62	4.46	4.58	3.57	7.27	7.64	7.07	37.95	40.32	40.14	-3.777	0	0	2.429	0	0	-2.975	0	0	1	1	1	1		K01951	6.3.5.2	GMP synthase (glutamine-hydrolysing)	00230 Purine metabolism |00983 Drug metabolism - other enzymes	Nucleotide metabolism|Xenobiotics biodegradation and metabolism	Metabolism|Metabolism
TRINITY_DN32451_c0_g1_i1	Cre08.g367500.t1.1	31.56	30.79	32.18	0.87	1.45	0.87	1.41	2.43	3.92	21.02	21.11	17.22	-4.888	0	0	2.935	0	0	-3.607	0	0	1	1	1	1		K08907		light-harvesting complex I chlorophyll a/b binding protein 1	00196 Photosynthesis - antenna proteins	Energy metabolism	Metabolism
TRINITY_DN36276_c0_g1_i1	Cre08.g367500.t1.1	74.72	70.37	73.79	1.85	2.91	1.74	1.17	0.98	1.18	45.99	43.66	45.01	-5.073	0	0	5.336	0	0	-6.037	0	0	1	1	1	1		K08907		light-harvesting complex I chlorophyll a/b binding protein 1	00196 Photosynthesis - antenna proteins	Energy metabolism	Metabolism
TRINITY_DN12173_c0_g1_i1	CsuC169_38026	31.89	35.86	37.47	2.73	3.87	2.97	2	2.79	2.88	11.37	16.17	13.73	-3.459	0	0	2.428	0	0	-3.778	0	0	1	1	1	1		K08913		light-harvesting complex II chlorophyll a/b binding protein 2	00196 Photosynthesis - antenna proteins	Energy metabolism	Metabolism
TRINITY_DN2968_c0_g1_i1	CsuC169_14398	173.32	169.97	186.36	758.34	763.85	784.18	719.6	690.78	710.6	23.79	21.67	23.68	2.123	0	0	-4.939	0	0	2.002	0	0	1	1	1	1	KOG2960	K03146		thiamine thiazole synthase	00730 Thiamine metabolism	Metabolism of cofactors and vitamins	Metabolism
TRINITY_DN7106_c0_g3_i1	MpuCCMP1545_49583	7.85	4.84	6.56	1295.02	1272.15	1319.76	1504.43	1358.87	1639.78	0.7	1.3	2.54	7.658	0	0	-9.951	0	0	7.87	0	0	1	1	1	1	KOG2533	K02575		MFS transporter, NNP family, nitrate/nitrite transporter	00910 Nitrogen metabolism	Energy metabolism	Metabolism
TRINITY_DN7106_c0_g1_i1	MpuCCMP1545_49583	18.16	21.27	20.71	2512.27	2508.86	2603.59	3292.14	3040.61	3266.75	13.25	11.45	10.83	6.986	0	0	-8.078	0	0	7.318	0	0	1	1	1	1	KOG2533	K02575		MFS transporter, NNP family, nitrate/nitrite transporter	00910 Nitrogen metabolism	Energy metabolism	Metabolism
TRINITY_DN35794_c0_g1_i1	CsuC169_39076	5.2	4.15	5.09	0.53	0.53	0.99	0.91	1.12	0.99	11.05	13.28	12.84	-2.817	0	0	3.62	0	0	-2.255	0	0	1	1	1	1	KOG0127	K14573		nucleolar protein 4	03008 Ribosome biogenesis in eukaryotes	Translation	Genetic Information Processing
TRINITY_DN1429_c0_g2_i1	Vocar.0020s0164.2.p	12.82	13.72	12.95	1.92	1.67	1.5	3.18	2.57	1.79	20.75	17.74	16.84	-2.956	0	0	2.875	0	0	-2.389	0	0	1	1	1	1	KOG0131	K14573		nucleolar protein 4	03008 Ribosome biogenesis in eukaryotes	Translation	Genetic Information Processing
TRINITY_DN8921_c0_g2_i1	CsuC169_38298	6.23	6.6	6.73	0.35	0.61	0.22	0.48	0.47	0.61	11.06	11.04	9.59	-4.06	0	0	4.344	0	0	-3.648	0	0	1	1	1	1	KOG0291	K14558		periodic tryptophan protein 2	03008 Ribosome biogenesis in eukaryotes	Translation	Genetic Information Processing
TRINITY_DN8814_c0_g1_i1	Vocar.0006s0118.2.p	27.5	25.45	27.02	1.93	1.98	1.77	4.59	4.27	4.78	28.99	28.59	28.86	-3.816	0	0	2.665	0	0	-2.552	0	0	1	1	1	1		K14571		ribosome biogenesis ATPase	03008 Ribosome biogenesis in eukaryotes	Translation	Genetic Information Processing
TRINITY_DN17233_c0_g1_i1	Vocar.0026s0056.1.p	5.51	4.81	4.41	0.55	0.37	0.31	0.24	0.37	0.31	5.47	5.41	5.73	-3.586	0	0	4.168	0	0	-3.995	0	0	1	1	1	1	KOG1980	K14569		ribosome biogenesis protein BMS1	03008 Ribosome biogenesis in eukaryotes	Translation	Genetic Information Processing
TRINITY_DN4228_c1_g1_i1	CsuC169_48497	8.57	9.62	7.79	0.99	0.94	1.24	0.59	0.47	0.48	7.81	7.67	7.45	-3.034	0	0	3.894	0	0	-4.074	0	0	1	1	1	1	KOG1951	K14569		ribosome biogenesis protein BMS1	03008 Ribosome biogenesis in eukaryotes	Translation	Genetic Information Processing
TRINITY_DN15763_c0_g1_i1	Vocar.0026s0056.1.p	33.75	28.37	28.16	2.73	1.66	2.39	1.35	1.46	1.21	12.84	12.83	11.11	-3.734	0	0	3.194	0	0	-4.49	0	0	1	1	1	1	KOG1980	K14569		ribosome biogenesis protein BMS1	03008 Ribosome biogenesis in eukaryotes	Translation	Genetic Information Processing
TRINITY_DN36024_c0_g1_i1	CsuC169_43469	4.64	3.33	2.14	0.59	0.15	0.45	0.72	0.17	1.26	8.45	7.41	7.57	-3.103	0	0	3.445	0	0	-2.233	0	0	1	1	1	1	KOG0306	K14556		U3 small nucleolar RNA-associated protein 12	03008 Ribosome biogenesis in eukaryotes	Translation	Genetic Information Processing
TRINITY_DN21397_c0_g1_i1	CsuC169_43469	17.43	20.11	17.75	3.19	2.61	2.47	3.6	4.33	3.82	21.91	22.41	21.48	-2.741	0	0	2.485	0	0	-2.234	0	0	1	1	1	1	KOG0306	K14556		U3 small nucleolar RNA-associated protein 12	03008 Ribosome biogenesis in eukaryotes	Translation	Genetic Information Processing
TRINITY_DN19989_c0_g1_i1	CsuC169_24706	7.6	6.55	7.9	31.01	29.54	32.23	43.76	33.98	48.75	7.15	7.19	7.72	2.073	0	0	-2.519	0	0	2.52	0	0	1	1	1	1	KOG0011	K10839		UV excision repair protein RAD23	03420 Nucleotide excision repair |04141 Protein processing in endoplasmic reticulum	Replication and repair|Folding, sorting and degradation	Genetic Information Processing|Genetic Information Processing
TRINITY_DN10567_c0_g1_i1	Vocar.0009s0373.1.p	15.76	15.34	14.34	2.4	2.52	3.05	0.93	1.22	1.1	13.14	14.18	13.01	-2.51	0	0	3.636	0	0	-3.808	0	0	1	1	1	1	KOG0001	K04551,K08770		ubiquitin B / ubiquitin C	04137 Mitophagy - animal |04144 Endocytosis |05012 Parkinson's disease |05167 Kaposi's sarcoma-associated herpesvirus infection |03320 PPAR signaling pathway	Transport and catabolism|Transport and catabolism|Neurodegenerative diseases|Infectious diseases|Endocrine system	Cellular Processes|Cellular Processes|Human Diseases|Human Diseases|Organismal Systems
TRINITY_DN15659_c0_g1_i1	CsuC169_28540	0.11	0.56	0.22	2.79	2.78	2.37	1.61	2.52	2.06	0.07	0.09	0.15	3.158	0	0	-4.325	0	0	2.8	0	0	1	1	1	1	KOG0730	K13525		transitional endoplasmic reticulum ATPase	04141 Protein processing in endoplasmic reticulum |05134 Legionellosis	Folding, sorting and degradation|Infectious diseases	Genetic Information Processing|Human Diseases
TRINITY_DN6498_c0_g1_i1	Vocar.0047s0024.1.p	1.68	1.23	1.78	9.29	8.87	9.3	6.46	6.76	8.39	0.54	0.69	0.58	2.55	0	0	-3.577	0	0	2.204	0	0	1	1	1	1		K13912		deleted in malignant brain tumors 1 protein	04970 Salivary secretion	Digestive system	Organismal Systems
TRINITY_DN6001_c0_g1_i1	Vocar.0047s0024.1.p	0.61	0.74	1.18	4.82	5.35	5.23	3.21	3.35	4.32	0.09	0.58	0.14	2.605	0	0	-3.736	0	0	2.104	0	0	1	1	1	1		K13912		deleted in malignant brain tumors 1 protein	04970 Salivary secretion	Digestive system	Organismal Systems
TRINITY_DN8900_c0_g1_i1	CsuC169_68054	3.34	2.07	3.47	16.7	15.7	15.34	8.32	15.67	14.12	0.81	ND	0.34	2.427	0	0	-5.055	0	0	2.102	0	0	1	1	1	1		K04975		transient receptor potential cation channel subfamily V member 6	04970 Salivary secretion |04978 Mineral absorption	Digestive system|Digestive system	Organismal Systems|Organismal Systems
TRINITY_DN7732_c0_g1_i1	Vocar.0001s1196.1.p	3.13	2.72	3.37	0.39	0.51	0.13	ND	0.18	0.18	1.75	1.61	2.53	-3.163	0	0	4.013	0	0	-4.662	0	0	1	1	1	1		K10411		dynein light chain 1, axonemal	05016 Huntington's disease	Neurodegenerative diseases	Human Diseases
TRINITY_DN30425_c0_g1_i1	CsuC169_30678	1.21	1.23	1.01	129.12	130.46	132.78	149.38	143.13	151.61	0.11	0.09	0.15	6.829	0	0	-10.312	0	0	7.008	0	0	1	1	1	1	KOG2348
TRINITY_DN19860_c0_g1_i1	CsuC169_47957	80.49	78.04	92.03	6885.77	6580.01	7148.69	8725.69	7323.5	9625.86	36.49	28.8	40.61	6.362	0	0	-7.922	0	0	6.679	0	0	1	1	1	1
TRINITY_DN9314_c3_g1_i1	Vocar.0027s0112.1.p	1.7	1.68	0.65	165.03	159.85	157.78	108.57	120.38	121.52	1.52	1.51	1.54	6.904	0	0	-6.264	0	0	6.442	0	0	1	1	1	1
TRINITY_DN10591_c0_g1_i1	CsuC169_31392	1.49	1.96	1.76	143.69	148.71	132.31	106.46	130.91	104.32	1.79	1.29	0.66	6.349	0	0	-6.513	0	0	6.035	0	0	1	1	1	1
TRINITY_DN4668_c0_g1_i1	Cre06.g277050.t1.1	ND	0.26	0.55	4.26	5.05	5.59	8.13	7.97	6.16	0.3	0.72	0.31	4.202	0	0	-4.066	0	0	4.781	0	0	1	1	1	1	KOG2229	K14856
TRINITY_DN15337_c0_g1_i1	CsuC169_52218	2.26	2.71	3.26	98.13	94.41	104.38	71.87	64.7	80.61	1.62	1.53	1.77	5.173	0	0	-5.467	0	0	4.722	0	0	1	1	1	1	KOG0682
TRINITY_DN11842_c0_g1_i1	CsuC169_65572	0.51	0.85	0.44	27.27	24.5	26.67	15.34	13.93	16.42	0.14	0.14	0.48	5.446	0	0	-5.902	0	0	4.666	0	0	1	1	1	1	KOG3796	K06580
TRINITY_DN7437_c0_g2_i1	Vocar.0019s0218.1.p	0.33	0.16	0.08	2.95	2.89	4.04	4.77	4.68	4.74	0.27	0.1	0.16	4.117	0	0	-4.743	0	0	4.638	0	0	1	1	1	1	KOG0997
TRINITY_DN6853_c0_g1_i1	CsuC169_3089	15.94	15.09	15.2	142.29	144.22	142.1	335.4	359.61	319.93	11.41	10.97	10.32	3.213	0	0	-4.956	0	0	4.456	0	0	1	1	1	1
TRINITY_DN9517_c2_g3_i3	CsuC169_44483	1.57	2.26	1.72	17.66	19.08	21.25	32.8	35.69	34.41	0.56	0.47	0.56	3.385	0	0	-6.015	0	0	4.213	0	0	1	1	1	1	KOG0192
TRINITY_DN35341_c0_g1_i1	Vocar.0045s0071.1.p	1.21	1.48	1.72	34.33	32.48	33.6	27.58	26.9	26.83	3.01	2.81	3.05	4.509	0	0	-3.197	0	0	4.205	0	0	1	1	1	1	KOG4412
TRINITY_DN9429_c0_g1_i2	CsuC169_29311	0.8	0.58	0.75	10.06	10.83	9.94	10.15	9.91	10.99	0.8	0.74	0.78	3.855	0	0	-3.742	0	0	3.866	0	0	1	1	1	1	KOG1303
TRINITY_DN9314_c6_g1_i1	CsuC169_31392	3.1	2.08	3.72	49.71	50.67	50.4	39.28	46.69	38.55	4.33	4.56	4.02	4.082	0	0	-3.27	0	0	3.806	0	0	1	1	1	1
TRINITY_DN1296_c0_g2_i1	CsuC169_19635	23.02	20.36	22.42	147.47	142.66	152.3	295.2	253.83	319.44	16.84	16.02	16.28	2.749	0	0	-4.144	0	0	3.722	0	0	1	1	1	1	KOG3129	K06693
TRINITY_DN6640_c0_g1_i2	CsuC169_55214	6.12	10.81	6.91	87.82	68.23	81.29	100	98.31	109.54	1.23	1.75	0.88	3.316	0	0	-6.315	0	0	3.691	0	0	1	1	1	1	KOG0192
TRINITY_DN6640_c0_g1_i4	CsuC169_67597	4.58	5.01	3.83	74.4	74.13	72.58	56.09	58.13	54.97	2.23	2.21	1.87	4.042	0	0	-4.746	0	0	3.656	0	0	1	1	1	1	KOG0192
TRINITY_DN1290_c0_g1_i1	CsuC169_35421	0.63	0.29	1.51	8.79	6.56	8.02	10.76	6.88	12.79	1.3	1.75	2.24	3.265	0	0	-2.525	0	0	3.646	0	0	1	1	1	1	KOG2443
TRINITY_DN9314_c1_g1_i1	Cre16.g662600.t1.2	7.94	7.8	5.88	78.34	70.86	78.44	89.36	81.89	81.19	8.43	7.85	5.97	3.396	0	0	-3.504	0	0	3.546	0	0	1	1	1	1
TRINITY_DN7279_c0_g1_i1	Cre01.g012700.t1.2	2.01	1.7	1.47	15.19	15.71	14.4	18.9	20.58	19.59	2.17	1.83	1.93	3.128	0	0	-3.316	0	0	3.511	0	0	1	1	1	1	KOG4412
TRINITY_DN2924_c0_g2_i1	CsuC169_58332	0.6	1.12	0.95	9.35	9.48	7.52	9.64	11.39	9.38	1.56	1.05	1.03	3.303	0	0	-3.062	0	0	3.509	0	0	1	1	1	1	KOG3135
TRINITY_DN9633_c0_g1_i1	CsuC169_31523	0.34	0.62	0.37	7.48	6.34	7.01	6.37	3.85	4.68	0.4	0.16	0.61	3.969	0	0	-3.664	0	0	3.485	0	0	1	1	1	1
TRINITY_DN3458_c0_g1_i1	CsuC169_67597	0.36	0.35	0.36	2.83	3.48	2.4	3.48	3.15	4.33	ND	0.66	1.11	3.026	0	0	-2.63	0	0	3.357	0	0	1	1	1	1	KOG0192
TRINITY_DN25526_c0_g1_i1	CsuC169_30231	13.1	12.86	15.1	132.24	126.78	132.69	137.04	122.43	152.26	4.19	4.56	4.53	3.254	0	0	-4.954	0	0	3.326	0	0	1	1	1	1		K06901
TRINITY_DN30388_c0_g1_i1	Vocar.0001s1222.1.p	25.31	23.7	29.35	230.87	226.33	240.17	245.02	215.42	269.48	6.93	5.16	5.68	3.154	0	0	-5.361	0	0	3.22	0	0	1	1	1	1	KOG1292
TRINITY_DN9684_c0_g5_i13	CsuC169_57219	0.37	ND	0.47	4.56	3.24	3.63	2.27	2.7	2.69	0.37	0.4	0.37	3.766	0	0	-2.76	0	0	3.188	0	0	1	1	1	1
TRINITY_DN20457_c0_g1_i1	CsuC169_41813	0.62	0.38	0.79	8.81	8.14	11.01	5.35	4.6	6.04	0.21	0.15	0.21	3.965	0	0	-4.801	0	0	3.16	0	0	1	1	1	1
TRINITY_DN9363_c0_g1_i10	CsuC169_39226	0.58	1.14	0.15	2.74	2.05	2.81	5.61	6.28	4.71	0.84	0.88	0.91	2.023	0	0	-2.661	0	0	3.151	0	0	1	1	1	1
TRINITY_DN10640_c0_g1_i1	CsuC169_47758	1.25	1.27	1.05	6.54	7.12	7.26	9.75	11.39	9.87	1.4	1.33	1.48	2.551	0	0	-2.877	0	0	3.118	0	0	1	1	1	1	KOG0058
TRINITY_DN20290_c0_g1_i1	Vocar.0014s0122.1.p	8.56	11.87	9.42	56.78	56.77	54.33	78.42	87.4	80.91	14.05	17.09	16.66	2.492	0	0	-2.368	0	0	3.047	0	0	1	1	1	1	KOG1231
TRINITY_DN603_c0_g2_i1	MspRCC299_81523	1.76	1.78	1.45	10.24	11.14	10.55	12.94	12.27	15.6	1.13	0.94	1.46	2.678	0	0	-3.532	0	0	3.032	0	0	1	1	1	1	KOG1479	K15014
TRINITY_DN6513_c0_g1_i1	Vocar.0003s0053.1.p	6.31	6.96	6.7	27.14	28.71	29.68	54.04	53.23	55.98	1.72	1.75	1.8	2.099	0	0	-4.955	0	0	3.031	0	0	1	1	1	1
TRINITY_DN8516_c0_g1_i2	CsuC169_65215	4.32	4.5	4.39	19.12	19.07	17.96	34.71	36.57	34.07	3.59	3.74	3.9	2.088	0	0	-3.229	0	0	2.996	0	0	1	1	1	1
TRINITY_DN5861_c0_g1_i1	CsuC169_26591	18.02	19.47	20.01	102.34	101.15	109.97	150.43	137.58	157.12	21.17	21.56	20.95	2.447	0	0	-2.805	0	0	2.953	0	0	1	1	1	1
TRINITY_DN9363_c0_g1_i9	CsuC169_39226	0.22	0.22	0.23	0.8	1.51	1.07	1.18	1.46	2.1	0.15	0.29	ND	2.336	0	0	-3.422	0	0	2.82	0	0	1	1	1	1
TRINITY_DN4713_c0_g1_i1	Cre04.g214100.t1.2	16.95	15.5	15.94	87.79	81.91	76.18	113.57	115.78	110.8	13.9	13.75	11.22	2.345	0	0	-3.13	0	0	2.813	0	0	1	1	1	1
TRINITY_DN4952_c0_g1_i1	CsuC169_55214	0.5	0.33	0.17	2.01	1.4	2.13	2.03	2.84	2.11	0.33	0.32	0.28	2.47	0	0	-2.915	0	0	2.802	0	0	1	1	1	1	KOG0192
TRINITY_DN7221_c0_g1_i2	CsuC169_20872	15.29	14.88	16.12	68.3	65.45	70.61	107.59	100.87	112.08	11.24	11.2	11	2.142	0	0	-3.261	0	0	2.792	0	0	1	1	1	1
TRINITY_DN4161_c0_g1_i1	CsuC169_62092	ND	0.35	0.38	0.71	1.46	1.18	1.5	1.7	1.76	0.37	0.52	0.24	2.199	0	0.001	-2.127	0	0	2.764	0	0	1	1	1	1
TRINITY_DN35783_c0_g1_i1	Vocar.0005s0250.1.p	6.42	5.13	6.82	48.97	54.78	53.27	37.12	40.31	44.82	9.39	5.55	7.67	3.095	0	0	-2.434	0	0	2.734	0	0	1	1	1	1
TRINITY_DN9112_c0_g2_i2	MspRCC299_92834	0.47	0.58	0.19	2.9	2.44	3.15	2.59	2.2	3.38	0.23	0.3	ND	2.777	0	0	-3.943	0	0	2.722	0	0	1	1	1	1	KOG0682	K03320
TRINITY_DN9513_c0_g1_i6	CsuC169_57232	16.92	12.12	14.95	73.22	65.62	74.04	98.83	84.84	106.64	12.01	13.57	12.66	2.275	0	0	-2.924	0	0	2.722	0	0	1	1	1	1
TRINITY_DN8974_c0_g3_i1	Cre06.g300600.t1.1	8.89	8.71	7.89	41.97	42.39	39.87	53.05	52.31	51.43	9.78	9.62	8.83	2.285	0	0	-2.473	0	0	2.621	0	0	1	1	1	1
TRINITY_DN7327_c0_g1_i1	CsuC169_11792	19.57	15.92	16.25	91.02	93.81	91.71	105.49	102.49	104.49	14.82	15.08	15.42	2.418	0	0	-2.785	0	0	2.594	0	0	1	1	1	1	KOG0651
TRINITY_DN9684_c0_g5_i4	CsuC169_64386	ND	0.69	0.24	2.81	1.7	1.6	2.11	2.05	1.09	0.58	0.07	0.12	2.716	0	0	-2.769	0	0	2.498	0	0	1	1	1	1	KOG3707
TRINITY_DN11456_c0_g1_i1	CsuC169_26464	4.04	6.09	5.26	22.46	23.54	22.73	26.7	25.17	27.21	4.56	3.86	3.51	2.159	0	0	-2.73	0	0	2.361	0	0	1	1	1	1
TRINITY_DN3945_c0_g1_i1	CsuC169_66773	0.21	0.31	0.11	1.47	1	0.81	0.67	1.38	0.93	0.47	0.2	0.07	2.384	0	0	-2.003	0	0.002	2.243	0	0.002	1	1	1	1
TRINITY_DN5964_c0_g2_i1	Cre01.g019150.t1.2	2.3	1.94	2.01	9.37	10.71	8.82	10.81	8.54	9.89	1.21	2.03	1.68	2.209	0	0	-2.571	0	0	2.226	0	0	1	1	1	1	KOG2065	K16571
TRINITY_DN8481_c1_g2_i1	CsuC169_28875	0.57	1.12	2.29	3.66	7.31	6.95	8.16	6.68	3.66	0.76	0.38	1.15	2.17	0	0.001	-3.019	0	0	2.216	0	0.001	1	1	1	1	KOG3010
TRINITY_DN30587_c0_g1_i1	CsuC169_47893	33.51	31.41	37.76	179.44	172	179.13	146.21	139.16	159.49	22.01	22.7	21.83	2.369	0	0	-2.741	0	0	2.115	0	0	1	1	1	1	KOG0471
TRINITY_DN1253_c0_g1_i1	CsuC169_41813	2.67	2.27	2.67	12.47	11.41	12.87	10.39	9.25	11.57	0.89	0.65	0.98	2.272	0	0	-3.631	0	0	2.036	0	0	1	1	1	1
TRINITY_DN12162_c0_g1_i1	CsuC169_64721	0.13	0.25	0.52	1.24	1.07	1.75	1.03	1.1	1.55	0.25	0.25	0.34	2.171	0	0.001	-2.137	0	0	2.034	0.001	0.004	1	1	1	1	KOG0192
TRINITY_DN26788_c0_g2_i1	CsuC169_28623	0.46	0.27	0.46	1.73	1.43	1.63	1.04	1.89	1.88	0.3	0.24	0.31	2.007	0	0	-2.513	0	0	2.016	0	0	1	1	1	1	KOG3086	K06990
TRINITY_DN8054_c0_g2_i1	CsuC169_20380	31.41	27.44	30.47	5.51	6.55	6.74	6.58	7.53	7.97	33.07	33.4	35.66	-2.248	0	0	2.209	0	0	-2.016	0	0	1	1	1	1	KOG0110
TRINITY_DN9102_c0_g1_i1	CsuC169_26760	12.71	10.55	8	0.7	0.62	0.62	3.02	2.56	2.02	23	25.31	22.2	-4.015	0	0	3.212	0	0	-2.039	0	0	1	1	1	1	KOG0350
TRINITY_DN8879_c2_g1_i2	CsuC169_63858	28.38	28.99	25.9	3.46	3.51	3.25	6.19	7.39	6.05	31.89	34.6	30.62	-3.027	0	0	2.307	0	0	-2.085	0	0	1	1	1	1	KOG3118
TRINITY_DN6489_c0_g2_i1	CsuC169_36872	15.64	15.84	13.92	3.52	3.15	2.37	3.43	3.78	3.05	18.53	19.03	17.42	-2.328	0	0	2.423	0	0	-2.146	0	0	1	1	1	1
TRINITY_DN20015_c0_g1_i1	CsuC169_26177	38.73	39.29	39.38	3.52	3.44	3.72	9.36	8.94	8.15	37.65	34.63	36.77	-3.458	0	0	2.044	0	0	-2.15	0	0	1	1	1	1	KOG2486
TRINITY_DN22672_c0_g1_i1	Vocar.0029s0011.1.p	0.97	2.33	0.87	0.22	0.44	0.22	0.1	0.36	0.46	1.55	1.81	2.07	-2.244	0	0.001	2.572	0	0	-2.19	0.001	0.003	1	1	1	1		K14772
TRINITY_DN3592_c0_g2_i1	CsuC169_42715	4.81	4.11	5.27	0.67	1.09	1.1	1.14	0.96	1	13.39	13.59	12.13	-2.31	0	0	3.657	0	0	-2.194	0	0	1	1	1	1
TRINITY_DN1202_c0_g1_i1	Vocar.0018s0180.1.p	48.9	45.84	50.85	11.03	11.67	10.83	10.49	8.69	12.57	51.29	45.07	52.2	-2.118	0	0	2.226	0	0	-2.197	0	0	1	1	1	1	KOG2944
TRINITY_DN6903_c1_g1_i1	CsuC169_29860	10.11	8.41	8.1	1.26	1.26	1.98	2.01	1.97	1.81	16.57	11.94	12.87	-2.567	0	0	2.839	0	0	-2.203	0	0	1	1	1	1	KOG0327
TRINITY_DN7013_c0_g1_i3	CsuC169_14218	17.51	14.45	18.9	3.87	4.36	3.79	4.07	3.24	3.69	13.97	17.99	14.85	-2.081	0	0	2.091	0	0	-2.211	0	0	1	1	1	1
TRINITY_DN14844_c0_g1_i1	CsuC169_64407	25.53	23.98	29.41	3.73	3.72	3.75	5.71	4.37	6.84	26.91	28.41	26.95	-2.817	0	0	2.281	0	0	-2.221	0	0	1	1	1	1
TRINITY_DN7772_c0_g1_i4	CsuC169_58928	2.01	3.62	3.59	0.4	0.71	0.4	0.99	0.22	0.77	3.39	2.06	2.9	-2.613	0	0	2.082	0	0	-2.224	0	0	1	1	1	1	KOG1272
TRINITY_DN25434_c0_g1_i1	CsuC169_13002	8.82	8.3	9.32	1.87	1.37	1.7	1.64	1.83	2.05	6.99	7.4	8.96	-2.419	0	0	2.082	0	0	-2.26	0	0	1	1	1	1
TRINITY_DN30127_c0_g1_i1	CsuC169_23469	61.48	67.77	64.94	5.13	6	4.77	13.79	13.55	13.04	61.64	59.91	63.76	-3.61	0	0	2.198	0	0	-2.266	0	0	1	1	1	1	KOG0271
TRINITY_DN3066_c0_g2_i1	CsuC169_64485	6.31	7.66	5.9	0.64	0.81	0.93	1.59	1.2	1.23	10.98	10.4	12.22	-3.062	0	0	3.064	0	0	-2.305	0	0	1	1	1	1	KOG1416	K03256
TRINITY_DN31477_c0_g1_i1	CsuC169_45905	3.98	4.96	5.12	0.47	0.79	0.79	1.08	0.77	0.99	10.59	10.02	9.41	-2.775	0	0	3.404	0	0	-2.309	0	0	1	1	1	1	KOG2147
TRINITY_DN3631_c0_g1_i1	CsuC169_53019	2.23	2.45	1.87	0.44	0.44	0.71	0.34	0.59	0.39	4.04	4.49	4.18	-2.049	0	0	3.273	0	0	-2.316	0	0	1	1	1	1	KOG0348
TRINITY_DN279_c1_g4_i1	Vocar.0037s0049.1.p	271.76	272.42	254.35	55.4	57.91	57.46	51.02	53.82	52.44	228.2	231.09	221.63	-2.225	0	0	2.114	0	0	-2.344	0	0	1	1	1	1	KOG1764
TRINITY_DN4081_c0_g1_i1	CsuC169_40871	9.37	8.84	9.39	0.28	0.19	0.65	2.46	1.2	1.58	9.22	9.73	9.61	-4.64	0	0	2.447	0	0	-2.398	0	0	1	1	1	1
TRINITY_DN25043_c0_g1_i1	Vocar.0001s1262.1.p	25.02	29.61	30.71	3.34	3.6	4.17	7.49	3.25	5.04	38.19	36.53	38.38	-2.942	0	0	2.841	0	0	-2.435	0	0	1	1	1	1	KOG2409	K14786
TRINITY_DN6787_c0_g1_i1	Vocar.0020s0188.1.p	7.53	8.31	6.51	1.56	1.55	1.11	1.38	1.39	1.34	16.06	15.05	13.91	-2.404	0	0	3.453	0	0	-2.442	0	0	1	1	1	1		K14832
TRINITY_DN6633_c0_g2_i1	CsuC169_52500	438.09	396.28	463.9	73.06	68.73	78.43	81.26	70.74	86.05	662.41	591.51	720.11	-2.56	0	0	3.052	0	0	-2.447	0	0	1	1	1	1	KOG2733
TRINITY_DN3230_c0_g2_i1	CsuC169_13455	19.69	21.56	20.56	1.82	1.18	1.53	3.24	4.61	3.38	20.03	20.39	19.89	-3.769	0	0	2.425	0	0	-2.461	0	0	1	1	1	1
TRINITY_DN2680_c0_g2_i1	CsuC169_64920	7.45	5.69	9.27	1.3	1.94	0.65	1.82	0.99	1.23	14.21	15.02	11.33	-2.524	0	0	3.327	0	0	-2.471	0	0	1	1	1	1	KOG0337
TRINITY_DN9654_c4_g1_i1	CsuC169_54687	33.77	38.19	30.4	5.71	5.6	4.46	5.41	6.64	6.38	26.01	27.17	22.96	-2.699	0	0	2.047	0	0	-2.474	0	0	1	1	1	1
TRINITY_DN3801_c1_g1_i1	CsuC169_64659	24.65	21.2	25.21	3.49	3.87	3.71	3.74	4.5	4.39	23.11	24.42	21.23	-2.682	0	0	2.445	0	0	-2.492	0	0	1	1	1	1	KOG3943	K06963
TRINITY_DN8315_c0_g1_i1	Vocar.0001s0407.1.p	66.14	64.51	75.72	11.14	12.41	13.09	11.82	11.99	11.84	58.6	58.63	60.26	-2.494	0	0	2.316	0	0	-2.533	0	0	1	1	1	1
TRINITY_DN7772_c0_g1_i2	CsuC169_58928	6.7	6.18	4.93	1.56	0.85	1.57	0.79	1.56	0.71	6.43	6.77	6.32	-2.162	0	0	2.676	0	0	-2.544	0	0	1	1	1	1	KOG1272
TRINITY_DN35343_c0_g1_i1	CsuC169_45905	5.07	9.57	6.06	1.28	1.28	0.32	0.4	2.35	0.8	14.8	12.63	11.56	-2.849	0	0	3.46	0	0	-2.547	0	0	1	1	1	1	KOG2147
TRINITY_DN74_c0_g1_i1	CsuC169_56044	17.4	17.25	15.79	2.55	1.89	1.33	2.71	2.53	3.2	20.44	19.25	21.46	-3.129	0	0	2.857	0	0	-2.579	0	0	1	1	1	1	KOG2318
TRINITY_DN9616_c0_g2_i1	Vocar.0004s0379.1.p	17.2	14.96	13.75	1.12	1.42	1.28	2.33	2.73	2.53	20.78	22.64	21.95	-3.588	0	0	3.106	0	0	-2.596	0	0	1	1	1	1	KOG2318
TRINITY_DN7016_c0_g1_i1	CsuC169_31266	8.59	10.08	7.26	1.47	1.04	0.68	1.75	1.27	1.23	14.96	16.81	15.84	-3.026	0	0	3.486	0	0	-2.609	0	0	1	1	1	1	KOG0650
TRINITY_DN9089_c0_g1_i1	Cre10.g428750.t1.1	12.66	14.75	13.34	0.83	0.72	1.26	1.42	3.28	1.95	17.39	16.61	15.25	-3.856	0	0	2.886	0	0	-2.613	0	0	1	1	1	1		K14792
TRINITY_DN33724_c0_g1_i1	Vocar.0016s0036.1.p	12.96	10.61	10.17	1.48	2.79	0.66	1.85	1.81	1.66	17.47	16.05	14.59	-2.773	0	0	3.178	0	0	-2.666	0	0	1	1	1	1
TRINITY_DN10497_c0_g1_i1	CsuC169_48184	37.43	41.59	40.89	3.5	3.28	3.86	5.61	6.95	6.2	23.01	26.72	29.73	-3.495	0	0	2.083	0	0	-2.677	0	0	1	1	1	1	KOG4008
TRINITY_DN6939_c1_g1_i1	Cre10.g428750.t1.1	6.47	6.76	7.65	0.96	0.99	0.73	0.84	1.41	1.01	10.74	11.41	10.31	-2.96	0	0	3.315	0	0	-2.678	0	0	1	1	1	1		K14792
TRINITY_DN5053_c0_g2_i1	CsuC169_1256	4.06	6.05	4.31	0.24	0.24	ND	0.66	0.69	0.84	3.26	4.03	5.1	-4.915	0	0	2.5	0	0	-2.72	0	0	1	1	1	1	KOG1145	K02519
TRINITY_DN9997_c0_g1_i1	CsuC169_13513	51.96	54.85	57.24	8.59	9.22	9.54	7.28	9.14	8.23	32.39	36.07	34.89	-2.585	0	0	2.068	0	0	-2.735	0	0	1	1	1	1	KOG3257
TRINITY_DN15583_c0_g1_i1	CsuC169_42482	30.38	34.3	36.54	3.36	3.35	3.82	4.74	6.01	4.22	21.23	27.82	22.09	-3.266	0	0	2.248	0	0	-2.757	0	0	1	1	1	1	KOG2250
TRINITY_DN8857_c0_g2_i1	CsuC169_41451	11.69	11.16	10.59	1.28	1.2	0.96	1.45	1.37	2.13	19.46	20.07	19.05	-3.283	0	0	3.566	0	0	-2.758	0	0	1	1	1	1	KOG1248
TRINITY_DN8937_c1_g1_i1	CsuC169_34686	5.88	5.63	5.09	0.8	0.8	0.8	1.06	0.72	0.6	8.23	7.93	7.23	-2.792	0	0	3.294	0	0	-2.8	0	0	1	1	1	1	KOG0330
TRINITY_DN20207_c0_g1_i1	CsuC169_55575	247.94	227.79	262.48	21.05	20.16	20.77	35.14	30.88	38.72	307.05	278.85	336.18	-3.574	0	0	3.138	0	0	-2.817	0	0	1	1	1	1	KOG0223	K09872
TRINITY_DN25087_c0_g1_i1	Vocar.0037s0060.1.p	2.96	4.63	3.01	0.34	0.17	0.86	0.65	0.42	0.43	1.8	2.27	2.31	-2.945	0	0	2.093	0	0.001	-2.824	0	0	1	1	1	1	KOG4081
TRINITY_DN30117_c0_g1_i1	Cre12.g528950.t1.1	66.64	66.95	66.83	2.67	2.54	2.83	9.54	9.39	9.28	68.61	70.93	69.41	-4.64	0	0	2.889	0	0	-2.829	0	0	1	1	1	1		K14844
TRINITY_DN5053_c0_g1_i1	CsuC169_1256	18.29	19.01	16.9	0.98	1.21	0.89	1.39	3.05	3.15	10.11	12.16	11.14	-4.135	0	0	2.137	0	0	-2.835	0	0	1	1	1	1	KOG1145	K02519
TRINITY_DN4444_c0_g1_i1	CsuC169_18398	7.12	8.82	7.93	0.79	0.61	0.69	1.24	1	1.08	7.42	8.49	7.87	-3.513	0	0	2.843	0	0	-2.849	0	0	1	1	1	1
TRINITY_DN5711_c0_g1_i1	CsuC169_10321	11.28	10.73	10.58	1.59	1.59	0.95	1.67	1.13	1.5	10.64	10.96	9.87	-2.981	0	0	2.871	0	0	-2.921	0	0	1	1	1	1
TRINITY_DN30259_c0_g1_i1	Vocar.0011s0309.1.p	77.3	79.08	79.73	3.19	3.4	3.43	9.65	9.33	9.9	54.12	55.92	57.26	-4.559	0	0	2.534	0	0	-3.031	0	0	1	1	1	1	KOG3031	K14847
TRINITY_DN36701_c0_g1_i1	CsuC169_65466	10.9	9.43	9.06	0.75	0.6	0.68	1.03	1.27	1.22	16.64	15.29	14.79	-3.856	0	0	3.728	0	0	-3.06	0	0	1	1	1	1	KOG0294
TRINITY_DN10281_c0_g1_i1	CsuC169_26991	115.92	114.79	116.35	6.5	6.1	7.36	14.09	15.61	11.71	56.53	62.17	62.12	-4.12	0	0	2.126	0	0	-3.067	0	0	1	1	1	1	KOG2971
TRINITY_DN35945_c0_g1_i1	CsuC169_12631	11.09	13.82	9.35	1.55	1.41	1.27	0.7	1.38	1.95	7.14	8.03	7.79	-3.02	0	0	2.509	0	0	-3.086	0	0	1	1	1	1	KOG1230
TRINITY_DN9589_c0_g1_i2	CsuC169_44355	3819.48	3538.15	3978.07	715.69	718.16	743.28	451.44	402.68	478.14	2698.94	2503.55	2898.4	-2.38	0	0	2.604	0	0	-3.089	0	0	1	1	1	1
TRINITY_DN15653_c0_g1_i1	Vocar.0036s0004.1.p	32.95	34.92	37.95	3.33	3.74	3.93	4.06	4.19	4.15	19.95	20.97	23.29	-3.265	0	0	2.373	0	0	-3.094	0	0	1	1	1	1	KOG3844
TRINITY_DN5022_c0_g2_i1	CsuC169_12080	5.37	5.74	4.56	0.82	1.12	1.21	0.57	0.55	0.67	4.63	4.07	4.25	-2.313	0	0	2.856	0	0	-3.13	0	0	1	1	1	1	KOG0713
TRINITY_DN9225_c1_g1_i4	Cre06.g277050.t1.1	8.19	9.79	7.08	0.66	0.72	0.33	1.55	0.72	0.54	13.79	13.97	13.84	-3.872	0	0	3.889	0	0	-3.157	0	0	1	1	1	1	KOG2229	K14856
TRINITY_DN20821_c0_g1_i1	Cre14.g611200.t1.2	14.77	14.42	14.6	1.74	1.28	1.02	1.38	1.91	1.62	10.23	10.3	8	-3.438	0	0	2.543	0	0	-3.161	0	0	1	1	1	1
TRINITY_DN9192_c1_g1_i1	CsuC169_67747	4.14	4.91	5.87	0.22	0.32	0.65	0.5	0.58	0.54	4.73	4.73	4.49	-3.643	0	0	3.113	0	0	-3.21	0	0	1	1	1	1	KOG2141
TRINITY_DN8153_c1_g3_i1	CsuC169_42482	16.9	19.97	22.3	2.54	2.85	2.54	1.99	2.35	1.61	16.97	18.13	16.16	-2.901	0	0	3.106	0	0	-3.313	0	0	1	1	1	1	KOG2250
TRINITY_DN9308_c4_g1_i1	CsuC169_53019	6.11	5.45	4.42	ND	1	1.2	0.77	0.5	0.26	8.45	7.82	3.69	-2.86	0	0	3.707	0	0	-3.386	0	0	1	1	1	1	KOG0348
TRINITY_DN30368_c0_g1_i1	CsuC169_41460	4.41	3.84	4.13	0.12	0.12	0.25	0.15	0.43	0.59	10.27	11.5	10.86	-4.631	0	0	4.799	0	0	-3.401	0	0	1	1	1	1
TRINITY_DN4668_c0_g2_i1	CsuC169_12966	71	67.58	64.24	2.76	1.89	1.41	6.17	6.65	6.36	44.44	44.53	43.75	-5.065	0	0	2.791	0	0	-3.402	0	0	1	1	1	1	KOG2229
TRINITY_DN8152_c0_g1_i2	CsuC169_3171	4.21	3.66	4.32	0.49	0.83	0.2	0.66	0.28	0.21	7.05	8.14	7.52	-3.003	0	0	4.304	0	0	-3.406	0	0	1	1	1	1
TRINITY_DN8949_c0_g1_i1	CsuC169_43213	3.31	2.33	2.61	0.22	0.69	0.42	0.24	ND	0.5	1.45	1.29	1.14	-2.63	0	0	2.4	0	0	-3.49	0	0	1	1	1	1
TRINITY_DN9552_c2_g1_i4	CsuC169_28101	14.82	17.18	17.96	2.53	1.08	ND	1.99	1.34	1.07	14.17	6.75	9.6	-3.789	0	0	2.796	0	0	-3.507	0	0	1	1	1	1	KOG1569
TRINITY_DN36648_c0_g1_i1	CsuC169_1256	13.8	12.06	12.28	1.79	0.73	1.69	1.2	1.16	0.8	16.17	14.78	14.08	-3.178	0	0	3.834	0	0	-3.595	0	0	1	1	1	1	KOG1145	K02519
TRINITY_DN3850_c0_g1_i1	CsuC169_54037	7.27	5.59	5.78	0.61	0.91	0.85	0.58	0.28	0.68	9.04	8.42	9.54	-2.974	0	0	4.134	0	0	-3.6	0	0	1	1	1	1
TRINITY_DN9667_c1_g1_i1	Vocar.0019s0063.1.p	12.05	10.22	10.54	0.2	0.1	0.3	0.83	0.92	0.96	8.19	8.11	8.21	-5.772	0	0	3.179	0	0	-3.6	0	0	1	1	1	1	KOG2925
TRINITY_DN15372_c0_g2_i1	CsuC169_31400	3.46	3.72	3.47	0.98	0.84	0.85	0.18	0.26	0.36	1.32	1.4	1.01	-2	0	0	2.229	0	0	-3.742	0	0	1	1	1	1	KOG1303
TRINITY_DN36389_c0_g1_i1	Vocar.0029s0011.1.p	2.03	2	2.06	0.17	0.33	0.17	ND	0.22	0.22	2.73	2.85	3.99	-3.206	0	0	4.433	0	0	-3.78	0	0	1	1	1	1		K14772
TRINITY_DN15985_c0_g1_i1	Vocar.0032s0106.2.p	1.59	2.61	2.95	0.19	0.74	0.37	0.27	0.25	ND	2.32	2.66	2.53	-2.463	0	0	3.851	0	0	-3.781	0	0	1	1	1	1
TRINITY_DN4074_c0_g1_i1	CsuC169_13347	15.17	15.48	12.7	0.37	0.55	0.28	0.45	1	1.36	14.72	16.66	13.4	-5.176	0	0	3.992	0	0	-3.945	0	0	1	1	1	1
TRINITY_DN7768_c0_g2_i1	CsuC169_48950	56.36	60.3	55.95	1.5	1.53	2.55	4.16	1.82	4.63	38.31	29.46	34.31	-4.951	0	0	3.266	0	0	-4.024	0	0	1	1	1	1
TRINITY_DN25288_c0_g1_i1	Vocar.0009s0149.1.p	92.79	88.77	99.07	16.14	14.46	14.18	5.46	4.87	6.59	66.43	59.71	71.46	-2.648	0	0	3.545	0	0	-4.051	0	0	1	1	1	1
TRINITY_DN7138_c0_g1_i1	MpuCCMP1545_38255	12.96	14.45	13.42	3.33	3.27	3.42	0.35	1.25	0.86	12.66	13.19	13.27	-2.026	0	0	3.992	0	0	-4.054	0	0	1	1	1	1
TRINITY_DN19921_c0_g1_i1	Vocar.0025s0005.1.p	332.72	329.37	345.81	14.61	16.65	16.57	12.74	11.37	12.84	861.06	821.39	866.38	-4.397	0	0	6.108	0	0	-4.77	0	0	1	1	1	1	KOG0758	K15109
TRINITY_DN5006_c0_g1_i1	Vocar.0017s0187.1.p	18.04	17.97	18.35	2.72	2.65	2.75	0.54	0.78	0.54	3.79	3.14	5.18	-2.743	0	0	2.708	0	0	-4.875	0	0	1	1	1	1
TRINITY_DN7784_c0_g1_i1	Cre12.g536100.t1.2	20.9	25.3	20.55	1.37	1.49	0.69	0.73	1	0.44	13.42	12.18	8.84	-4.233	0	0	3.996	0	0	-4.95	0	0	1	1	1	1
TRINITY_DN15098_c0_g1_i1	CsuC169_41000	124.08	123.52	115.69	3.25	3.44	3.33	3.32	3.31	2.34	214.5	214.87	223.22	-5.179	0	0	6.186	0	0	-5.341	0	0	1	1	1	1
TRINITY_DN1448_c0_g2_i1	CsuC169_45184	265.51	263.84	241.94	36.43	36.7	34.87	2.88	5.78	4.28	38.63	39.84	32.94	-2.836	0	0	3.106	0	0	-5.897	0	0	1	1	1	1
TRINITY_DN16166_c0_g1_i1	CsuC169_43449	6.33	5.82	6.95	0.12	0.12	ND	0.08	0.15	0.08	1.62	1.54	1.53	-6.277	0	0	3.951	0	0	-5.978	0	0	1	1	1	1	KOG0143
TRINITY_DN7663_c0_g1_i1	CsuC169_53940	7.35	5.27	7.9	1.05	1.4	0.99	0.1	0.2	ND	1.91	2.02	2.64	-2.572	0	0	4.477	0	0	-6.119	0	0	1	1	1	1
TRINITY_DN1448_c0_g1_i1	CsuC169_45184	189.65	202.52	198.51	36.94	40.67	40.06	4.6	2.86	1.03	25.33	26.69	28.95	-2.328	0	0	3.253	0	0	-6.12	0	0	1	1	1	1
TRINITY_DN35878_c0_g1_i1	Cre08.g365900.t1.2	642.32	630.28	668.43	81.06	80.59	87.09	7.68	10.03	10.13	94.59	97.97	99.61	-2.964	0	0	3.392	0	0	-6.124	0	0	1	1	1	1
TRINITY_DN8153_c2_g1_i1	CsuC169_42482	144.44	129.25	144.22	1.52	1.25	1.54	1.91	1.92	1.44	338.08	316.74	354.35	-6.602	0	0	7.58	0	0	-6.309	0	0	1	1	1	1	KOG2250
TRINITY_DN10500_c0_g1_i1	CsuC169_42482	14.47	14.1	14.18	0.37	0.12	0.37	0.17	ND	0.17	68.15	77.96	68.53	-5.648	0	0	9.291	0	0	-6.963	0	0	1	1	1	1	KOG2250
TRINITY_DN8726_c0_g2_i1	CsuC169_23893	50.57	57.27	57.31	0.29	0.46	0.57	0.7	0.28	0.13	76.88	81.13	73.17	-6.965	0	0	7.71	0	0	-7.225	0	0	1	1	1	1	KOG2867
TRINITY_DN25650_c0_g1_i1	CsuC169_26987	2.94	2.08	2.27	7.67	7.93	6.99	2.44	2.76	2.46	4.07	4.29	3.98	1.631	0	0	0.688	0	0	0.072	0.811	1	0	0	0	0		K00540	1.-.-.-
TRINITY_DN14928_c0_g1_i1	CsuC169_22629	44.95	45.01	45.21	31.56	32.39	31.68	42.89	46.82	39.32	85.72	91.6	85.29	-0.499	0	0	1.025	0	0	-0.067	0.436	0.74	0	0	0	0	KOG2335	K05545	1.-.-.-
TRINITY_DN9168_c0_g2_i1	CsuC169_36098	2.32	2.39	2.1	4.37	3.63	3.71	1.93	1.97	1.81	4.14	3.51	3.95	0.782	0	0	1.024	0	0	-0.254	0.25	0.501	0	0	0	0	KOG0029	K11450	1.-.-.-
TRINITY_DN35750_c0_g1_i1	CsuC169_19841	35.21	38.43	34.01	21.52	20.84	20.83	23.19	24.89	24.24	28.05	29.12	26.47	-0.769	0	0	0.21	0.01	0.033	-0.574	0	0	0	0	0	0	KOG2333	K05544	1.-.-.-
TRINITY_DN10595_c0_g1_i1	CsuC169_53924	27.6	28.51	27.4	6.96	7.84	7.82	14.87	15.5	16.45	33.02	35.16	34.77	-1.884	0	0	1.137	0	0	-0.835	0	0	0	0	0	0	KOG2335	K05539	1.-.-.-
TRINITY_DN5181_c0_g2_i1	CsuC169_53924	15.42	18.9	17	7.12	8.2	5.2	10.07	6.4	8.37	42.17	42.01	42.11	-1.323	0	0	2.346	0	0	-1.047	0	0	0	1	0	0	KOG2335	K05539	1.-.-.-
TRINITY_DN6654_c0_g1_i2	Cre03.g191850.t1.1	30.15	27.32	24.2	16.19	15.31	15.66	23.77	20.03	22.69	16.28	13.21	12.4	-0.792	0	0	-0.667	0	0	-0.297	0.017	0.061	0	0	0	0	KOG0725	K11147	1.1.-.- 1.1.1.184 1.1.1.300	dehydrogenase/reductase SDR family member 4	00830 Retinol metabolism |04146 Peroxisome	Metabolism of cofactors and vitamins|Transport and catabolism	Metabolism|Cellular Processes
TRINITY_DN30105_c0_g1_i1	CsuC169_28806	63.06	66.23	61.41	41.33	40.08	41.19	37.33	39.57	37.33	62.2	64.44	61.89	-0.637	0	0	0.723	0	0	-0.739	0	0	0	0	0	0	KOG0069	K00100	1.1.1.-	butanol dehydrogenase	00650 Butanoate metabolism	Carbohydrate metabolism	Metabolism
TRINITY_DN25084_c0_g2_i1	Cre01.g028600.t1.2	106.63	109.4	107.28	104.66	107.95	107.26	99.12	94.45	97.86	125.95	132.07	131.74	-0.015	0.684	0.871	0.419	0	0	-0.15	0.017	0.061	0	0	0	0	KOG0725		1.1.1.1
TRINITY_DN1493_c1_g1_i1	Cre10.g431550.t1.1	27.04	28.58	30.14	11.9	13.62	12.22	17.04	17.45	19.23	15.91	19.55	16.75	-1.184	0	0	-0.041	0.765	0.976	-0.675	0	0	0	0	0	0	KOG0024		1.1.1.1
TRINITY_DN32199_c0_g1_i1	Cre10.g431550.t1.1	7.81	4.57	7.63	3.85	6.15	6.19	3.14	3.79	2.2	9.85	7.89	8.04	-0.305	0.354	0.586	1.498	0	0	-1.132	0.002	0.011	0	0	0	0	KOG0024		1.1.1.1
TRINITY_DN439_c0_g2_i1	Cre03.g172000.t1.2	2.19	2.27	2.01	5.15	4.42	5.04	3.18	3.73	3.75	1.08	1.43	1.02	1.175	0	0	-1.594	0	0	0.72	0.008	0.031	0	0	0	0	KOG1200	K00059	1.1.1.100	3-oxoacyl-[acyl-carrier protein] reductase	00061 Fatty acid biosynthesis |00333 Prodigiosin biosyntheses |00780 Biotin metabolism |01040 Biosynthesis of unsaturated fatty acids	Lipid metabolism|Biosynthesis of other secondary metabolites|Metabolism of cofactors and vitamins|Lipid metabolism	Metabolism|Metabolism|Metabolism|Metabolism
TRINITY_DN20757_c0_g1_i1	Cre03.g213313.t1.1	12.32	10.96	10.38	9.17	10.31	10.14	8.62	9.12	10.21	10.28	10.16	10.39	-0.185	0.071	0.171	0.141	0.218	0.45	-0.268	0.034	0.112	0	0	0	0	KOG1200	K00059	1.1.1.100	3-oxoacyl-[acyl-carrier protein] reductase	00061 Fatty acid biosynthesis |00333 Prodigiosin biosyntheses |00780 Biotin metabolism |01040 Biosynthesis of unsaturated fatty acids	Lipid metabolism|Biosynthesis of other secondary metabolites|Metabolism of cofactors and vitamins|Lipid metabolism	Metabolism|Metabolism|Metabolism|Metabolism
TRINITY_DN6534_c0_g3_i1	Vocar.0018s0189.1.p	1.49	0.71	0.84	3.65	2.92	2.63	1.76	4.57	1.46	2.46	1.23	2.54	1.598	0.001	0.005	-0.323	0.564	0.809	1.357	0.03	0.1	0	0	0	0	KOG1611		1.1.1.100
TRINITY_DN35494_c0_g1_i1	Vocar.0048s0002.1.p	12.98	12.3	11.65	7.26	6.79	8.32	9.39	9.96	8.53	9.42	9.53	9.23	-0.723	0	0	0.016	0.909	1	-0.406	0.001	0.004	0	0	0	0	KOG1205	K11165	1.1.1.100
TRINITY_DN12018_c0_g1_i1	Vocar.0001s1179.1.p	25.4	29.52	25.6	31.05	30.31	29.83	38.17	41.64	36.63	17.93	18.56	18.01	0.179	0.039	0.103	-1.095	0	0	0.532	0	0	0	0	0	0	KOG1209	K06123	1.1.1.101	1-acylglycerone phosphate reductase	00564 Glycerophospholipid metabolism |00565 Ether lipid metabolism	Lipid metabolism|Lipid metabolism	Metabolism|Metabolism
TRINITY_DN35811_c0_g1_i1	Cre17.g702750.t1.2	11.09	10.6	10.84	7.14	6.99	8.09	7.85	8.47	7.36	8.49	9.89	8.82	-0.55	0	0	0.2	0.183	0.392	-0.458	0.002	0.01	0	0	0	0	KOG1205	K04708	1.1.1.102	3-dehydrosphinganine reductase	00600 Sphingolipid metabolism	Lipid metabolism	Metabolism
TRINITY_DN9886_c0_g1_i1	Cre01.g047600.t1.2	32.75	32.94	31.85	20.42	20.3	21.37	18.52	19.45	19.03	20.4	20.33	19.71	-0.652	0	0	0.084	0.35	0.617	-0.775	0	0	0	0	0	0	KOG0725		1.1.1.121
TRINITY_DN9802_c0_g2_i1	CsuC169_18370	14.2	16.26	15.8	9.91	10.38	10.4	9.17	9.74	10.47	9.94	10.38	9.99	-0.592	0	0	0.045	0.777	0.987	-0.655	0	0	0	0	0	0	KOG1576	K00064	1.1.1.122	D-threo-aldose 1-dehydrogenase	00051 Fructose and mannose metabolism |00053 Ascorbate and aldarate metabolism	Carbohydrate metabolism|Carbohydrate metabolism	Metabolism|Metabolism
TRINITY_DN35776_c0_g1_i1	CsuC169_53616	20.59	22.28	20.54	16.95	17.03	16.07	17.77	18.6	18.19	16.26	18.43	16.43	-0.341	0	0	-0.094	0.354	0.622	-0.217	0.031	0.103	0	0	0	0	KOG0024	K00008	1.1.1.14	L-iditol 2-dehydrogenase	00040 Pentose and glucuronate interconversions |00051 Fructose and mannose metabolism	Carbohydrate metabolism|Carbohydrate metabolism	Metabolism|Metabolism
TRINITY_DN2984_c0_g1_i1	CsuC169_37630	52.92	50.07	49.05	39.44	38.06	38.71	56.24	50.98	59.82	49.08	48.27	51.28	-0.388	0	0	-0.168	0.049	0.136	0.136	0.134	0.325	0	0	0	0	KOG2304	K00074	1.1.1.157	3-hydroxybutyryl-CoA dehydrogenase	00360 Phenylalanine metabolism |00362 Benzoate degradation |00650 Butanoate metabolism	Amino acid metabolism|Xenobiotics biodegradation and metabolism|Carbohydrate metabolism	Metabolism|Metabolism|Metabolism
TRINITY_DN4073_c0_g1_i1	Vocar.0006s0362.1.p	55.57	64.18	58.44	46.07	48.12	47.02	39.65	41.81	37.58	47.99	48.06	47.48	-0.336	0	0	0.27	0	0.001	-0.582	0	0	0	0	0	0	KOG1430	K07748	1.1.1.170	sterol-4alpha-carboxylate 3-dehydrogenase (decarboxylating)	00100 Steroid biosynthesis	Lipid metabolism	Metabolism
TRINITY_DN9616_c5_g1_i5	Cre16.g678773.t1.1	8.25	5.52	8.97	4.5	5.17	3.99	5.54	6.38	4.26	8.84	7.32	4.78	-0.735	0	0	0.372	0.089	0.223	-0.491	0.015	0.054	0	0	0	0			1.1.1.170
TRINITY_DN9616_c5_g1_i3	Cre16.g678773.t1.1	0.91	4.34	0.91	3.24	2.7	2.15	0.45	1.19	0.89	1.43	3.53	5.33	0.394	0.398	0.635	2.018	0	0	-1.278	0.027	0.092	0	1	0	0			1.1.1.170
TRINITY_DN7180_c0_g1_i1	Vocar.0009s0030.1.p	53.97	55.41	57.41	41.81	41.28	42.35	47.92	42.49	49.01	49.95	45.24	51.14	-0.411	0	0	0.07	0.413	0.692	-0.259	0.001	0.007	0	0	0	0	KOG1208		1.1.1.184 1.1.1.189 1.1.1.197
TRINITY_DN7996_c0_g1_i2	Vocar.0013s0106.1.p	1.03	0.79	0.93	2.04	1.58	1.45	2.26	2.03	1.52	0.67	1.11	1.36	0.883	0.029	0.082	-0.888	0.014	0.046	1.081	0.007	0.028	0	0	0	0	KOG1577		1.1.1.188
TRINITY_DN31164_c0_g1_i1	CsuC169_26878	115.12	112.4	109.81	41.54	44.87	40.01	58.88	52.52	56.01	72.46	71.71	77.18	-1.416	0	0	0.403	0	0	-1.011	0	0	0	0	0	0	KOG0023	K00083	1.1.1.195	cinnamyl-alcohol dehydrogenase	00940 Phenylpropanoid biosynthesis	Biosynthesis of other secondary metabolites	Metabolism
TRINITY_DN7220_c0_g1_i1	Cre03.g207800.t1.2	18.44	19.97	16.14	10.13	10.52	9.61	6.04	6.26	4.7	20.88	23.41	18.24	-0.85	0	0	1.879	0	0	-1.682	0	0	0	0	0	0	KOG0023	K00083	1.1.1.195	cinnamyl-alcohol dehydrogenase	00940 Phenylpropanoid biosynthesis	Biosynthesis of other secondary metabolites	Metabolism
TRINITY_DN20409_c0_g1_i1	Cre10.g432900.t1.2	24.28	23.01	26.66	17.17	17.42	14.88	15.56	20.83	17.5	21.16	22.68	22.23	-0.58	0	0	0.294	0.013	0.042	-0.456	0	0.001	0	0	0	0	KOG1577		1.1.1.2
TRINITY_DN9988_c0_g1_i1	Vocar.0057s0014.1.p	46	45.73	42.07	17.43	17.59	17.04	23.66	24.91	23.24	44.11	46.86	41.15	-1.362	0	0	0.88	0	0	-0.898	0	0	0	0	0	0		K00088	1.1.1.205	IMP dehydrogenase	00230 Purine metabolism |00983 Drug metabolism - other enzymes	Nucleotide metabolism|Xenobiotics biodegradation and metabolism	Metabolism|Metabolism
TRINITY_DN7865_c0_g1_i2	Olu231_34089	5.73	4.01	5.75	5.56	5.91	6.14	7.54	7.35	6.16	3.24	3.43	2.46	0.186	0.26	0.459	-1.205	0	0	0.442	0.014	0.051	0	0	0	0	KOG0725	K08081	1.1.1.206 1.1.1.236	tropinone reductase I	00960 Tropane, piperidine and pyridine alkaloid biosynthesis	Biosynthesis of other secondary metabolites	Metabolism
TRINITY_DN17002_c0_g1_i1	Cre16.g682100.t1.2	8.12	9.77	8.26	5.75	5.84	6.63	8.68	7.25	8.29	5.78	7.32	4.84	-0.521	0.002	0.008	-0.433	0.027	0.081	-0.111	0.546	0.795	0	0	0	0	KOG0725	K08081	1.1.1.206 1.1.1.236	tropinone reductase I	00960 Tropane, piperidine and pyridine alkaloid biosynthesis	Biosynthesis of other secondary metabolites	Metabolism
TRINITY_DN21405_c0_g1_i1	MpuCCMP1545_153875	0.49	0.48	0.5	0.33	0.4	0.98	0.51	0.3	0.61	0.4	0.4	0.65	0.214	0.879	1	0.028	1	1	-0.052	1	1	0	0	0	0	KOG1577		1.1.1.21
TRINITY_DN9231_c1_g1_i5	Cre06.g278185.t1.1	23.22	22.46	25.03	24.64	25.79	25.79	27.41	27.17	25.99	15.46	13.37	15.65	0.108	0.097	0.221	-0.857	0	0	0.188	0.022	0.079	0	0	0	0		K00012	1.1.1.22	UDPglucose 6-dehydrogenase	00040 Pentose and glucuronate interconversions |00053 Ascorbate and aldarate metabolism |00520 Amino sugar and nucleotide sugar metabolism	Carbohydrate metabolism|Carbohydrate metabolism|Carbohydrate metabolism	Metabolism|Metabolism|Metabolism
TRINITY_DN5594_c0_g1_i1	Vocar.0051s0034.1.p	7.36	6.28	8.82	14.65	17.3	13.38	8.61	7.89	5.32	13.56	10.64	13.03	1.013	0	0	0.77	0.002	0.007	-0.041	0.947	1	0	0	0	0		K00012	1.1.1.22	UDPglucose 6-dehydrogenase	00040 Pentose and glucuronate interconversions |00053 Ascorbate and aldarate metabolism |00520 Amino sugar and nucleotide sugar metabolism	Carbohydrate metabolism|Carbohydrate metabolism|Carbohydrate metabolism	Metabolism|Metabolism|Metabolism
TRINITY_DN9231_c1_g1_i1	Cre06.g278185.t1.1	55.81	61.89	57.9	25.93	29.2	28.76	27.28	29.21	28.87	33.86	38.3	36.22	-1.066	0	0	0.344	0	0	-1.041	0	0	0	0	0	0		K00012	1.1.1.22	UDPglucose 6-dehydrogenase	00040 Pentose and glucuronate interconversions |00053 Ascorbate and aldarate metabolism |00520 Amino sugar and nucleotide sugar metabolism	Carbohydrate metabolism|Carbohydrate metabolism|Carbohydrate metabolism	Metabolism|Metabolism|Metabolism
TRINITY_DN27128_c0_g1_i1	Cre08.g375450.t1.2	4.27	3.97	3.57	22.23	23.36	27.2	14.09	13.79	14.84	12.11	11.35	12.74	2.624	0	0	-0.239	0.16	0.352	1.855	0	0	1	0	0	0	KOG1208		1.1.1.223 1.1.1.243
TRINITY_DN20044_c0_g1_i1	Cre02.g077350.t1.2	62.07	57.5	62.46	26.41	25.95	26.55	34.87	35.75	35.36	49.82	50.06	50.49	-1.206	0	0	0.505	0	0	-0.78	0	0	0	0	0	0		K00013	1.1.1.23	histidinol dehydrogenase	00340 Histidine metabolism	Amino acid metabolism	Metabolism
TRINITY_DN20579_c0_g1_i1	CsuC169_47418	24.75	25.11	24.73	33.03	32.02	30.66	25.69	26.34	23.6	26.88	27	28.12	0.36	0	0	0.117	0.164	0.36	0.02	0.827	1	0	0	0	0		K00099	1.1.1.267	1-deoxy-D-xylulose-5-phosphate reductoisomerase	00900 Terpenoid backbone biosynthesis	Metabolism of terpenoids and polyketides	Metabolism
TRINITY_DN10481_c0_g1_i1	Cre07.g324550.t1.1	1.12	0.83	1.23	0.93	0.99	1.5	1.55	1.14	0.24	1.47	1.21	0.93	0.104	0.857	1	0.3	0.56	0.804	-0.121	0.876	1	0	0	0	0	KOG0069		1.1.1.28
TRINITY_DN19980_c0_g1_i1	Cre12.g543350.t2.1	92.43	92.02	93.07	75.7	76.11	76.02	74.66	72.87	72.83	55.32	55.16	57.33	-0.285	0	0	-0.393	0	0	-0.333	0	0	0	0	0	0		K00121	1.1.1.284 1.1.1.1	S-(hydroxymethyl)glutathione dehydrogenase / alcohol dehydrogenase	00010 Glycolysis / Gluconeogenesis |00071 Fatty acid degradation |00350 Tyrosine metabolism |00625 Chloroalkane and chloroalkene degradation |00626 Naphthalene degradation |00680 Methane metabolism |00830 Retinol metabolism |00980 Metabolism of xenobiotics by cytochrome P450 |00982 Drug metabolism - cytochrome P450 |05204 Chemical carcinogenesis	Carbohydrate metabolism|Lipid metabolism|Amino acid metabolism|Xenobiotics biodegradation and metabolism|Xenobiotics biodegradation and metabolism|Energy metabolism|Metabolism of cofactors and vitamins|Xenobiotics biodegradation and metabolism|Xenobiotics biodegradation and metabolism|Cancers	Metabolism|Metabolism|Metabolism|Metabolism|Metabolism|Metabolism|Metabolism|Metabolism|Metabolism|Human Diseases
TRINITY_DN3108_c1_g1_i1	Cre07.g315750.t1.2	8.54	9.25	8.34	7.09	7.85	7.54	8.85	8.96	8.37	5.86	6.66	6.51	-0.217	0.03	0.083	-0.46	0	0	0.002	1	1	0	0	0	0	KOG0725		1.1.1.287
TRINITY_DN8515_c0_g2_i2	Vocar.0001s0228.1.p	175.18	152.82	188.75	96.24	95.4	107.5	143.1	119.88	151.21	199.43	185.89	216.71	-0.789	0	0	0.54	0	0	-0.319	0.004	0.017	0	0	0	0	KOG0069	K15893	1.1.1.29	hydroxypyruvate reductase 1	00260 Glycine, serine and threonine metabolism |00630 Glyoxylate and dicarboxylate metabolism	Amino acid metabolism|Carbohydrate metabolism	Metabolism|Metabolism
TRINITY_DN25202_c0_g1_i1	Vocar.0001s0228.1.p	13.34	13.84	14.7	17.44	16.39	18.04	6.82	9.48	7.35	19.57	18.45	17.15	0.309	0.008	0.025	1.222	0	0	-0.824	0	0	0	0	0	0	KOG0069	K15893	1.1.1.29	hydroxypyruvate reductase 1	00260 Glycine, serine and threonine metabolism |00630 Glyoxylate and dicarboxylate metabolism	Amino acid metabolism|Carbohydrate metabolism	Metabolism|Metabolism
TRINITY_DN8515_c0_g2_i3	Vocar.0001s0228.1.p	94.61	97.65	90.16	92.4	89.02	86.09	44.45	41.48	42.29	147.4	134.51	142.16	-0.078	0.128	0.274	1.726	0	0	-1.139	0	0	0	0	0	0	KOG0069	K15893	1.1.1.29	hydroxypyruvate reductase 1	00260 Glycine, serine and threonine metabolism |00630 Glyoxylate and dicarboxylate metabolism	Amino acid metabolism|Carbohydrate metabolism	Metabolism|Metabolism
TRINITY_DN3961_c0_g1_i1	Vocar.0001s0228.1.p	10.08	15.01	15.2	9.51	12.86	8.36	7.02	4.85	3.55	13.2	12.68	12.13	-0.39	0.279	0.482	1.302	0.001	0.003	-1.386	0.002	0.009	0	0	0	0	KOG0069	K15893	1.1.1.29	hydroxypyruvate reductase 1	00260 Glycine, serine and threonine metabolism |00630 Glyoxylate and dicarboxylate metabolism	Amino acid metabolism|Carbohydrate metabolism	Metabolism|Metabolism
TRINITY_DN30305_c2_g1_i1	CsuC169_17245	28.37	27.85	25.81	20.75	20.49	20.46	27.79	23.73	25.51	18.34	19.07	20.23	-0.411	0	0	-0.418	0	0	-0.091	0.392	0.685	0	0	0	0	KOG0725	K13606	1.1.1.294	chlorophyll(ide) b reductase	00860 Porphyrin and chlorophyll metabolism	Metabolism of cofactors and vitamins	Metabolism
TRINITY_DN6218_c0_g1_i1	CsuC169_3542	14.71	12.36	15.39	13.57	13.63	14.45	10.73	10.03	12.49	12.96	12.2	13.76	-0.028	0.753	0.928	0.228	0.03	0.091	-0.353	0.004	0.016	0	0	0	0	KOG0725	K13606	1.1.1.294	chlorophyll(ide) b reductase	00860 Porphyrin and chlorophyll metabolism	Metabolism of cofactors and vitamins	Metabolism
TRINITY_DN15663_c0_g2_i1	Vocar.0001s0698.1.p	14.86	15.58	13.24	8.17	8.16	7.74	9.14	9.81	8.93	8.6	8.86	8.32	-0.86	0	0	-0.113	0.344	0.61	-0.647	0	0	0	0	0	0	KOG1205		1.1.1.298
TRINITY_DN6939_c0_g1_i1	Olu231_38463	19.65	18.42	20.63	22.29	23.28	22.01	30.91	30.86	30.92	22.74	22.64	22.98	0.203	0.003	0.011	-0.439	0	0	0.659	0	0	0	0	0	0	KOG1208		1.1.1.300
TRINITY_DN10320_c0_g1_i1	Vocar.0042s0066.1.p	11.22	10.98	10.5	10.91	11.77	10.22	10.07	11.47	9.75	7.85	7.75	7.91	0.009	0.94	1	-0.412	0.001	0.002	-0.064	0.599	0.854	0	0	0	0	KOG1208	K11168	1.1.1.300
TRINITY_DN6857_c0_g1_i1	Olu231_28998	12.09	11.85	11.13	12.35	10.93	11.08	9.32	9.65	9.73	6.11	7.76	7.1	-0.029	0.724	0.902	-0.453	0	0	-0.289	0.002	0.009	0	0	0	0	KOG1208		1.1.1.300
TRINITY_DN6857_c0_g2_i1	Olu231_28998	11.26	12.31	10.76	9.45	10.69	9.66	7.41	6.57	6.7	6.52	5.26	5.8	-0.204	0.016	0.048	-0.235	0.04	0.115	-0.731	0	0	0	0	0	0	KOG1208		1.1.1.300
TRINITY_DN9516_c0_g1_i5	MspRCC299_56634	3.99	3.99	2.81	1.67	3.27	2.95	2.3	1.24	1.99	1.26	1.45	1.33	-0.45	0.151	0.314	-0.452	0.243	0.485	-0.964	0.004	0.017	0	0	0	0	KOG1611		1.1.1.300
TRINITY_DN7692_c3_g1_i1	CsuC169_66319	8.98	7.89	10.42	4.42	5.49	5.42	7.47	6.41	8.81	9.6	8.34	9.38	-0.832	0	0	0.267	0.074	0.192	-0.266	0.123	0.31	0	0	0	0	KOG1208	K11153	1.1.1.300 1.1.1.-	retinol dehydrogenase 12	00830 Retinol metabolism	Metabolism of cofactors and vitamins	Metabolism
TRINITY_DN25143_c0_g1_i1	CsuC169_17252	213.59	200.06	216.99	164.45	157.83	165.35	176.38	159.47	180.15	120.56	119.78	124.54	-0.371	0	0	-0.5	0	0	-0.289	0	0.001	0	0	0	0	KOG0409	K00020	1.1.1.31	3-hydroxyisobutyrate dehydrogenase	00280 Valine, leucine and isoleucine degradation	Amino acid metabolism	Metabolism
TRINITY_DN1857_c0_g1_i1	Vocar.0044s0034.1.p	1.97	1.94	1.9	0.97	1.04	0.91	0.52	0.86	0.44	1.03	0.54	0.9	-0.997	0.003	0.01	0.44	0.429	0.707	-1.674	0	0	0	0	0	0	KOG0725		1.1.1.330
TRINITY_DN3951_c0_g1_i1	CsuC169_58910	5.29	5.63	5.22	12.92	13.52	11.58	3.36	4.23	3.45	6.6	6.47	7.47	1.236	0	0	0.896	0	0	-0.548	0.004	0.016	0	0	0	0	KOG1206	K12405	1.1.1.35 4.2.1.107 4.2.1.119	3-hydroxyacyl-CoA dehydrogenase / 3a,7a,12a-trihydroxy-5b-cholest-24-enoyl-CoA hydratase / enoyl-CoA hydratase 2	00120 Primary bile acid biosynthesis |04146 Peroxisome	Lipid metabolism|Transport and catabolism	Metabolism|Cellular Processes
TRINITY_DN26761_c0_g1_i1	Cre03.g194850.t1.2	6.29	8.92	2.71	3.03	3.63	2.41	0.88	0.87	ND	5.43	9.08	3.63	-0.981	0.107	0.241	3.37	0	0.001	-3.352	0	0.001	0	1	1	0	KOG1494	K00026	1.1.1.37	malate dehydrogenase	00020 Citrate cycle (TCA cycle) |00270 Cysteine and methionine metabolism |00620 Pyruvate metabolism |00630 Glyoxylate and dicarboxylate metabolism |00710 Carbon fixation in photosynthetic organisms	Carbohydrate metabolism|Amino acid metabolism|Carbohydrate metabolism|Carbohydrate metabolism|Energy metabolism	Metabolism|Metabolism|Metabolism|Metabolism|Metabolism
TRINITY_DN15165_c0_g1_i1	CsuC169_54363	66.52	63.43	60.87	34.85	38.32	36.19	47.18	50.38	41.62	38.13	45.24	38.02	-0.803	0	0	-0.197	0.089	0.224	-0.455	0	0	0	0	0	0	KOG1494	K00026	1.1.1.37	malate dehydrogenase	00020 Citrate cycle (TCA cycle) |00270 Cysteine and methionine metabolism |00620 Pyruvate metabolism |00630 Glyoxylate and dicarboxylate metabolism |00710 Carbon fixation in photosynthetic organisms	Carbohydrate metabolism|Amino acid metabolism|Carbohydrate metabolism|Carbohydrate metabolism|Energy metabolism	Metabolism|Metabolism|Metabolism|Metabolism|Metabolism
TRINITY_DN6591_c0_g2_i1	CsuC169_14794	16.71	17.28	17.96	5.47	7.18	7.49	6.07	7.56	6.32	10.02	11.9	12.03	-1.367	0	0	0.768	0	0	-1.381	0	0	0	0	0	0	KOG1494	K00026	1.1.1.37	malate dehydrogenase	00020 Citrate cycle (TCA cycle) |00270 Cysteine and methionine metabolism |00620 Pyruvate metabolism |00630 Glyoxylate and dicarboxylate metabolism |00710 Carbon fixation in photosynthetic organisms	Carbohydrate metabolism|Amino acid metabolism|Carbohydrate metabolism|Carbohydrate metabolism|Energy metabolism	Metabolism|Metabolism|Metabolism|Metabolism|Metabolism
TRINITY_DN4585_c0_g1_i1	CsuC169_22460	285.57	294.28	281.26	87.52	85.53	82.93	80.86	82.5	74.56	151.39	171.66	155.96	-1.75	0	0	1.01	0	0	-1.856	0	0	0	0	0	0	KOG1494	K00026	1.1.1.37	malate dehydrogenase	00020 Citrate cycle (TCA cycle) |00270 Cysteine and methionine metabolism |00620 Pyruvate metabolism |00630 Glyoxylate and dicarboxylate metabolism |00710 Carbon fixation in photosynthetic organisms	Carbohydrate metabolism|Amino acid metabolism|Carbohydrate metabolism|Carbohydrate metabolism|Energy metabolism	Metabolism|Metabolism|Metabolism|Metabolism|Metabolism
TRINITY_DN26913_c0_g1_i1	Cre03.g194850.t1.2	2.55	4.43	7.07	1.29	3.86	2.57	0.55	1.62	1.67	4.2	6.72	2.53	-0.864	0.118	0.263	1.808	0.004	0.017	-1.871	0.006	0.025	0	0	0	0	KOG1494	K00026	1.1.1.37	malate dehydrogenase	00020 Citrate cycle (TCA cycle) |00270 Cysteine and methionine metabolism |00620 Pyruvate metabolism |00630 Glyoxylate and dicarboxylate metabolism |00710 Carbon fixation in photosynthetic organisms	Carbohydrate metabolism|Amino acid metabolism|Carbohydrate metabolism|Carbohydrate metabolism|Energy metabolism	Metabolism|Metabolism|Metabolism|Metabolism|Metabolism
TRINITY_DN30243_c0_g1_i1	CsuC169_29829	65.11	64.48	63.99	51.44	52.35	51.8	51.13	53.76	49.33	35.39	34.79	36.11	-0.315	0	0	-0.537	0	0	-0.328	0	0	0	0	0	0	KOG1496	K00025	1.1.1.37	malate dehydrogenase	00020 Citrate cycle (TCA cycle) |00270 Cysteine and methionine metabolism |00620 Pyruvate metabolism |00630 Glyoxylate and dicarboxylate metabolism |00710 Carbon fixation in photosynthetic organisms |04964 Proximal tubule bicarbonate reclamation	Carbohydrate metabolism|Amino acid metabolism|Carbohydrate metabolism|Carbohydrate metabolism|Energy metabolism|Excretory system	Metabolism|Metabolism|Metabolism|Metabolism|Metabolism|Organismal Systems
TRINITY_DN10872_c0_g1_i1	Vocar.0009s0119.2.p	35.33	44.67	33.22	37.04	36.3	37.33	18.03	25.07	21.94	38.49	46.1	38.2	-0.033	0.814	0.983	0.917	0	0	-0.8	0	0	0	0	0	0	KOG1494		1.1.1.37
TRINITY_DN26241_c0_g1_i1	Vocar.0007s0393.1.p	10.42	10.17	8.39	9.13	9	9.15	7.97	8.3	7.51	8.12	8.56	8.42	-0.087	0.485	0.719	0.078	0.569	0.815	-0.285	0.054	0.162	0	0	0	0	KOG2742		1.1.1.371
TRINITY_DN9668_c3_g1_i1	CsuC169_54433	28.5	27.37	31.06	16.66	17.75	18.3	23.16	23.03	24.6	18.97	18.71	19.73	-0.722	0	0	-0.302	0	0	-0.296	0	0.001	0	0	0	0	KOG1257	K00028	1.1.1.39	malate dehydrogenase (decarboxylating)	00620 Pyruvate metabolism |00710 Carbon fixation in photosynthetic organisms	Carbohydrate metabolism|Energy metabolism	Metabolism|Metabolism
TRINITY_DN8295_c0_g2_i1	CsuC169_34895	9.83	10.56	9.67	13.63	14.61	13.29	17.34	17.05	17.51	13.1	12.36	12.46	0.466	0	0	-0.453	0	0	0.788	0	0	0	0	0	0	KOG1257	K00029	1.1.1.40	malate dehydrogenase (oxaloacetate-decarboxylating)(NADP+)	00620 Pyruvate metabolism |00710 Carbon fixation in photosynthetic organisms	Carbohydrate metabolism|Energy metabolism	Metabolism|Metabolism
TRINITY_DN4384_c0_g1_i1	Vocar.0023s0031.1.p	2.93	1.65	2.54	6.06	6.05	6.34	3.78	4.05	3.82	6.77	2.97	6.01	1.374	0.001	0.003	0.435	0.281	0.523	0.711	0.164	0.38	0	0	0	0		K00029	1.1.1.40	malate dehydrogenase (oxaloacetate-decarboxylating)(NADP+)	00620 Pyruvate metabolism |00710 Carbon fixation in photosynthetic organisms	Carbohydrate metabolism|Energy metabolism	Metabolism|Metabolism
TRINITY_DN7738_c0_g1_i1	CsuC169_62489	6.41	5.99	6.37	9.35	10.18	11.16	5.77	5.57	6.27	9.09	8.44	9.66	0.71	0	0	0.627	0	0	-0.092	0.423	0.721	0	0	0	0	KOG1257	K00029	1.1.1.40	malate dehydrogenase (oxaloacetate-decarboxylating)(NADP+)	00620 Pyruvate metabolism |00710 Carbon fixation in photosynthetic organisms	Carbohydrate metabolism|Energy metabolism	Metabolism|Metabolism
TRINITY_DN25801_c0_g1_i1	CsuC169_65965	82.96	81.61	76.86	73.42	73.09	69.3	72.3	71.65	77.79	40.55	40.1	41.85	-0.162	0.003	0.01	-0.856	0	0	-0.123	0.109	0.29	0	0	0	0	KOG0785	K00030	1.1.1.41	isocitrate dehydrogenase (NAD+)	00020 Citrate cycle (TCA cycle)	Carbohydrate metabolism	Metabolism
TRINITY_DN6786_c0_g1_i1	Cre04.g214500.t1.1	149.16	146.59	145.34	57.52	55.29	61.65	50.36	47.6	45.69	82.04	78.78	84.85	-1.338	0	0	0.774	0	0	-1.618	0	0	0	0	0	0		K00031	1.1.1.42	isocitrate dehydrogenase	00020 Citrate cycle (TCA cycle) |00480 Glutathione metabolism |00720 Carbon fixation pathways in prokaryotes |04146 Peroxisome	Carbohydrate metabolism|Metabolism of other amino acids|Energy metabolism|Transport and catabolism	Metabolism|Metabolism|Metabolism|Cellular Processes
TRINITY_DN25091_c0_g1_i2	Cre12.g526800.t1.2	143.63	136.97	152.87	239.43	238.59	248.53	487.66	442.05	511.51	94.48	93.59	101.2	0.745	0	0	-2.317	0	0	1.733	0	0	0	1	0	0		K00033	1.1.1.44 1.1.1.343	6-phosphogluconate dehydrogenase	00030 Pentose phosphate pathway |00480 Glutathione metabolism	Carbohydrate metabolism|Metabolism of other amino acids	Metabolism|Metabolism
TRINITY_DN8728_c1_g2_i2	Vocar.0053s0035.1.p	19.25	18.53	20.45	53.82	53.29	56.65	52.27	55.27	52.87	22.65	20.38	22.02	1.492	0	0	-1.302	0	0	1.462	0	0	0	0	0	0		K00036	1.1.1.49 1.1.1.363	glucose-6-phosphate 1-dehydrogenase	00030 Pentose phosphate pathway |00480 Glutathione metabolism |05230 Central carbon metabolism in cancer	Carbohydrate metabolism|Metabolism of other amino acids|Cancers	Metabolism|Metabolism|Human Diseases
TRINITY_DN10141_c0_g1_i1	CsuC169_66151	55.96	58.57	54.45	49.65	50.22	46.74	37.57	42.83	36.43	42.8	41.43	39.64	-0.205	0.001	0.002	0.084	0.35	0.616	-0.532	0	0	0	0	0	0	KOG0563	K00036	1.1.1.49 1.1.1.363	glucose-6-phosphate 1-dehydrogenase	00030 Pentose phosphate pathway |00480 Glutathione metabolism |05230 Central carbon metabolism in cancer	Carbohydrate metabolism|Metabolism of other amino acids|Cancers	Metabolism|Metabolism|Human Diseases
TRINITY_DN20413_c0_g1_i1	Cre16.g677950.t1.1	11.02	11.07	13.21	11.41	10.76	11.12	8.8	9.2	8.42	11.04	10.64	10.23	-0.085	0.359	0.593	0.273	0.006	0.021	-0.418	0	0.001	0	0	0	0	KOG1197	K07119	1.1.1.54 1.3.1.102
TRINITY_DN10111_c0_g2_i1	Cre04.g216350.t1.2	7.61	6.16	7.93	9.51	9.31	9.77	8.21	8.01	8.35	6.77	8.1	7.17	0.398	0.002	0.008	-0.156	0.263	0.496	0.179	0.254	0.506	0	0	0	0	KOG1575	K05275	1.1.1.65	pyridoxine 4-dehydrogenase	00750 Vitamin B6 metabolism	Metabolism of cofactors and vitamins	Metabolism
TRINITY_DN20273_c0_g1_i1	Cre06.g294450.t1.1	61.01	62.2	64.1	27.05	27.9	27.48	22.85	23.25	24.53	46.01	46.4	44.98	-1.184	0	0	0.96	0	0	-1.407	0	0	0	0	0	0	KOG1575		1.1.1.65
TRINITY_DN30418_c0_g1_i1	Vocar.0002s0603.1.p	15.02	9.02	9.32	4.25	3.37	3.47	2.46	8.82	6.17	6.26	3.23	4.02	-1.588	0	0	-0.369	0.292	0.537	-0.935	0.006	0.025	0	0	0	0	KOG0409	K18121	1.1.1.79 1.1.1.-	glyoxylate/succinic semialdehyde reductase	00630 Glyoxylate and dicarboxylate metabolism |00650 Butanoate metabolism	Carbohydrate metabolism|Carbohydrate metabolism	Metabolism|Metabolism
TRINITY_DN30418_c0_g2_i1	Vocar.0002s0603.1.p	15.54	21.65	20.83	8.88	11.14	10.48	11.44	5.64	6.99	12.06	15.31	15.06	-0.928	0	0	0.817	0	0	-1.269	0	0	0	0	0	0	KOG0409	K18121	1.1.1.79 1.1.1.-	glyoxylate/succinic semialdehyde reductase	00630 Glyoxylate and dicarboxylate metabolism |00650 Butanoate metabolism	Carbohydrate metabolism|Carbohydrate metabolism	Metabolism|Metabolism
TRINITY_DN15468_c0_g1_i1	Cre02.g087300.t1.1	4.27	4.85	4.63	5.67	5.04	4.66	5.93	5.64	5.59	3.83	4.15	3.88	0.161	0.349	0.58	-0.533	0.002	0.007	0.32	0.087	0.238	0	0	0	0	KOG0069		1.1.1.79 1.1.1.81
TRINITY_DN4936_c0_g1_i1	Vocar.0016s0182.1.p	58.39	59.65	62.52	19.11	17.83	20.01	22.92	24.52	25.4	32.12	30.69	30.36	-1.664	0	0	0.355	0	0	-1.31	0	0	0	0	0	0	KOG2711	K00006	1.1.1.8	glycerol-3-phosphate dehydrogenase (NAD+)	00564 Glycerophospholipid metabolism |04011 MAPK signaling pathway - yeast	Lipid metabolism|Signal transduction	Metabolism|Environmental Information Processing
TRINITY_DN25066_c0_g1_i1	Cre10.g421700.t1.2	9.2	8.19	9.05	13.6	13.55	11.5	14.07	12.55	12.96	8.67	7.95	9.07	0.548	0	0	-0.624	0	0	0.582	0	0	0	0	0	0	KOG2711		1.1.1.8
TRINITY_DN9799_c0_g1_i1	Vocar.0008s0141.1.p	136.72	125.69	149.04	231.24	224.43	239.58	241.52	200.93	253.77	216.5	198.94	230.03	0.757	0	0	-0.109	0.281	0.524	0.759	0	0	0	0	0	0	KOG1496	K00051	1.1.1.82	malate dehydrogenase (NADP+)	00620 Pyruvate metabolism |00710 Carbon fixation in photosynthetic organisms	Carbohydrate metabolism|Energy metabolism	Metabolism|Metabolism
TRINITY_DN9958_c0_g1_i1	CsuC169_54299	164.06	174.64	158.55	342.26	340.92	350.13	303.31	312.29	295.57	127.5	126.23	119.67	1.055	0	0	-1.287	0	0	0.874	0	0	0	0	0	0	KOG0786	K00052	1.1.1.85	3-isopropylmalate dehydrogenase	00290 Valine, leucine and isoleucine biosynthesis |00660 C5-Branched dibasic acid metabolism	Amino acid metabolism|Carbohydrate metabolism	Metabolism|Metabolism
TRINITY_DN4954_c0_g1_i1	Cre10.g434750.t1.2	657.3	673.95	654.87	912.89	920.03	922.09	761.38	795.43	737.67	739.42	746.14	715.34	0.472	0	0	-0.06	0.331	0.59	0.208	0	0.001	0	0	0	0		K00053	1.1.1.86	ketol-acid reductoisomerase	00290 Valine, leucine and isoleucine biosynthesis |00770 Pantothenate and CoA biosynthesis	Amino acid metabolism|Metabolism of cofactors and vitamins	Metabolism|Metabolism
TRINITY_DN1108_c0_g1_i1	CsuC169_28454	23.89	24.9	24.14	17.47	20.84	18.38	24.61	25.42	24.15	22.87	20.58	21.63	-0.364	0	0	-0.189	0.044	0.125	0.024	0.807	1	0	0	0	0	KOG0538	K11517	1.1.3.15	(S)-2-hydroxy-acid oxidase	00630 Glyoxylate and dicarboxylate metabolism |04146 Peroxisome	Carbohydrate metabolism|Transport and catabolism	Metabolism|Cellular Processes
TRINITY_DN7067_c0_g1_i1	Vocar.0002s0286.1.p	41.75	44.16	45.63	56.35	56.37	56.53	49.01	43.73	48.27	35.38	32.23	34.86	0.364	0	0	-0.461	0	0	0.1	0.22	0.476	0	0	0	0			1.1.3.9
TRINITY_DN9284_c0_g1_i1	Vocar.0014s0244.1.p	231.87	212.17	245.73	180.41	173.91	188.05	136.67	120.19	146.82	230.21	206.5	252.55	-0.347	0	0	0.772	0	0	-0.773	0	0	0	0	0	0			1.1.3.9
TRINITY_DN6096_c1_g1_i1	CsuC169_27656	33.64	32.61	31.24	47.21	49.83	47.24	41.89	43.28	45.84	27.86	29.51	29.42	0.566	0	0	-0.594	0	0	0.426	0	0	0	0	0	0	KOG0042	K00111	1.1.5.3	glycerol-3-phosphate dehydrogenase	00564 Glycerophospholipid metabolism	Lipid metabolism	Metabolism
TRINITY_DN7168_c0_g2_i1	CsuC169_60347	26	26.33	25.16	30.88	30.35	30.06	29.14	27.63	30.2	33.86	33.42	34.94	0.236	0	0	0.233	0.001	0.004	0.167	0.025	0.086	0	0	0	0	KOG1238	K00108	1.1.99.1	choline dehydrogenase	00260 Glycine, serine and threonine metabolism	Amino acid metabolism	Metabolism
TRINITY_DN29721_c0_g1_i1	CsuC169_21174	0.61	0.2	0.42	1.07	0.67	0.14	0.67	1.14	0.33	0.27	0.54	0.14	0.607	0.562	0.765	-1.179	0.154	0.345	0.801	0.402	0.7	0	0	0	0	KOG4663	K00412	1.10.2.2	ubiquinol-cytochrome c reductase cytochrome b subunit	00190 Oxidative phosphorylation |02020 Two-component system |04260 Cardiac muscle contraction |04932 Non-alcoholic fatty liver disease (NAFLD) |05010 Alzheimer's disease |05012 Parkinson's disease |05016 Huntington's disease	Energy metabolism|Signal transduction|Circulatory system|Endocrine and metabolic diseases|Neurodegenerative diseases|Neurodegenerative diseases|Neurodegenerative diseases	Metabolism|Environmental Information Processing|Organismal Systems|Human Diseases|Human Diseases|Human Diseases|Human Diseases
TRINITY_DN27533_c0_g1_i1	CsuC169_21174	0.9	0.59	0.61	0.22	0.22	0.22	0.25	0.49	1.25	ND	0.2	1.21	-1.67	0.109	0.246	-0.499	0.69	0.911	-0.079	1	1	0	0	0	0	KOG4663	K00412	1.10.2.2	ubiquinol-cytochrome c reductase cytochrome b subunit	00190 Oxidative phosphorylation |02020 Two-component system |04260 Cardiac muscle contraction |04932 Non-alcoholic fatty liver disease (NAFLD) |05010 Alzheimer's disease |05012 Parkinson's disease |05016 Huntington's disease	Energy metabolism|Signal transduction|Circulatory system|Endocrine and metabolic diseases|Neurodegenerative diseases|Neurodegenerative diseases|Neurodegenerative diseases	Metabolism|Environmental Information Processing|Organismal Systems|Human Diseases|Human Diseases|Human Diseases|Human Diseases
TRINITY_DN25079_c0_g1_i1	CsuC169_64564	207.51	214.14	203.09	113.2	115.04	111.04	101.43	106.13	97.6	136.75	150.19	127.94	-0.881	0	0	0.443	0	0	-1.034	0	0	0	0	0	0	KOG1671	K00411	1.10.2.2	ubiquinol-cytochrome c reductase iron-sulfur subunit	00190 Oxidative phosphorylation |02020 Two-component system |04260 Cardiac muscle contraction |04932 Non-alcoholic fatty liver disease (NAFLD) |05010 Alzheimer's disease |05012 Parkinson's disease |05016 Huntington's disease	Energy metabolism|Signal transduction|Circulatory system|Endocrine and metabolic diseases|Neurodegenerative diseases|Neurodegenerative diseases|Neurodegenerative diseases	Metabolism|Environmental Information Processing|Organismal Systems|Human Diseases|Human Diseases|Human Diseases|Human Diseases
TRINITY_DN21042_c0_g1_i1	CsuC169_23736	197.73	201.88	178.38	78.07	69.6	72.01	90.73	94.1	91.05	90.12	88.99	93.74	-1.396	0	0	-0.016	0.844	1	-1.067	0	0	0	0	0	0	KOG4763	K00416	1.10.2.2	ubiquinol-cytochrome c reductase subunit 6	00190 Oxidative phosphorylation |04260 Cardiac muscle contraction |04932 Non-alcoholic fatty liver disease (NAFLD) |05010 Alzheimer's disease |05012 Parkinson's disease |05016 Huntington's disease	Energy metabolism|Circulatory system|Endocrine and metabolic diseases|Neurodegenerative diseases|Neurodegenerative diseases|Neurodegenerative diseases	Metabolism|Organismal Systems|Human Diseases|Human Diseases|Human Diseases|Human Diseases
TRINITY_DN30559_c0_g1_i1	CsuC169_30533	340.4	347.74	359.15	145.56	147.42	150.41	194.2	197.31	202.91	193.16	191.5	198.66	-1.24	0	0	-0.027	0.668	0.9	-0.817	0	0	0	0	0	0	KOG3440	K00417	1.10.2.2	ubiquinol-cytochrome c reductase subunit 7	00190 Oxidative phosphorylation |04260 Cardiac muscle contraction |04932 Non-alcoholic fatty liver disease (NAFLD) |05010 Alzheimer's disease |05012 Parkinson's disease |05016 Huntington's disease	Energy metabolism|Circulatory system|Endocrine and metabolic diseases|Neurodegenerative diseases|Neurodegenerative diseases|Neurodegenerative diseases	Metabolism|Organismal Systems|Human Diseases|Human Diseases|Human Diseases|Human Diseases
TRINITY_DN7416_c0_g2_i2	Vocar.0008s0202.2.p	3.7	6.46	5.06	5.83	6.49	5.53	3.44	2.22	1.42	1.88	1.38	1.13	0.23	0.251	0.45	-0.693	0.064	0.169	-1.103	0.001	0.003	0	0	0	0			1.10.3.11
TRINITY_DN31485_c0_g1_i1	Vocar.0015s0153.1.p	26.53	28.34	28.7	7.55	7.98	8.29	11.54	9.22	9.65	23.32	24.02	24.14	-1.81	0	0	1.233	0	0	-1.458	0	0	0	0	0	0		K17893	1.10.3.11
TRINITY_DN8334_c0_g1_i1	Cre08.g372450.t1.2	245.97	246.14	233.15	305.64	301.46	297.94	459.13	448.68	472.12	225.92	234.74	219.55	0.319	0	0	-1.021	0	0	0.928	0	0	0	0	0	0		K08901	1.10.3.9	photosystem II oxygen-evolving enhancer protein 3	00195 Photosynthesis	Energy metabolism	Metabolism
TRINITY_DN22418_c0_g1_i1	MpuCCMP1545_42681	4.05	2.68	5.44	1.45	0.48	0.48	5.55	7.11	5.61	0.94	0.47	0.95	-2.337	0.002	0.007	-2.954	0	0	0.587	0.263	0.514	1	1	0	0		K02714	1.10.3.9	photosystem II PsbM protein	00195 Photosynthesis	Energy metabolism	Metabolism
TRINITY_DN35788_c0_g1_i1	Cre01.g066917.t1.1	153.7	146.28	143.83	6.03	5.75	5.5	15.34	16.95	17.89	29.8	30.44	33.3	-4.683	0	0	0.898	0	0	-3.145	0	0	1	0	1	0		K08913	1.10.3.9	light-harvesting complex II chlorophyll a/b binding protein 2	00196 Photosynthesis - antenna proteins	Energy metabolism	Metabolism
TRINITY_DN9619_c0_g1_i6	Vocar.0012s0145.1.p	4424.95	4290.36	4542.29	2631.99	2563.44	2652.36	4411.45	4196.64	4619.99	3462.65	3343.14	3578.48	-0.756	0	0	-0.349	0	0	-0.003	0.963	1	0	0	0	0		K08913	1.10.3.9	light-harvesting complex II chlorophyll a/b binding protein 2	00196 Photosynthesis - antenna proteins	Energy metabolism	Metabolism
TRINITY_DN19935_c0_g1_i1	Vocar.0021s0124.1.p	755.44	738	732.6	743.18	759.29	754.81	1072.09	1051.2	1095.17	1010.84	991.05	985.65	0.02	0.468	0.719	-0.107	0.052	0.145	0.532	0	0	0	0	0	0		K08915	1.10.3.9	light-harvesting complex II chlorophyll a/b binding protein 4	00196 Photosynthesis - antenna proteins	Energy metabolism	Metabolism
TRINITY_DN9099_c2_g1_i1	Cre16.g673650.t1.1	786.37	761.93	809.49	750.58	734.75	718.58	1511.97	1429.1	1505.01	627.67	606.56	630.96	-0.097	0.015	0.046	-1.253	0	0	0.915	0	0	0	0	0	0		K08916	1.10.3.9	light-harvesting complex II chlorophyll a/b binding protein 5	00196 Photosynthesis - antenna proteins	Energy metabolism	Metabolism
TRINITY_DN1804_c0_g1_i1	Vocar.0009s0349.1.p	322.36	329.92	319.05	214.25	218.56	209.82	255.92	262.49	255.45	270.31	279.04	255.64	-0.596	0	0	0.057	0.373	0.645	-0.328	0	0	0	0	0	0	KOG1671	K02636	1.10.9.1	cytochrome b6-f complex iron-sulfur subunit	00195 Photosynthesis	Energy metabolism	Metabolism
TRINITY_DN7388_c0_g2_i1	Cre16.g650100.t1.2	417.82	456.59	415.21	248.32	247.03	237.82	346.35	364.51	355.64	258.11	273.57	244.95	-0.815	0	0	-0.458	0	0	-0.274	0	0	0	0	0	0		K03689	1.10.9.1	cytochrome b6-f complex subunit 8	00195 Photosynthesis	Energy metabolism	Metabolism
TRINITY_DN1051_c0_g1_i1	Vocar.0033s0142.1.p	6.05	5.77	6.01	5.43	5.83	5.23	4.37	5.46	4.27	6.06	5.74	5.87	-0.113	0.269	0.473	0.324	0.01	0.034	-0.338	0.01	0.038	0	0	0	0			1.10.99.3
TRINITY_DN7249_c0_g2_i1	CsuC169_58469	16.16	17.5	15.67	5.31	6.12	5.71	9.27	8.8	7.79	17.42	17.32	15.37	-1.525	0	0	0.955	0	0	-0.932	0	0	0	0	0	0		K00434	1.11.1.11	L-ascorbate peroxidase	00053 Ascorbate and aldarate metabolism |00480 Glutathione metabolism	Carbohydrate metabolism|Metabolism of other amino acids	Metabolism|Metabolism
TRINITY_DN35155_c0_g1_i1	CsuC169_26227	118.15	110.41	112.83	57.19	57.04	52.98	50.86	49.75	49.38	59.71	62.05	62.75	-1.03	0	0	0.299	0	0	-1.186	0	0	0	0	0	0		K00434	1.11.1.11	L-ascorbate peroxidase	00053 Ascorbate and aldarate metabolism |00480 Glutathione metabolism	Carbohydrate metabolism|Metabolism of other amino acids	Metabolism|Metabolism
TRINITY_DN30403_c0_g1_i1	Vocar.0003s0432.1.p	175.94	176.29	180.04	50.02	52.21	50.26	62.89	57.49	60.33	107.62	108.05	108.27	-1.803	0	0	0.842	0	0	-1.558	0	0	0	0	0	0		K00434	1.11.1.11	L-ascorbate peroxidase	00053 Ascorbate and aldarate metabolism |00480 Glutathione metabolism	Carbohydrate metabolism|Metabolism of other amino acids	Metabolism|Metabolism
TRINITY_DN30441_c0_g1_i1	CsuC169_52624	60.31	64.57	62.58	18.62	19.37	19.01	18.89	18.68	17.74	24.01	26.03	23.12	-1.718	0	0	0.403	0	0	-1.761	0	0	0	0	0	0	KOG0541	K11187	1.11.1.15	peroxiredoxin 5, atypical 2-Cys peroxiredoxin	04146 Peroxisome	Transport and catabolism	Cellular Processes
TRINITY_DN31033_c0_g1_i1	Vocar.0039s0064.1.p	72.28	73.5	67.82	55.56	58.71	57.82	59.16	63.6	61.18	53.23	54.3	54.03	-0.312	0	0	-0.187	0.014	0.045	-0.216	0.006	0.025	0	0	0	0	KOG0852	K13279,K03386	1.11.1.15	peroxiredoxin 1 / peroxiredoxin (alkyl hydroperoxide reductase subunit C)	04146 Peroxisome |04214 Apoptosis - fly	Transport and catabolism|Cell growth and death	Cellular Processes|Cellular Processes
TRINITY_DN31161_c0_g1_i1	Vocar.0039s0064.1.p	60.6	65.33	59.37	68.26	67.92	74.9	41.54	45.2	40.85	76.9	80.23	71.15	0.188	0.066	0.161	0.839	0	0	-0.538	0	0	0	0	0	0	KOG0852	K13279,K03386	1.11.1.15	peroxiredoxin 1 / peroxiredoxin (alkyl hydroperoxide reductase subunit C)	04146 Peroxisome |04214 Apoptosis - fly	Transport and catabolism|Cell growth and death	Cellular Processes|Cellular Processes
TRINITY_DN19889_c0_g1_i1	Cre02.g114600.t1.2	74.31	66.96	73.41	20.31	20.02	20.74	15.5	13.96	14.67	51.65	49.16	54.94	-1.814	0	0	1.82	0	0	-2.282	0	0	0	0	1	0	KOG0852	K03386	1.11.1.15	peroxiredoxin (alkyl hydroperoxide reductase subunit C)	04214 Apoptosis - fly	Cell growth and death	Cellular Processes
TRINITY_DN35310_c0_g1_i1	Cre06.g257601.t1.2	133.55	134.02	135.84	90.38	94.59	95.66	66.27	63.04	69.98	120.29	104.36	120.39	-0.524	0	0	0.792	0	0	-1.017	0	0	0	0	0	0	KOG0852	K03386	1.11.1.15	peroxiredoxin (alkyl hydroperoxide reductase subunit C)	04214 Apoptosis - fly	Cell growth and death	Cellular Processes
TRINITY_DN5859_c0_g1_i1	Vocar.0004s0456.1.p	15.08	13.75	15.09	8.08	6.53	8.44	6.98	9.18	8.55	9.77	8.21	8.76	-0.93	0	0	0.114	0.436	0.717	-0.83	0	0	0	0	0	0	KOG0541		1.11.1.15
TRINITY_DN30325_c0_g1_i1	Cre02.g095069.t1.1	11.27	10.49	9.07	6.22	4.8	4.56	4.95	5.36	5.35	4.33	5.39	4.1	-0.985	0	0	-0.18	0.498	0.758	-0.977	0	0	0	0	0	0		K03564	1.11.1.15
TRINITY_DN1528_c0_g2_i1	Vocar.0005s0512.1.p	9.46	9.1	9.69	8.09	8.32	8.17	9.55	9.53	9.13	7.74	7.74	8.45	-0.201	0.035	0.094	-0.237	0.029	0.087	-0.002	1	1	0	0	0	0	KOG4498		1.11.1.20
TRINITY_DN4136_c0_g1_i1	CsuC169_25301	115.46	114.2	117.55	80.73	81.74	79.54	71.34	65.33	72.79	71.84	74.97	74.06	-0.521	0	0	0.077	0.287	0.533	-0.729	0	0	0	0	0	0	KOG0047	K03781	1.11.1.6	catalase	00380 Tryptophan metabolism |00630 Glyoxylate and dicarboxylate metabolism |04011 MAPK signaling pathway - yeast |04016 MAPK signaling pathway - plant |04068 FoxO signaling pathway |04146 Peroxisome |04211 Longevity regulating pathway - mammal |04212 Longevity regulating pathway - worm |04213 Longevity regulating pathway - multiple species |05014 Amyotrophic lateral sclerosis (ALS)	Amino acid metabolism|Carbohydrate metabolism|Signal transduction|Signal transduction|Signal transduction|Transport and catabolism|Aging|Aging|Aging|Neurodegenerative diseases	Metabolism|Metabolism|Environmental Information Processing|Environmental Information Processing|Environmental Information Processing|Cellular Processes|Organismal Systems|Organismal Systems|Organismal Systems|Human Diseases
TRINITY_DN2724_c0_g2_i1	CsuC169_35922	23.13	21.23	23.71	16.09	18.15	18.03	14.97	13.85	13.78	6.4	6.62	7.11	-0.381	0	0	-1.081	0	0	-0.676	0	0	0	0	0	0	KOG0854	K11188	1.11.1.7 1.11.1.15 3.1.1.-	peroxiredoxin 6, 1-Cys peroxiredoxin	00940 Phenylpropanoid biosynthesis	Biosynthesis of other secondary metabolites	Metabolism
TRINITY_DN35571_c0_g1_i1	CsuC169_30410	49.07	49.54	42.11	43.32	48.94	41.99	52.91	60.41	46.45	26.73	25.92	21.63	-0.068	0.464	0.719	-1.105	0	0	0.183	0.116	0.304	0	0	0	0	KOG1651	K00432	1.11.1.9	glutathione peroxidase	00480 Glutathione metabolism |00590 Arachidonic acid metabolism |04918 Thyroid hormone synthesis	Metabolism of other amino acids|Lipid metabolism|Endocrine system	Metabolism|Metabolism|Organismal Systems
TRINITY_DN35598_c0_g1_i1	Cre08.g358525.t1.1	11.31	10.06	11.05	8.12	10.22	8.25	9.33	11.1	8.79	14.11	15.18	11.27	-0.286	0.024	0.067	0.473	0.001	0.006	-0.15	0.283	0.546	0	0	0	0	KOG1651	K00432	1.11.1.9	glutathione peroxidase	00480 Glutathione metabolism |00590 Arachidonic acid metabolism |04918 Thyroid hormone synthesis	Metabolism of other amino acids|Lipid metabolism|Endocrine system	Metabolism|Metabolism|Organismal Systems
TRINITY_DN25505_c0_g2_i1	CsuC169_30410	71.97	69.33	75.49	40.42	42.81	42.26	47.77	49.61	53.03	47.98	43.71	47.54	-0.789	0	0	-0.111	0.166	0.363	-0.527	0	0	0	0	0	0	KOG1651	K00432	1.11.1.9	glutathione peroxidase	00480 Glutathione metabolism |00590 Arachidonic acid metabolism |04918 Thyroid hormone synthesis	Metabolism of other amino acids|Lipid metabolism|Endocrine system	Metabolism|Metabolism|Organismal Systems
TRINITY_DN9539_c0_g2_i1	Vocar.0001s1274.1.p	28.19	27.31	27.72	39.4	40.6	39.64	52.54	53.46	53.05	48.48	50.41	49.62	0.524	0	0	-0.099	0.101	0.248	0.934	0	0	0	0	0	0	KOG1651		1.11.1.9
TRINITY_DN7641_c0_g2_i1	Vocar.0001s1274.1.p	35.13	34.32	35.06	15.14	17.13	14.42	16.83	20.4	20.25	17.12	16.35	15.79	-1.162	0	0	-0.222	0.055	0.15	-0.863	0	0	0	0	0	0	KOG1651		1.11.1.9
TRINITY_DN5330_c0_g2_i1	Vocar.0063s0047.1.p	0.81	0.86	1.37	0.81	0.54	0.45	0.34	0.5	0.34	0.62	0.48	0.54	-0.754	0.063	0.155	0.477	0.345	0.61	-1.362	0.003	0.013	0	0	0	0			1.11.2.3
TRINITY_DN4207_c0_g2_i1	Vocar.0001s0496.1.p	66.07	65.35	66.7	36.02	33.25	35.38	35.85	31.41	33.81	28.54	27.33	26.94	-0.921	0	0	-0.287	0	0.001	-0.971	0	0	0	0	0	0	KOG2439		1.12.7.2
TRINITY_DN7002_c1_g1_i1	CsuC169_67878	4.61	4.62	3.74	5.91	5.79	5.07	5.19	6.01	4.58	5.37	7.58	5.75	0.371	0.021	0.061	0.245	0.172	0.374	0.283	0.129	0.315	0	0	0	0	KOG2859	K00454	1.13.11.12	lipoxygenase	00591 Linoleic acid metabolism |00592 alpha-Linolenic acid metabolism	Lipid metabolism|Lipid metabolism	Metabolism|Metabolism
TRINITY_DN35215_c0_g1_i1	Cre02.g092284.t2.1	70.77	66	75.55	61.43	58.08	62.9	68.91	59.73	72.17	47.24	44.56	48.8	-0.219	0.001	0.002	-0.514	0	0	-0.08	0.408	0.707	0	0	0	0	KOG4281	K10712	1.13.11.19	cysteamine dioxygenase	00430 Taurine and hypotaurine metabolism	Metabolism of other amino acids	Metabolism
TRINITY_DN9906_c0_g1_i1	Cre03.g174400.t1.2	11.1	12.84	11.1	46.21	49.07	51.06	41.85	40.46	39.81	8.7	7.05	7.95	2.062	0	0	-2.366	0	0	1.801	0	0	1	1	0	0	KOG4064	K00456	1.13.11.20	cysteine dioxygenase	00270 Cysteine and methionine metabolism |00430 Taurine and hypotaurine metabolism	Amino acid metabolism|Metabolism of other amino acids	Metabolism|Metabolism
TRINITY_DN15259_c0_g1_i1	CsuC169_27488	26.59	28.84	24.25	16.02	16.26	16.53	12.7	12.61	12.41	21.31	22.32	21.07	-0.707	0	0	0.779	0	0	-1.079	0	0	0	0	0	0	KOG0638	K00457	1.13.11.27	4-hydroxyphenylpyruvate dioxygenase	00130 Ubiquinone and other terpenoid-quinone biosynthesis |00350 Tyrosine metabolism |00360 Phenylalanine metabolism	Metabolism of cofactors and vitamins|Amino acid metabolism|Amino acid metabolism	Metabolism|Metabolism|Metabolism
TRINITY_DN15388_c0_g1_i1	Vocar.0001s0506.1.p	11.82	11.59	11.49	14.32	13.79	14.81	11.54	11.13	12.92	14.98	15.34	14.9	0.299	0	0	0.345	0	0.001	0.028	0.788	0.996	0	0	0	0			1.13.11.27
TRINITY_DN1368_c0_g1_i1	Vocar.0001s1210.1.p	2.35	2.42	2.01	5.04	5.71	5.99	2.58	2.22	1.73	2.79	3.47	2.97	1.304	0	0	0.501	0.041	0.118	-0.054	0.894	1	0	0	0	0		K00451	1.13.11.5	homogentisate 1,2-dioxygenase	00350 Tyrosine metabolism |00643 Styrene degradation	Amino acid metabolism|Xenobiotics biodegradation and metabolism	Metabolism|Metabolism
TRINITY_DN4172_c0_g2_i1	Vocar.0021s0046.1.p	15.75	16.1	15.57	21.18	19.37	19.84	21.58	21.24	21.78	14.95	13.65	15.78	0.349	0	0	-0.541	0	0	0.446	0	0	0	0	0	0		K00463	1.13.11.52	indoleamine 2,3-dioxygenase	00380 Tryptophan metabolism |05143 African trypanosomiasis	Amino acid metabolism|Infectious diseases	Metabolism|Human Diseases
TRINITY_DN8686_c1_g1_i1	Cre12.g542850.t1.2	24.28	26.2	28.78	18.32	18.51	20.38	25.76	26.03	29.04	17.58	16.8	18.35	-0.47	0	0	-0.616	0	0	0.028	0.799	1	0	0	0	0	KOG2107	K08967	1.13.11.53 1.13.11.54	1,2-dihydroxy-3-keto-5-methylthiopentene dioxygenase	00270 Cysteine and methionine metabolism	Amino acid metabolism	Metabolism
TRINITY_DN35193_c0_g1_i1	Cre03.g207150.t1.1	16.09	17.05	17.36	11.88	10.8	11.96	8.97	9.36	8.15	7.15	6.61	6.57	-0.544	0	0	-0.382	0.001	0.004	-0.931	0	0	0	0	0	0			1.13.12.3
TRINITY_DN7167_c0_g1_i1	Vocar.0001s0864.1.p	19.56	20.09	20.83	30.42	29.45	28.82	17.81	18.35	18.73	27.25	27.24	27.15	0.552	0	0	0.573	0	0	-0.14	0.103	0.275	0	0	0	0	KOG1573		1.13.99.1
TRINITY_DN10252_c0_g1_i1	Vocar.0014s0274.1.p	13.53	14.09	14.62	20.18	18.35	18.87	16.13	14.43	14.91	7.87	7.62	7.56	0.442	0	0	-0.98	0	0	0.107	0.274	0.532	0	0	0	0	KOG0157	K15747	1.14.-.-	beta-ring hydroxylase	00906 Carotenoid biosynthesis	Metabolism of terpenoids and polyketides	Metabolism
TRINITY_DN8333_c1_g1_i1	CsuC169_60531	23.88	23.63	25.01	18.81	17.65	17.61	24.16	22.61	26.31	14.22	13.04	14.85	-0.424	0	0	-0.795	0	0	0.011	0.907	1	0	0	0	0		K11449	1.14.11.-	jumonji domain-containing protein 1C	05202 Transcriptional misregulation in cancers	Cancers	Human Diseases
TRINITY_DN1406_c0_g1_i1	MspRCC299_107436	41.47	39.07	45.1	11.12	10.76	12.37	20.97	18.11	20.96	38.35	37.17	40.28	-1.875	0	0	0.947	0	0	-1.065	0	0	0	0	0	0		K00476	1.14.11.16
TRINITY_DN1620_c0_g1_i1	Vocar.0018s0224.1.p	8.2	6.98	5.31	5.26	7.03	5.92	3.72	4.54	3.98	4.52	5.25	4.89	-0.17	0.358	0.592	0.26	0.163	0.357	-0.744	0	0.002	0	0	0	0	KOG3290	K00477	1.14.11.18	phytanoyl-CoA hydroxylase	04146 Peroxisome	Transport and catabolism	Cellular Processes
TRINITY_DN12656_c0_g1_i1	Vocar.0024s0176.1.p	13.71	12.59	7.42	4.27	3.61	1.65	8.53	4.39	6.97	8.67	8.64	5.82	-1.823	0	0	0.218	0.562	0.807	-0.761	0.04	0.128	0	0	0	0			1.14.11.18
TRINITY_DN35178_c0_g1_i1	Cre10.g443050.t1.2	139.48	133.02	148.88	17.08	17.67	16.54	19.31	17.18	17.94	47.04	43.21	48.4	-3.038	0	0	1.349	0	0	-2.953	0	0	1	0	1	0		K00472	1.14.11.2	prolyl 4-hydroxylase	00330 Arginine and proline metabolism	Amino acid metabolism	Metabolism
TRINITY_DN431_c0_g1_i1	Vocar.0022s0100.1.p	16.65	16.65	16.44	2.03	1.63	2.02	2.58	1.57	2.01	5.42	3.74	2.99	-3.128	0	0	0.98	0.008	0.029	-3.013	0	0	1	0	1	0		K00472	1.14.11.2	prolyl 4-hydroxylase	00330 Arginine and proline metabolism	Amino acid metabolism	Metabolism
TRINITY_DN12405_c0_g1_i1	Vocar.0026s0077.1.p	41.76	38.72	42.35	2.51	3.38	2.8	4.65	3.59	5.02	7.68	7	8.65	-3.821	0	0	0.814	0	0	-3.211	0	0	1	0	1	0		K00472	1.14.11.2	prolyl 4-hydroxylase	00330 Arginine and proline metabolism	Amino acid metabolism	Metabolism
TRINITY_DN8514_c0_g2_i1	Cre08.g369300.t1.2	19.15	20.36	19.37	16.89	16.14	17.28	20.12	19.8	18.45	13.75	12.88	12.5	-0.227	0.002	0.007	-0.577	0	0	-0.013	0.898	1	0	0	0	0		K00472	1.14.11.2	prolyl 4-hydroxylase	00330 Arginine and proline metabolism	Amino acid metabolism	Metabolism
TRINITY_DN7186_c0_g1_i1	CsuC169_25518	69.11	62.42	68.3	52.64	50.31	55.88	62.97	50.94	72.8	47.6	42.29	56.38	-0.331	0	0	-0.352	0.011	0.039	-0.098	0.436	0.74	0	0	0	0	KOG1591	K00472	1.14.11.2	prolyl 4-hydroxylase	00330 Arginine and proline metabolism	Amino acid metabolism	Metabolism
TRINITY_DN25392_c0_g1_i1	Cre10.g443050.t1.2	239.27	226.89	251.48	100.43	101.37	102.63	210.66	191.75	207.01	225.45	229.47	240.61	-1.237	0	0	0.191	0.006	0.022	-0.236	0.002	0.008	0	0	0	0		K00472	1.14.11.2	prolyl 4-hydroxylase	00330 Arginine and proline metabolism	Amino acid metabolism	Metabolism
TRINITY_DN14936_c0_g2_i1	MspRCC299_105075	41.11	39.41	45.23	30.22	29.05	29.1	32.53	29.41	35.05	28.95	29.81	28.25	-0.509	0	0	-0.156	0.077	0.198	-0.375	0	0.001	0	0	0	0		K00472	1.14.11.2	prolyl 4-hydroxylase	00330 Arginine and proline metabolism	Amino acid metabolism	Metabolism
TRINITY_DN7186_c0_g2_i2	CsuC169_25518	40.05	41.32	49.87	35.74	35.92	31.45	33.99	35.13	30.61	29.28	29.5	29.3	-0.348	0	0.001	-0.179	0.028	0.084	-0.396	0	0.001	0	0	0	0	KOG1591	K00472	1.14.11.2	prolyl 4-hydroxylase	00330 Arginine and proline metabolism	Amino acid metabolism	Metabolism
TRINITY_DN25647_c0_g1_i1	Vocar.0004s0512.1.p	29.85	31.44	26.68	20.04	20.5	18.04	21.97	24.2	18.72	16.62	18.08	15.72	-0.587	0	0	-0.364	0.004	0.015	-0.439	0	0.002	0	0	0	0		K00472	1.14.11.2	prolyl 4-hydroxylase	00330 Arginine and proline metabolism	Amino acid metabolism	Metabolism
TRINITY_DN252_c0_g2_i1	CsuC169_47131	22.85	21.31	22.84	12.01	9.78	14.28	15.45	13.28	14.22	10.6	9.63	10.68	-0.893	0	0	-0.475	0	0.001	-0.641	0	0	0	0	0	0	KOG1591	K00472	1.14.11.2	prolyl 4-hydroxylase	00330 Arginine and proline metabolism	Amino acid metabolism	Metabolism
TRINITY_DN35368_c0_g1_i1	Vocar.0004s0479.1.p	46.32	54.51	47.52	19.07	20.29	18.96	22.63	27.33	22.03	22.42	24.87	22.71	-1.347	0	0	-0.041	0.735	0.949	-1.043	0	0	0	0	0	0		K00472	1.14.11.2	prolyl 4-hydroxylase	00330 Arginine and proline metabolism	Amino acid metabolism	Metabolism
TRINITY_DN25157_c0_g1_i1	Cre02.g081600.t1.1	54.06	52.55	52.37	29	31.27	27.52	25.74	25.83	25.08	28.16	25.36	25.67	-0.857	0	0	0.047	0.615	0.86	-1.052	0	0	0	0	0	0		K00472	1.14.11.2	prolyl 4-hydroxylase	00330 Arginine and proline metabolism	Amino acid metabolism	Metabolism
TRINITY_DN431_c0_g2_i1	Cre10.g443050.t1.2	2.83	1.5	5.52	0.48	0.82	1.03	0.98	2.34	0.59	0.49	0.75	0.63	-2.082	0.014	0.041	-1.064	0.238	0.48	-1.334	0.104	0.277	0	0	0	0		K00472	1.14.11.2	prolyl 4-hydroxylase	00330 Arginine and proline metabolism	Amino acid metabolism	Metabolism
TRINITY_DN211_c0_g1_i1	Cre10.g424900.t1.2	1.65	1.92	1.07	0.41	0.31	0.61	0.76	0.12	0.89	2.84	3.21	2.99	-1.806	0.001	0.002	2.354	0	0	-1.392	0.016	0.058	0	1	0	0	KOG1591	K00472	1.14.11.2	prolyl 4-hydroxylase	00330 Arginine and proline metabolism	Amino acid metabolism	Metabolism
TRINITY_DN25118_c0_g1_i1	Vocar.0004s0479.1.p	80.61	77.78	82.14	23.73	23.77	23.69	24.23	24.28	22.97	26.53	24.6	23.49	-1.757	0	0	0.062	0.53	0.786	-1.751	0	0	0	0	0	0		K00472	1.14.11.2	prolyl 4-hydroxylase	00330 Arginine and proline metabolism	Amino acid metabolism	Metabolism
TRINITY_DN10027_c0_g1_i1	Cre04.g217931.t1.1	26.17	23.26	22.98	13.32	12.99	12.14	5.68	6.71	8.5	18.84	22.5	24.21	-0.913	0	0	1.649	0	0	-1.793	0	0	0	0	0	0		K00472	1.14.11.2	prolyl 4-hydroxylase	00330 Arginine and proline metabolism	Amino acid metabolism	Metabolism
TRINITY_DN17265_c0_g1_i1	Cre06.g282450.t1.2	0.26	1.01	0.26	0.51	0.68	0.51	1.24	1.42	0.21	0.49	0.49	1	0.142	1	1	-0.537	0.514	0.773	0.905	0.351	0.639	0	0	0	0			1.14.11.2
TRINITY_DN8054_c0_g1_i1	Vocar.0012s0106.1.p	34.82	33.57	32.99	23.76	23.52	24.96	44.01	46.92	44.9	18.88	18.35	16.18	-0.489	0	0	-1.347	0	0	0.422	0	0	0	0	0	0			1.14.11.2
TRINITY_DN6983_c0_g1_i1	Cre12.g504100.t1.1	4.47	4.33	2.96	2.52	1.68	1.7	1.98	2.6	2.43	2.54	2.08	2.13	-0.994	0	0	-0.058	0.835	1	-0.745	0.002	0.009	0	0	0	0	KOG3710		1.14.11.2
TRINITY_DN25504_c0_g1_i1	Cre17.g709550.t1.2	4.69	5.32	5.92	9.6	8.72	9.08	3.9	3.47	4.1	7.08	7.59	7.79	0.782	0	0	0.969	0	0	-0.473	0.025	0.087	0	0	0	0		K06709	1.14.11.27
TRINITY_DN8938_c0_g1_i1	CsuC169_55660	1.49	1.34	1.38	1.84	2.06	1.6	0.65	1.1	0.88	3.68	3.63	3.3	0.387	0.144	0.302	2.016	0	0	-0.681	0.042	0.133	0	1	0	0		K10276	1.14.11.27
TRINITY_DN6926_c0_g1_i1	Vocar.0051s0027.1.p	8.48	7.16	7.84	2.56	2.6	3.11	4.33	4.28	4.24	15.46	17.02	15.3	-1.506	0	0	1.894	0	0	-0.87	0	0	0	0	0	0			1.14.11.27
TRINITY_DN2764_c0_g1_i1	Olu231_9147	0.58	0.63	0.77	2.46	1.61	1.78	0.92	0.8	1.07	0.99	0.67	0.81	1.562	0	0	-0.169	0.649	0.878	0.49	0.212	0.465	0	0	0	0			1.14.11.33
TRINITY_DN9093_c0_g1_i1	Olu231_9147	17.5	15.86	16.77	15.27	16.76	15.67	14.42	15.14	14.91	10.12	10.23	10.8	-0.072	0.422	0.67	-0.514	0	0	-0.173	0.103	0.276	0	0	0	0			1.14.11.33
TRINITY_DN9555_c0_g1_i1	MspRCC299_74198	1.06	2.59	2.06	3.77	3.54	3.97	4.28	5.01	4.29	3.4	2.9	2.5	0.982	0	0	-0.624	0	0	1.25	0	0	0	0	0	0		K10765	1.14.11.33 4.2.99.18
TRINITY_DN9555_c0_g1_i2	MspRCC299_74198	1.83	0.55	1.05	0.6	0.79	0.5	0.74	0.53	0.19	ND	0.35	0.71	-0.856	0.018	0.052	-0.445	0.585	0.833	-1.239	0.01	0.039	0	0	0	0		K10765	1.14.11.33 4.2.99.18
TRINITY_DN8761_c0_g2_i1	MspRCC299_60998	2.85	2.29	2.52	1.45	1.39	1.91	1.93	1.89	1.64	2.85	2.58	2.25	-0.689	0.006	0.019	0.49	0.035	0.102	-0.488	0.05	0.153	0	0	0	0			1.14.12.17
TRINITY_DN9309_c0_g1_i2	Olu231_43309	ND	0.74	0.61	0.78	1.49	1.17	1.67	0.81	1.82	0.16	0.42	0.79	1.351	0.024	0.069	-1.649	0	0.001	1.671	0.011	0.041	0	0	0	0			1.14.12.20
TRINITY_DN9309_c0_g1_i1	Olu231_43309	5.19	4.26	3.87	10.93	10.24	11.18	10	10.95	10.12	4.74	4.38	4.06	1.28	0	0	-1.238	0	0	1.222	0	0	0	0	0	0			1.14.12.20
TRINITY_DN7780_c0_g1_i1	Olu231_43309	16.67	18.35	19.02	26.21	27.94	27.6	20.06	21.23	21.12	11.53	12.53	11.81	0.597	0	0	-0.799	0	0	0.208	0.013	0.05	0	0	0	0			1.14.12.20
TRINITY_DN15449_c0_g1_i1	Vocar.0036s0056.1.p	157.98	149.53	159.13	78.71	76.75	83.4	108.49	90.83	108.67	77	70.66	85.04	-0.966	0	0	-0.404	0	0.001	-0.599	0	0	0	0	0	0			1.14.12.22
TRINITY_DN27119_c0_g1_i1	Cre02.g112850.t1.1	3.59	2.13	4.33	5.69	4.26	5.67	5.31	2.91	4.17	1.42	3.8	0.95	0.636	0.281	0.482	-1.006	0.102	0.251	0.302	0.763	0.973	0	0	0	0	KOG3855	K06126	1.14.13.-	ubiquinone biosynthesis monooxygenase Coq6	00130 Ubiquinone and other terpenoid-quinone biosynthesis	Metabolism of cofactors and vitamins	Metabolism
TRINITY_DN19903_c3_g1_i1	Cre01.g043350.t1.2	10.24	11.76	10.61	19.92	23.59	21.43	12.9	13.13	12.93	23.5	21.21	20.56	0.994	0	0	0.744	0	0	0.257	0.047	0.145	0	0	0	0	KOG2678	K13600	1.14.13.122	chlorophyllide a oxygenase	00860 Porphyrin and chlorophyll metabolism	Metabolism of cofactors and vitamins	Metabolism
TRINITY_DN30821_c0_g1_i1	Cre01.g043350.t1.2	5.63	5.85	5.72	12.8	12.48	12.09	4.18	4.58	3.69	12.73	14.67	13.6	1.12	0	0	1.72	0	0	-0.467	0.047	0.145	0	0	0	0	KOG2678	K13600	1.14.13.122	chlorophyllide a oxygenase	00860 Porphyrin and chlorophyll metabolism	Metabolism of cofactors and vitamins	Metabolism
TRINITY_DN35729_c0_g1_i1	CsuC169_18877	16.43	18.85	22.48	39.36	37.03	43.78	61.51	63.25	66.53	31.89	30.2	36.47	1.057	0	0	-0.957	0	0	1.728	0	0	0	0	0	0		K13600	1.14.13.122 1.13.12.14	chlorophyllide a oxygenase	00860 Porphyrin and chlorophyll metabolism	Metabolism of cofactors and vitamins	Metabolism
TRINITY_DN30939_c0_g1_i1	CsuC169_18877	4.26	5.08	2.35	16.16	18.01	17.94	9.23	10.03	9.61	14.57	16.71	14.51	2.156	0	0	0.665	0	0	1.305	0	0	1	0	0	0		K13600	1.14.13.122 1.13.12.14	chlorophyllide a oxygenase	00860 Porphyrin and chlorophyll metabolism	Metabolism of cofactors and vitamins	Metabolism
TRINITY_DN2008_c0_g2_i1	Vocar.0025s0171.1.p	8.33	6.93	10.14	5.85	5.39	5.32	7.77	7.31	8.46	7.73	6.14	7.16	-0.617	0	0	-0.162	0.231	0.468	-0.11	0.496	0.765	0	0	0	0		K15746	1.14.13.129	beta-carotene 3-hydroxylase	00906 Carotenoid biosynthesis	Metabolism of terpenoids and polyketides	Metabolism
TRINITY_DN36237_c0_g1_i1	Cre07.g356250.t1.1	2.05	3.54	1.55	1.03	2.07	1.03	4.22	1.65	2.12	2.03	1.35	0.68	-0.788	0.205	0.406	-0.974	0.119	0.284	0.163	0.88	1	0	0	0	0	KOG0157		1.14.13.173
TRINITY_DN20215_c0_g1_i1	Cre07.g356250.t1.1	26.49	24.21	24.03	21.8	22.75	22.95	22.54	23.59	22.78	34.01	36.62	34.17	-0.147	0.05	0.127	0.605	0	0	-0.117	0.207	0.457	0	0	0	0	KOG0157		1.14.13.173
TRINITY_DN5581_c0_g1_i1	CsuC169_18864	1.66	1.04	1.62	4.7	4	5.55	2.13	2.02	1.64	2.57	3.52	2.21	1.722	0	0	0.517	0.04	0.115	0.426	0.159	0.371	0	0	0	0	KOG0157	K00490	1.14.13.30
TRINITY_DN30452_c0_g1_i1	CsuC169_18864	13.71	15.86	16.67	21.07	20.25	18.84	19.91	17.04	22.57	11.23	11.5	12.07	0.38	0.001	0.004	-0.774	0	0	0.364	0.015	0.057	0	0	0	0	KOG0157	K00490	1.14.13.30
TRINITY_DN25689_c0_g1_i1	Vocar.0008s0291.1.p	8.85	8.32	7.77	6.84	6.54	6.01	10.53	11.31	9.01	14.08	15.01	14.72	-0.363	0.003	0.01	0.506	0	0	0.307	0.025	0.086	0	0	0	0		K13427	1.14.13.39	nitric-oxide synthase, plant	00220 Arginine biosynthesis |00330 Arginine and proline metabolism |04626 Plant-pathogen interaction	Amino acid metabolism|Amino acid metabolism|Environmental adaptation	Metabolism|Metabolism|Organismal Systems
TRINITY_DN17521_c0_g1_i1	CsuC169_26953	5.7	6.67	5.61	2.25	2.96	3.34	2.67	2.31	3.73	6.18	6.59	5.44	-1.072	0	0	1.063	0	0	-1.045	0	0.002	0	0	0	0	KOG1249	K13427	1.14.13.39	nitric-oxide synthase, plant	00220 Arginine biosynthesis |00330 Arginine and proline metabolism |04626 Plant-pathogen interaction	Amino acid metabolism|Amino acid metabolism|Environmental adaptation	Metabolism|Metabolism|Organismal Systems
TRINITY_DN7716_c0_g2_i1	CsuC169_54016	8.92	7.36	9.33	7.14	6.69	6.35	6.87	6.75	7.86	6.13	4.77	6.11	-0.344	0.002	0.007	-0.336	0.011	0.038	-0.254	0.056	0.168	0	0	0	0	KOG0684	K05917	1.14.13.70	sterol 14-demethylase	00100 Steroid biosynthesis	Lipid metabolism	Metabolism
TRINITY_DN7716_c0_g1_i1	CsuC169_54016	0.63	1.63	2.25	ND	0.28	0.84	1.4	0.45	1.32	0.29	0.75	0.82	-2.006	0.003	0.011	-0.766	0.099	0.245	-0.507	0.275	0.535	0	0	0	0	KOG0684	K05917	1.14.13.70	sterol 14-demethylase	00100 Steroid biosynthesis	Lipid metabolism	Metabolism
TRINITY_DN11463_c0_g1_i1	Cre06.g296550.t1.2	4.03	4.29	4.21	0.67	0.22	0.08	0.74	0.36	0.37	0.87	0.57	0.74	-3.689	0	0	0.563	0.292	0.536	-3.09	0	0	1	0	1	0	KOG1399	K00485	1.14.13.8	dimethylaniline monooxygenase (N-oxide forming)	00982 Drug metabolism - cytochrome P450	Xenobiotics biodegradation and metabolism	Metabolism
TRINITY_DN9929_c0_g1_i1	Cre12.g510050.t1.2	175.98	171.95	182.55	141.22	139.96	138.27	129.14	119.78	139.02	216.05	206.97	222.69	-0.339	0	0	0.735	0	0	-0.451	0	0	0	0	0	0		K04035	1.14.13.81	magnesium-protoporphyrin IX monomethyl ester (oxidative) cyclase	00860 Porphyrin and chlorophyll metabolism	Metabolism of cofactors and vitamins	Metabolism
TRINITY_DN35741_c0_g1_i1	CsuC169_64116	17.22	16.32	15.56	28.82	28.78	28.1	36.84	37.97	36.38	9.89	10.85	9.42	0.804	0	0	-1.882	0	0	1.179	0	0	0	0	0	0	KOG2614	K00486	1.14.13.9	kynurenine 3-monooxygenase	00380 Tryptophan metabolism	Amino acid metabolism	Metabolism
TRINITY_DN6335_c0_g1_i1	Vocar.0001s0878.1.p	0.84	0.69	0.57	1.01	1.1	2.22	3.2	2.12	2.53	0.55	0.99	1.2	1.045	0.044	0.114	-1.523	0	0	1.903	0	0	0	0	0	0	KOG2614		1.14.13.9
TRINITY_DN7008_c0_g1_i1	Vocar.0001s0878.1.p	13.55	14.48	9.01	21.28	20.54	20.35	23.26	26.29	20.07	12.49	13.45	13.12	0.747	0	0	-0.834	0	0	0.91	0	0	0	0	0	0	KOG2614		1.14.13.9
TRINITY_DN7008_c0_g1_i2	Cre01.g026900.t2.1	1.96	1.59	3.52	1.03	2.11	1.7	4.76	2.27	2.39	0.5	0.7	0.53	-0.548	0.122	0.269	-2.447	0	0	0.414	0.263	0.515	0	1	0	0	KOG2614		1.14.13.9
TRINITY_DN26568_c0_g1_i1	Cre07.g325000.t1.1	153.36	187.77	191.61	71.58	81.38	70.6	73.57	71.89	71.04	113.76	120.4	113.44	-1.253	0	0	0.683	0	0	-1.299	0	0	0	0	0	0	KOG0157		1.14.13.93
TRINITY_DN2273_c0_g1_i1	Cre07.g357157.t1.2	0.32	ND	1.6	1.03	2.47	1.24	1.29	1.51	1.3	1.43	0.61	0.62	1.303	0.121	0.268	-0.617	0.304	0.555	1.092	0.188	0.423	0	0	0	0			1.14.13.99
TRINITY_DN9707_c0_g1_i4	CsuC169_59196	2.72	2.72	1.36	5.88	5.75	6.14	7.95	7.27	7.08	3.66	4.02	3.97	1.386	0	0	-0.936	0	0	1.713	0	0	0	0	0	0	KOG0158	K07424	1.14.14.1	cytochrome P450 family 3 subfamily A	00140 Steroid hormone biosynthesis |00591 Linoleic acid metabolism |00830 Retinol metabolism |05204 Chemical carcinogenesis	Lipid metabolism|Lipid metabolism|Metabolism of cofactors and vitamins|Cancers	Metabolism|Metabolism|Metabolism|Human Diseases
TRINITY_DN36818_c0_g1_i1	CsuC169_49034	5.11	4.85	4.48	10.76	10.24	10.08	11.23	11.19	8.75	7.96	8.04	7.23	1.106	0	0	-0.424	0.001	0.003	1.11	0	0	0	0	0	0	KOG0158	K07424	1.14.14.1	cytochrome P450 family 3 subfamily A	00140 Steroid hormone biosynthesis |00591 Linoleic acid metabolism |00830 Retinol metabolism |05204 Chemical carcinogenesis	Lipid metabolism|Lipid metabolism|Metabolism of cofactors and vitamins|Cancers	Metabolism|Metabolism|Metabolism|Human Diseases
TRINITY_DN7044_c0_g1_i1	Cre05.g234100.t1.2	5.56	6.1	5.07	2.03	1.95	2.7	3.08	2.59	3.05	2.89	2.31	2.89	-1.325	0	0	-0.108	0.611	0.86	-0.941	0	0	0	0	0	0	KOG0157		1.14.14.1
TRINITY_DN16261_c0_g1_i1	CsuC169_53930	13.82	10.99	13.55	9.05	8.74	8.61	9.87	8.32	10.77	8.72	9.21	10.36	-0.539	0	0	-0.034	0.809	1	-0.406	0.004	0.018	0	0	0	0	KOG1298	K00511	1.14.14.17 1.14.99.7	squalene monooxygenase	00100 Steroid biosynthesis |00909 Sesquiterpenoid and triterpenoid biosynthesis	Lipid metabolism|Metabolism of terpenoids and polyketides	Metabolism|Metabolism
TRINITY_DN25377_c0_g2_i1	Cre11.g467753.t1.1	10.89	9.99	12.73	9.51	10.5	9.72	9.74	9.74	9.45	9.39	9.46	9.1	-0.177	0.086	0.2	-0.051	0.617	0.86	-0.216	0.071	0.202	0	0	0	0		K00510	1.14.14.18 1.14.99.3	heme oxygenase 1	00860 Porphyrin and chlorophyll metabolism |04066 HIF-1 signaling pathway |04216 Ferroptosis |04978 Mineral absorption |05200 Pathways in cancer |05206 MicroRNAs in cancer |05225 Hepatocellular carcinoma |05418 Fluid shear stress and atherosclerosis	Metabolism of cofactors and vitamins|Signal transduction|Cell growth and death|Digestive system|Cancers|Cancers|Cancers|Cardiovascular diseases	Metabolism|Environmental Information Processing|Cellular Processes|Organismal Systems|Human Diseases|Human Diseases|Human Diseases|Human Diseases
TRINITY_DN6770_c0_g1_i1	CsuC169_42814	33.29	34.42	35.16	24.6	24.74	25.36	26.89	25.58	27.78	45.54	44.99	45.62	-0.462	0	0	0.763	0	0	-0.358	0	0	0	0	0	0	KOG2614	K09838	1.14.15.21 1.14.13.90	zeaxanthin epoxidase	00906 Carotenoid biosynthesis	Metabolism of terpenoids and polyketides	Metabolism
TRINITY_DN7155_c0_g2_i1	CsuC169_65252	5.44	4.47	3.65	11.47	12.31	12	6.84	7.94	8.91	5.79	6.59	6.85	1.4	0	0	-0.3	0.026	0.08	0.805	0	0	0	0	0	0	KOG3567	K00504	1.14.17.3
TRINITY_DN2854_c0_g1_i1	Vocar.0029s0083.1.p	0.5	0.57	0.51	4.82	2.45	4.4	3.35	4.32	3.99	1.39	1.22	0.93	2.886	0	0	-1.716	0	0	2.882	0	0	1	0	1	0	KOG0143		1.14.17.4
TRINITY_DN8515_c0_g1_i1	Cre10.g466700.t1.1	8.03	11.17	14.04	2.45	1.72	2.22	2.45	2.41	2.17	8.63	7.86	7.02	-2.378	0	0	1.742	0	0	-2.242	0	0	1	0	1	0	KOG0143		1.14.17.4
TRINITY_DN7854_c0_g1_i1	Cre10.g466700.t1.1	3.17	3.47	2.15	4.2	3.66	4	4.73	5.06	5.29	3.62	3.52	4.89	0.432	0.041	0.108	-0.326	0.087	0.219	0.779	0	0.002	0	0	0	0	KOG0143		1.14.17.4
TRINITY_DN9871_c0_g1_i1	Vocar.0029s0083.1.p	22.81	25.31	25.39	20.45	20.42	18.52	13.23	13.21	12.95	17.44	17.97	15.64	-0.308	0	0.002	0.374	0.001	0.003	-0.9	0	0	0	0	0	0	KOG0143		1.14.17.4
TRINITY_DN8103_c0_g1_i1	CsuC169_53798	5.61	3.58	6.07	7.63	8.57	6.95	12.37	14.49	14.97	3.91	1.94	2.13	0.601	0	0.001	-2.388	0	0	1.455	0	0	0	1	0	0		K10256	1.14.19.- 1.14.19.6 1.14.19.22	omega-6 fatty acid desaturase / acyl-lipid omega-6 desaturase (Delta-12 desaturase)	01040 Biosynthesis of unsaturated fatty acids	Lipid metabolism	Metabolism
TRINITY_DN8103_c0_g2_i1	CsuC169_53798	28.03	29.88	33.16	36.12	34.95	37.89	29.88	24.54	30.16	27.33	26.36	30.45	0.259	0	0.002	-0.008	0.946	1	-0.107	0.345	0.631	0	0	0	0		K10256	1.14.19.- 1.14.19.6 1.14.19.22	omega-6 fatty acid desaturase / acyl-lipid omega-6 desaturase (Delta-12 desaturase)	01040 Biosynthesis of unsaturated fatty acids	Lipid metabolism	Metabolism
TRINITY_DN7702_c1_g2_i2	CsuC169_27077	27.31	26.95	25.12	78.27	78.21	76.4	71.72	71.92	74.16	18.73	18.66	19.25	1.553	0	0	-1.943	0	0	1.456	0	0	0	0	0	0	KOG1600	K00507	1.14.19.1	stearoyl-CoA desaturase (Delta-9 desaturase)	01040 Biosynthesis of unsaturated fatty acids |03320 PPAR signaling pathway |04152 AMPK signaling pathway |04212 Longevity regulating pathway - worm	Lipid metabolism|Endocrine system|Signal transduction|Aging	Metabolism|Organismal Systems|Environmental Information Processing|Organismal Systems
TRINITY_DN7702_c0_g1_i1	Vocar.0008s0189.1.p	49.67	52.12	51.29	52.66	50.24	53.04	47.11	44.39	49.7	58.83	58.73	59.84	0.027	0.623	0.817	0.329	0	0	-0.117	0.152	0.362	0	0	0	0	KOG1600	K00507	1.14.19.1	stearoyl-CoA desaturase (Delta-9 desaturase)	01040 Biosynthesis of unsaturated fatty acids |03320 PPAR signaling pathway |04152 AMPK signaling pathway |04212 Longevity regulating pathway - worm	Lipid metabolism|Endocrine system|Signal transduction|Aging	Metabolism|Organismal Systems|Environmental Information Processing|Organismal Systems
TRINITY_DN19991_c0_g1_i1	CsuC169_12493	39.96	37.44	41.18	48.9	48.88	50.02	71.31	62.86	80.54	35.89	34.43	38.93	0.318	0	0	-0.975	0	0	0.856	0	0	0	0	0	0	KOG2987	K04712	1.14.19.17 1.14.18.5 1.14.-.-	sphingolipid 4-desaturase/C4-monooxygenase	00600 Sphingolipid metabolism |04071 Sphingolipid signaling pathway	Lipid metabolism|Signal transduction	Metabolism|Environmental Information Processing
TRINITY_DN30265_c0_g1_i1	CsuC169_12493	51.71	49.77	50.57	13.59	15.24	15.57	17.97	17.9	20.24	35.03	36.07	36.27	-1.776	0	0	0.936	0	0	-1.438	0	0	0	0	0	0	KOG2987	K04712	1.14.19.17 1.14.18.5 1.14.-.-	sphingolipid 4-desaturase/C4-monooxygenase	00600 Sphingolipid metabolism |04071 Sphingolipid signaling pathway	Lipid metabolism|Signal transduction	Metabolism|Environmental Information Processing
TRINITY_DN968_c0_g1_i1	MspRCC299_107145	99.22	94.37	113.53	23.01	21.04	21.32	25.23	20.94	26.02	29.67	25.68	32.44	-2.232	0	0	0.282	0.02	0.062	-2.089	0	0	1	0	1	0		K03921	1.14.19.2 1.14.19.11 1.14.19.26	acyl-[acyl-carrier-protein] desaturase	00061 Fatty acid biosynthesis |01040 Biosynthesis of unsaturated fatty acids	Lipid metabolism|Lipid metabolism	Metabolism|Metabolism
TRINITY_DN7405_c0_g1_i2	Vocar.0004s0218.1.p	51.42	49.91	51.11	14.82	15.33	16.37	11.17	14.25	9.83	19.68	16.64	20.15	-1.712	0	0	0.68	0	0	-2.112	0	0	0	0	1	0		K03921	1.14.19.2 1.14.19.11 1.14.19.26	acyl-[acyl-carrier-protein] desaturase	00061 Fatty acid biosynthesis |01040 Biosynthesis of unsaturated fatty acids	Lipid metabolism|Lipid metabolism	Metabolism|Metabolism
TRINITY_DN7405_c0_g1_i1	Vocar.0004s0218.1.p	28.43	26.99	28.94	36.78	36.72	37.93	38.47	33.55	45.54	36.1	37.15	37.92	0.402	0	0	-0.081	0.472	0.758	0.479	0	0	0	0	0	0		K03921	1.14.19.2 1.14.19.11 1.14.19.26	acyl-[acyl-carrier-protein] desaturase	00061 Fatty acid biosynthesis |01040 Biosynthesis of unsaturated fatty acids	Lipid metabolism|Lipid metabolism	Metabolism|Metabolism
TRINITY_DN35346_c0_g1_i1	CsuC169_15746	56.4	59	57.07	40.03	42.09	42.98	50.11	50.31	48.19	46.23	45.54	47.44	-0.463	0	0	-0.094	0.155	0.347	-0.215	0.001	0.005	0	0	0	0	KOG0872	K00227	1.14.19.20 1.14.21.6	Delta7-sterol 5-desaturase	00100 Steroid biosynthesis	Lipid metabolism	Metabolism
TRINITY_DN35216_c0_g1_i1	CsuC169_14906	528.01	532.69	542.36	868.02	897.84	883.12	1198.14	1128.16	1249.3	547.37	525.72	564.18	0.725	0	0	-1.127	0	0	1.157	0	0	0	0	0	0		K10255	1.14.19.23 1.14.19.45 1.14.19.-	acyl-lipid omega-6 desaturase (Delta-12 desaturase)	02020 Two-component system	Signal transduction	Environmental Information Processing
TRINITY_DN6818_c0_g1_i1	CsuC169_29437	10.21	8.2	10.88	13.96	13.34	11.86	19.15	21.3	21.68	6.49	5.95	6.17	0.419	0	0.001	-1.739	0	0	1.085	0	0	0	0	0	0	KOG0157	K09832	1.14.19.41	sterol 22-desaturase	00100 Steroid biosynthesis	Lipid metabolism	Metabolism
TRINITY_DN30110_c0_g1_i1	Cre10.g435550.t1.2	56.36	51.51	49.78	10.9	10.27	13.39	24.15	25.6	27.38	72.33	74.77	75.51	-2.189	0	0	1.529	0	0	-1.031	0	0	1	0	0	0	KOG0567	K06072	1.14.99.29
TRINITY_DN858_c0_g1_i1	CsuC169_63212	10.16	8.63	8.79	5.28	5.09	6.09	5.42	5.46	5.16	5.27	5.58	5.77	-0.745	0	0	0.051	0.673	0.905	-0.781	0	0	0	0	0	0	KOG0157	K09837	1.14.99.45	carotene epsilon-monooxygenase	00906 Carotenoid biosynthesis	Metabolism of terpenoids and polyketides	Metabolism
TRINITY_DN9336_c0_g5_i4	Cre10.g436050.t1.2	253.95	241.14	251.69	150.21	144.31	154.02	154.09	138.46	165.11	151.35	148.8	164.76	-0.735	0	0	0.023	0.802	1	-0.706	0	0	0	0	0	0	KOG0876	K04564	1.15.1.1	superoxide dismutase, Fe-Mn family	04013 MAPK signaling pathway - fly |04068 FoxO signaling pathway |04146 Peroxisome |04211 Longevity regulating pathway - mammal |04212 Longevity regulating pathway - worm |04213 Longevity regulating pathway - multiple species |05016 Huntington's disease	Signal transduction|Signal transduction|Transport and catabolism|Aging|Aging|Aging|Neurodegenerative diseases	Environmental Information Processing|Environmental Information Processing|Cellular Processes|Organismal Systems|Organismal Systems|Organismal Systems|Human Diseases
TRINITY_DN9336_c0_g2_i1	CsuC169_11684	96.35	94.39	99.56	40.55	39.79	38.24	54.75	49.88	54.31	294.25	284.97	299.58	-1.292	0	0	2.467	0	0	-0.869	0	0	0	1	0	0	KOG0876	K04564	1.15.1.1	superoxide dismutase, Fe-Mn family	04013 MAPK signaling pathway - fly |04068 FoxO signaling pathway |04146 Peroxisome |04211 Longevity regulating pathway - mammal |04212 Longevity regulating pathway - worm |04213 Longevity regulating pathway - multiple species |05016 Huntington's disease	Signal transduction|Signal transduction|Transport and catabolism|Aging|Aging|Aging|Neurodegenerative diseases	Environmental Information Processing|Environmental Information Processing|Cellular Processes|Organismal Systems|Organismal Systems|Organismal Systems|Human Diseases
TRINITY_DN25745_c0_g1_i1	Cre10.g436050.t1.2	86.66	92.03	79.29	27.06	25.03	29.1	41.65	48.57	39.85	30.89	34.23	31.54	-1.668	0	0	-0.428	0	0.001	-0.988	0	0	0	0	0	0	KOG0876	K04564	1.15.1.1	superoxide dismutase, Fe-Mn family	04013 MAPK signaling pathway - fly |04068 FoxO signaling pathway |04146 Peroxisome |04211 Longevity regulating pathway - mammal |04212 Longevity regulating pathway - worm |04213 Longevity regulating pathway - multiple species |05016 Huntington's disease	Signal transduction|Signal transduction|Transport and catabolism|Aging|Aging|Aging|Neurodegenerative diseases	Environmental Information Processing|Environmental Information Processing|Cellular Processes|Organismal Systems|Organismal Systems|Organismal Systems|Human Diseases
TRINITY_DN9336_c0_g1_i1	Vocar.0036s0043.1.p	254.83	238.81	269.97	128.55	129.61	132.96	110.39	109.64	115.17	101.43	97.08	111.51	-0.965	0	0	-0.113	0.151	0.339	-1.188	0	0	0	0	0	0	KOG0876	K04564	1.15.1.1	superoxide dismutase, Fe-Mn family	04013 MAPK signaling pathway - fly |04068 FoxO signaling pathway |04146 Peroxisome |04211 Longevity regulating pathway - mammal |04212 Longevity regulating pathway - worm |04213 Longevity regulating pathway - multiple species |05016 Huntington's disease	Signal transduction|Signal transduction|Transport and catabolism|Aging|Aging|Aging|Neurodegenerative diseases	Environmental Information Processing|Environmental Information Processing|Cellular Processes|Organismal Systems|Organismal Systems|Organismal Systems|Human Diseases
TRINITY_DN35999_c0_g1_i1	Cre09.g393150.t1.2	32.64	30.97	30.78	34.53	35.44	35.21	23.54	23.57	24.11	18.34	16.95	16.69	0.156	0.005	0.017	-0.454	0	0	-0.406	0	0	0	0	0	0		K14735	1.16.3.1	hephaestin	00860 Porphyrin and chlorophyll metabolism |04978 Mineral absorption	Metabolism of cofactors and vitamins|Digestive system	Metabolism|Organismal Systems
TRINITY_DN19986_c0_g1_i1	CsuC169_25419	564.93	557.88	596.56	415.27	406.52	412.42	411.15	363.53	441.8	232.52	220.38	246.84	-0.478	0	0	-0.798	0	0	-0.499	0	0	0	0	0	0	KOG2332	K00522	1.16.3.2 1.16.3.1	ferritin heavy chain	04216 Ferroptosis |04217 Necroptosis |04978 Mineral absorption	Cell growth and death|Cell growth and death|Digestive system	Cellular Processes|Cellular Processes|Organismal Systems
TRINITY_DN35738_c0_g1_i1	Cre09.g387800.t1.2	71.35	78.65	71.91	38.35	41.41	35.4	51.71	45.43	50.06	35.44	37.32	37.91	-0.946	0	0	-0.411	0.001	0.003	-0.592	0	0	0	0	0	0	KOG2332	K00522	1.16.3.2 1.16.3.1	ferritin heavy chain	04216 Ferroptosis |04217 Necroptosis |04978 Mineral absorption	Cell growth and death|Cell growth and death|Digestive system	Cellular Processes|Cellular Processes|Organismal Systems
TRINITY_DN30637_c0_g1_i1	Cre09.g387800.t1.2	45.39	45.33	38.65	30.85	30.81	29.94	21.06	18.86	24.86	26.54	33	24.86	-0.498	0	0	0.381	0.016	0.051	-0.998	0	0	0	0	0	0	KOG2332	K00522	1.16.3.2 1.16.3.1	ferritin heavy chain	04216 Ferroptosis |04217 Necroptosis |04978 Mineral absorption	Cell growth and death|Cell growth and death|Digestive system	Cellular Processes|Cellular Processes|Organismal Systems
TRINITY_DN6578_c0_g1_i1	CsuC169_53984	24.68	24.13	26.39	62.77	63.04	62.22	50.09	49.01	47.19	23.39	22.8	23.85	1.322	0	0	-1.063	0	0	0.96	0	0	0	0	0	0	KOG0430	K00106	1.17.1.4 1.17.3.2	xanthine dehydrogenase/oxidase	00230 Purine metabolism |00232 Caffeine metabolism |00983 Drug metabolism - other enzymes |04146 Peroxisome	Nucleotide metabolism|Biosynthesis of other secondary metabolites|Xenobiotics biodegradation and metabolism|Transport and catabolism	Metabolism|Metabolism|Metabolism|Cellular Processes
TRINITY_DN4869_c0_g1_i1	CsuC169_11516	3.85	3.79	4.44	4.13	4.17	4.66	3.81	3.36	4.21	4.85	4.17	4.77	0.101	0.576	0.78	0.276	0.111	0.269	-0.086	0.696	0.92	0	0	0	0		K00215	1.17.1.8 1.3.1.26	4-hydroxy-tetrahydrodipicolinate reductase	00261 Monobactam biosynthesis |00300 Lysine biosynthesis	Biosynthesis of other secondary metabolites|Amino acid metabolism	Metabolism|Metabolism
TRINITY_DN36261_c0_g1_i1	CsuC169_54521	33.73	32.42	33.85	14.72	15.47	15.35	12.44	12.53	11.71	8.77	8.12	8.11	-1.135	0	0	-0.553	0	0	-1.447	0	0	0	0	0	0	KOG1112	K10807	1.17.4.1	ribonucleoside-diphosphate reductase subunit M1	00230 Purine metabolism |00240 Pyrimidine metabolism |00480 Glutathione metabolism	Nucleotide metabolism|Nucleotide metabolism|Metabolism of other amino acids	Metabolism|Metabolism|Metabolism
TRINITY_DN34539_c0_g1_i1	Cre12.g491050.t1.2	8.62	10.88	8.67	5.77	6.28	4.18	0.69	2.71	0.7	3.16	4.22	1.05	-0.796	0.064	0.155	1.04	0.253	0.488	-2.781	0	0	0	0	1	0		K10808	1.17.4.1	ribonucleoside-diphosphate reductase subunit M2	00230 Purine metabolism |00240 Pyrimidine metabolism |00480 Glutathione metabolism |04115 p53 signaling pathway	Nucleotide metabolism|Nucleotide metabolism|Metabolism of other amino acids|Cell growth and death	Metabolism|Metabolism|Metabolism|Cellular Processes
TRINITY_DN22495_c0_g1_i1	Olu231_32923	9.04	11.68	9.86	4.17	6.02	5.35	0.9	0.88	0.91	3.01	1.84	2.57	-0.978	0	0.002	1.463	0.014	0.045	-3.507	0	0	0	0	1	0		K10808	1.17.4.1	ribonucleoside-diphosphate reductase subunit M2	00230 Purine metabolism |00240 Pyrimidine metabolism |00480 Glutathione metabolism |04115 p53 signaling pathway	Nucleotide metabolism|Nucleotide metabolism|Metabolism of other amino acids|Cell growth and death	Metabolism|Metabolism|Metabolism|Cellular Processes
TRINITY_DN25699_c0_g1_i1	CsuC169_12792	22.67	22.41	21.63	14.38	15.75	14.56	10.12	10.28	9.99	27.22	28.1	26.82	-0.578	0	0	1.434	0	0	-1.134	0	0	0	0	0	0	KOG1567	K10808	1.17.4.1	ribonucleoside-diphosphate reductase subunit M2	00230 Purine metabolism |00240 Pyrimidine metabolism |00480 Glutathione metabolism |04115 p53 signaling pathway	Nucleotide metabolism|Nucleotide metabolism|Metabolism of other amino acids|Cell growth and death	Metabolism|Metabolism|Metabolism|Cellular Processes
TRINITY_DN10431_c0_g1_i1	CsuC169_27377	33.24	34.28	34.03	35.04	33.43	33.96	30.37	30.99	29.34	36.38	37.73	36.84	0.013	0.799	0.968	0.291	0	0	-0.163	0.015	0.056	0	0	0	0		K03526	1.17.7.1 1.17.7.3	(E)-4-hydroxy-3-methylbut-2-enyl-diphosphate synthase	00900 Terpenoid backbone biosynthesis	Metabolism of terpenoids and polyketides	Metabolism
TRINITY_DN30959_c0_g1_i1	Cre11.g468700.t1.2	23.67	24.31	24.45	18.37	18.97	18.5	19.89	17.81	20.17	16.18	16.78	16.32	-0.375	0	0	-0.232	0.016	0.051	-0.324	0.001	0.004	0	0	0	0		K18010	1.17.7.2	7-hydroxymethyl chlorophyll a reductase	00860 Porphyrin and chlorophyll metabolism	Metabolism of cofactors and vitamins	Metabolism
TRINITY_DN3451_c0_g1_i1	CsuC169_53820	50.99	54.06	48.71	34.71	35.68	35.79	44.87	45.95	43.2	48.9	52.76	48.49	-0.534	0	0	0.164	0.027	0.082	-0.198	0.008	0.034	0	0	0	0		K03527	1.17.7.4 1.17.1.2	4-hydroxy-3-methylbut-2-en-1-yl diphosphate reductase	00900 Terpenoid backbone biosynthesis	Metabolism of terpenoids and polyketides	Metabolism
TRINITY_DN15012_c0_g1_i1	Vocar.0027s0034.2.p	386.98	368.29	390.54	399.36	397.45	408.99	540.31	495.24	551.05	262.42	250.31	269.81	0.074	0.053	0.134	-1.02	0	0	0.47	0	0	0	0	0	0		K02641	1.18.1.2	ferredoxin--NADP+ reductase	00195 Photosynthesis	Energy metabolism	Metabolism
TRINITY_DN35823_c0_g1_i1	Cre11.g476750.t1.2	22.02	23.12	23.44	11.84	11.51	11.7	10.79	10.53	10.6	13.27	12.16	14.01	-0.968	0	0	0.305	0.001	0.006	-1.103	0	0	0	0	0	0	KOG0534	K02641	1.18.1.2	ferredoxin--NADP+ reductase	00195 Photosynthesis	Energy metabolism	Metabolism
TRINITY_DN4224_c0_g2_i1	CsuC169_19462	20.71	20.69	20.42	43.36	41.68	42.94	50.54	49.73	49.28	17.23	15.16	16.36	1.05	0	0	-1.617	0	0	1.274	0	0	0	0	0	0	KOG1800	K00528	1.18.1.2
TRINITY_DN36322_c0_g1_i1	Cre17.g746997.t1.1	21.54	19.15	19.78	6.14	5.79	6	2.57	3.35	3.88	12.24	16.71	14.91	-1.753	0	0	2.162	0	0	-2.625	0	0	0	1	1	0	KOG3857		1.2.1.10
TRINITY_DN20884_c0_g1_i1	Cre17.g746997.t1.1	10.09	11.28	12.61	3.83	3.26	4.32	1.63	1.59	1.86	9.85	10.77	11.11	-1.573	0	0	2.645	0	0	-2.744	0	0	0	1	1	0	KOG3857		1.2.1.10
TRINITY_DN19861_c0_g1_i1	Vocar.0039s0016.1.p	290.44	276.23	305.94	47.86	46.6	48.78	81.34	72.77	82.07	175.31	170.88	184.14	-2.607	0	0	1.167	0	0	-1.885	0	0	1	0	0	0	KOG3857		1.2.1.10
TRINITY_DN6584_c0_g1_i1	Cre12.g501050.t1.2	110.06	104.65	108.24	22.7	21.83	25.17	19.9	18.44	20.19	39.54	40.71	42.47	-2.212	1.75236065016273e-314	3.63387028024472e-312	1.068	0	0	-2.464	0	0	0	0	1	0			1.2.1.10 1.1.1.1
TRINITY_DN35163_c0_g1_i1	CsuC169_29060	52.85	52.31	56.6	15.72	13.75	16.05	18.6	15.27	19.5	46.38	37.67	46.41	-1.829	0	0	1.29	0	0	-1.6	0	0	0	0	0	0	KOG4777	K00133	1.2.1.11	aspartate-semialdehyde dehydrogenase	00260 Glycine, serine and threonine metabolism |00261 Monobactam biosynthesis |00270 Cysteine and methionine metabolism |00300 Lysine biosynthesis	Amino acid metabolism|Biosynthesis of other secondary metabolites|Amino acid metabolism|Amino acid metabolism	Metabolism|Metabolism|Metabolism|Metabolism
TRINITY_DN15129_c0_g1_i1	CsuC169_26453	134.47	128.32	138.64	60.1	61.25	62.96	30.93	33.27	34.11	97.3	94.78	94.43	-1.123	0	0	1.543	0	0	-2.03	0	0	0	0	1	0	KOG0657	K00134	1.2.1.12	glyceraldehyde 3-phosphate dehydrogenase	00010 Glycolysis / Gluconeogenesis |00710 Carbon fixation in photosynthetic organisms |04066 HIF-1 signaling pathway |05010 Alzheimer's disease	Carbohydrate metabolism|Energy metabolism|Signal transduction|Neurodegenerative diseases	Metabolism|Metabolism|Environmental Information Processing|Human Diseases
TRINITY_DN8518_c0_g1_i2	CsuC169_26453	1663.72	1701.89	1670.94	278.41	303.24	278.68	429.33	428.78	407.38	687.81	696.82	659.12	-2.549	0	0	0.692	0	0	-1.993	0	0	1	0	0	0	KOG0657	K00134	1.2.1.12	glyceraldehyde 3-phosphate dehydrogenase	00010 Glycolysis / Gluconeogenesis |00710 Carbon fixation in photosynthetic organisms |04066 HIF-1 signaling pathway |05010 Alzheimer's disease	Carbohydrate metabolism|Energy metabolism|Signal transduction|Neurodegenerative diseases	Metabolism|Metabolism|Environmental Information Processing|Human Diseases
TRINITY_DN1658_c0_g1_i1	CsuC169_34715	9.75	10.16	10.82	13.81	14.16	14.57	10.91	12.16	9.9	10.69	11.81	11.04	0.469	0	0	0.025	0.847	1	0.102	0.415	0.717	0	0	0	0	KOG2451	K00135	1.2.1.16 1.2.1.79 1.2.1.20	succinate-semialdehyde dehydrogenase / glutarate-semialdehyde dehydrogenase	00250 Alanine, aspartate and glutamate metabolism |00310 Lysine degradation |00350 Tyrosine metabolism |00650 Butanoate metabolism |00760 Nicotinate and nicotinamide metabolism	Amino acid metabolism|Amino acid metabolism|Amino acid metabolism|Carbohydrate metabolism|Metabolism of cofactors and vitamins	Metabolism|Metabolism|Metabolism|Metabolism|Metabolism
TRINITY_DN7686_c0_g1_i1	CsuC169_29754	25.7	27.4	29.15	26.73	26.05	24.64	23.98	24.67	21.33	23.16	25.16	23.38	-0.087	0.236	0.448	0.035	0.713	0.929	-0.233	0.015	0.056	0	0	0	0	KOG2450	K00140	1.2.1.18 1.2.1.27	malonate-semialdehyde dehydrogenase (acetylating) / methylmalonate-semialdehyde dehydrogenase	00280 Valine, leucine and isoleucine degradation |00410 beta-Alanine metabolism |00562 Inositol phosphate metabolism |00640 Propanoate metabolism	Amino acid metabolism|Metabolism of other amino acids|Carbohydrate metabolism|Carbohydrate metabolism	Metabolism|Metabolism|Metabolism|Metabolism
TRINITY_DN20035_c0_g1_i1	CsuC169_54894	49.12	47.68	48.66	27.19	26.13	27.97	3.22	3.65	3.65	14.12	14.63	15.3	-0.839	0	0	2.067	0	0	-3.79	0	0	0	1	1	0	KOG2450	K00128	1.2.1.3	aldehyde dehydrogenase (NAD+)	00010 Glycolysis / Gluconeogenesis |00053 Ascorbate and aldarate metabolism |00071 Fatty acid degradation |00280 Valine, leucine and isoleucine degradation |00310 Lysine degradation |00330 Arginine and proline metabolism |00340 Histidine metabolism |00380 Tryptophan metabolism |00410 beta-Alanine metabolism |00561 Glycerolipid metabolism |00620 Pyruvate metabolism |00625 Chloroalkane and chloroal…	Carbohydrate metabolism|Carbohydrate metabolism|Lipid metabolism|Amino acid metabolism|Amino acid metabolism|Amino acid metabolism|Amino acid metabolism|Amino acid metabolism|Metabolism of other amino acids|Lipid metabolism|Carbohydrate metabolism|Xenobiotics biodegradation and metabolism|Metabolism of terpenoids and polyketides|Metabolism of terpenoids and polyketides	Metabolism|Metabolism|Metabolism|Metabolism|Metabolism|Metabolism|Metabolism|Metabolism|Metabolism|Metabolism|Metabolism|Metabolism|Metabolism|Metabolism
TRINITY_DN25033_c0_g1_i1	Cre12.g500150.t1.1	260.71	258.83	249.93	174.54	174.81	173.65	205.72	206.39	197.13	169.46	177.36	166.96	-0.557	0	0	-0.246	0	0	-0.337	0	0	0	0	0	0		K00128	1.2.1.3	aldehyde dehydrogenase (NAD+)	00010 Glycolysis / Gluconeogenesis |00053 Ascorbate and aldarate metabolism |00071 Fatty acid degradation |00280 Valine, leucine and isoleucine degradation |00310 Lysine degradation |00330 Arginine and proline metabolism |00340 Histidine metabolism |00380 Tryptophan metabolism |00410 beta-Alanine metabolism |00561 Glycerolipid metabolism |00620 Pyruvate metabolism |00625 Chloroalkane and chloroal…	Carbohydrate metabolism|Carbohydrate metabolism|Lipid metabolism|Amino acid metabolism|Amino acid metabolism|Amino acid metabolism|Amino acid metabolism|Amino acid metabolism|Metabolism of other amino acids|Lipid metabolism|Carbohydrate metabolism|Xenobiotics biodegradation and metabolism|Metabolism of terpenoids and polyketides|Metabolism of terpenoids and polyketides	Metabolism|Metabolism|Metabolism|Metabolism|Metabolism|Metabolism|Metabolism|Metabolism|Metabolism|Metabolism|Metabolism|Metabolism|Metabolism|Metabolism
TRINITY_DN4569_c0_g1_i1	Vocar.0001s0990.1.p	8.33	9.91	7.74	2.27	2.38	3.68	4.24	6.28	3.87	7.56	7.97	7.09	-1.642	0	0	0.653	0	0.001	-0.852	0	0	0	0	0	0			1.2.1.3
TRINITY_DN30573_c0_g1_i1	CsuC169_33707	20.7	20.39	21.22	68.02	66.35	67.65	70.58	68.19	71.16	23.38	23.91	25.79	1.697	0	0	-1.522	0	0	1.752	0	0	0	0	0	0	KOG4354	K00145	1.2.1.38 1.2.1.-	N-acetyl-gamma-glutamyl-phosphate reductase	00220 Arginine biosynthesis	Amino acid metabolism	Metabolism
TRINITY_DN617_c0_g2_i1	Vocar.0028s0137.1.p	67.4	69.73	68.32	33.18	31.56	33.39	22.98	23.05	21.51	60.95	59.6	62.02	-1.066	0	0	1.435	0	0	-1.605	0	0	0	0	0	0			1.2.1.51 1.16.1.5
TRINITY_DN208_c0_g1_i1	Cre07.g342150.t1.2	95.99	95.32	94.86	189.73	189.15	183.34	227.8	210.49	247.3	142.54	147.74	143.25	0.974	0	0	-0.661	0	0	1.26	0	0	0	0	0	0		K02492	1.2.1.70	glutamyl-tRNA reductase	00860 Porphyrin and chlorophyll metabolism	Metabolism of cofactors and vitamins	Metabolism
TRINITY_DN4790_c0_g2_i1	Vocar.0004s0008.1.p	6.94	5.02	3.99	23.24	22.14	26.62	9.37	11.04	9.46	14.33	11.21	13.57	2.174	0	0	0.388	0.035	0.104	0.905	0	0.002	1	0	0	0	KOG2450	K00130	1.2.1.8	betaine-aldehyde dehydrogenase	00260 Glycine, serine and threonine metabolism	Amino acid metabolism	Metabolism
TRINITY_DN10441_c0_g1_i1	CsuC169_37718	31.56	27.36	27.45	43.12	41.57	44.78	46.52	43.44	49.09	17.9	18.05	20.72	0.584	0	0	-1.295	0	0	0.687	0	0	0	0	0	0	KOG2450	K00130	1.2.1.8	betaine-aldehyde dehydrogenase	00260 Glycine, serine and threonine metabolism	Amino acid metabolism	Metabolism
TRINITY_DN7062_c1_g1_i1	Cre12.g520350.t1.2	26.9	32.35	25.53	26.74	28.8	27.38	26.27	27.13	24.38	24.08	26.53	20.47	-0.032	0.742	0.917	-0.13	0.242	0.485	-0.124	0.263	0.515	0	0	0	0	KOG2450	K00294	1.2.1.88	1-pyrroline-5-carboxylate dehydrogenase	00250 Alanine, aspartate and glutamate metabolism |00330 Arginine and proline metabolism	Amino acid metabolism|Amino acid metabolism	Metabolism|Metabolism
TRINITY_DN7062_c2_g1_i1	Vocar.0037s0118.1.p	4.6	3.72	6.35	7.51	3.06	4.46	2.43	7.5	3.16	1.38	1.37	5.29	0.035	1	1	-0.704	0.279	0.521	-0.166	0.739	0.953	0	0	0	0	KOG2450	K00294	1.2.1.88	1-pyrroline-5-carboxylate dehydrogenase	00250 Alanine, aspartate and glutamate metabolism |00330 Arginine and proline metabolism	Amino acid metabolism|Amino acid metabolism	Metabolism|Metabolism
TRINITY_DN26878_c0_g1_i1	CsuC169_54900	1.71	2.7	2.76	4.5	5.62	6.54	2.54	4.16	1.99	2.01	3.32	2.25	1.216	0.002	0.008	-0.197	0.681	0.909	0.278	0.636	0.867	0	0	0	0	KOG2450	K00294	1.2.1.88 1.5.1.12	1-pyrroline-5-carboxylate dehydrogenase	00250 Alanine, aspartate and glutamate metabolism |00330 Arginine and proline metabolism	Amino acid metabolism|Amino acid metabolism	Metabolism|Metabolism
TRINITY_DN4878_c0_g1_i1	CsuC169_54900	4.25	4.42	4.26	3.66	3.5	3.66	4.33	4.23	3.81	1.91	1.81	2.14	-0.257	0.089	0.206	-1.08	0	0	-0.063	0.724	0.945	0	0	0	0	KOG2450	K00294	1.2.1.88 1.5.1.12	1-pyrroline-5-carboxylate dehydrogenase	00250 Alanine, aspartate and glutamate metabolism |00330 Arginine and proline metabolism	Amino acid metabolism|Amino acid metabolism	Metabolism|Metabolism
TRINITY_DN20070_c0_g1_i1	CsuC169_52298	163.64	163.98	167.52	130.03	131.02	137.35	171	168.41	170.94	107.41	110.36	109.25	-0.314	0	0	-0.642	0	0	0.044	0.465	0.765	0	0	0	0	KOG0225	K00161	1.2.4.1	pyruvate dehydrogenase E1 component alpha subunit	00010 Glycolysis / Gluconeogenesis |00020 Citrate cycle (TCA cycle) |00620 Pyruvate metabolism |04066 HIF-1 signaling pathway |04922 Glucagon signaling pathway |05230 Central carbon metabolism in cancer	Carbohydrate metabolism|Carbohydrate metabolism|Carbohydrate metabolism|Signal transduction|Endocrine system|Cancers	Metabolism|Metabolism|Metabolism|Environmental Information Processing|Organismal Systems|Human Diseases
TRINITY_DN1203_c0_g1_i1	Cre02.g099850.t1.1	68.62	67.8	66.96	58.96	61.48	59.84	67.19	63.74	69.92	63.77	60.07	64.91	-0.174	0	0	-0.09	0.213	0.445	-0.018	0.8	1	0	0	0	0	KOG0225	K00161	1.2.4.1	pyruvate dehydrogenase E1 component alpha subunit	00010 Glycolysis / Gluconeogenesis |00020 Citrate cycle (TCA cycle) |00620 Pyruvate metabolism |04066 HIF-1 signaling pathway |04922 Glucagon signaling pathway |05230 Central carbon metabolism in cancer	Carbohydrate metabolism|Carbohydrate metabolism|Carbohydrate metabolism|Signal transduction|Endocrine system|Cancers	Metabolism|Metabolism|Metabolism|Environmental Information Processing|Organismal Systems|Human Diseases
TRINITY_DN8794_c0_g1_i1	CsuC169_21931	34.49	32.18	31.86	42.99	42.91	41.85	49.93	51.36	49.42	30.31	30.06	27.54	0.375	0	0	-0.777	0	0	0.613	0	0	0	0	0	0	KOG0524	K00162	1.2.4.1	pyruvate dehydrogenase E1 component beta subunit	00010 Glycolysis / Gluconeogenesis |00020 Citrate cycle (TCA cycle) |00620 Pyruvate metabolism |04066 HIF-1 signaling pathway |04922 Glucagon signaling pathway |05230 Central carbon metabolism in cancer	Carbohydrate metabolism|Carbohydrate metabolism|Carbohydrate metabolism|Signal transduction|Endocrine system|Cancers	Metabolism|Metabolism|Metabolism|Environmental Information Processing|Organismal Systems|Human Diseases
TRINITY_DN2682_c0_g1_i1	Cre03.g194200.t1.2	38.15	39.75	38.48	32.8	31.19	30.62	34.3	33.53	32.85	33.69	33.79	35.02	-0.299	0	0	0.026	0.745	0.959	-0.209	0.008	0.033	0	0	0	0	KOG0524	K00162	1.2.4.1	pyruvate dehydrogenase E1 component beta subunit	00010 Glycolysis / Gluconeogenesis |00020 Citrate cycle (TCA cycle) |00620 Pyruvate metabolism |04066 HIF-1 signaling pathway |04922 Glucagon signaling pathway |05230 Central carbon metabolism in cancer	Carbohydrate metabolism|Carbohydrate metabolism|Carbohydrate metabolism|Signal transduction|Endocrine system|Cancers	Metabolism|Metabolism|Metabolism|Environmental Information Processing|Organismal Systems|Human Diseases
TRINITY_DN6772_c0_g1_i1	Vocar.0043s0062.1.p	51.44	53.59	51.96	37.57	36.5	37.71	38.59	39.18	36.17	46.46	44.99	41.75	-0.49	0	0	0.225	0.003	0.013	-0.463	0	0	0	0	0	0		K00164	1.2.4.2	2-oxoglutarate dehydrogenase E1 component	00020 Citrate cycle (TCA cycle) |00310 Lysine degradation |00380 Tryptophan metabolism	Carbohydrate metabolism|Amino acid metabolism|Amino acid metabolism	Metabolism|Metabolism|Metabolism
TRINITY_DN20588_c0_g1_i1	CsuC169_37567	8.67	9.71	7.83	6.59	5.59	5.8	4.16	4.73	3.88	9.1	10.49	8.28	-0.544	0	0	1.126	0	0	-1.037	0	0	0	0	0	0	KOG1182	K00166	1.2.4.4	2-oxoisovalerate dehydrogenase E1 component alpha subunit	00280 Valine, leucine and isoleucine degradation |00640 Propanoate metabolism	Amino acid metabolism|Carbohydrate metabolism	Metabolism|Metabolism
TRINITY_DN25352_c0_g1_i1	CsuC169_38513	18.35	17.25	16.55	10.62	11.05	11.28	7.25	7.96	6.04	14.98	12.36	12.58	-0.662	0	0	0.91	0	0	-1.295	0	0	0	0	0	0	KOG0525	K00167	1.2.4.4	2-oxoisovalerate dehydrogenase E1 component beta subunit	00280 Valine, leucine and isoleucine degradation |00640 Propanoate metabolism	Amino acid metabolism|Carbohydrate metabolism	Metabolism|Metabolism
TRINITY_DN3085_c0_g1_i1	CsuC169_4775	42.51	42.76	45.05	22.57	23.24	24.18	14.94	13.26	15.37	33.13	30.76	34.87	-0.897	0	0	1.181	0	0	-1.581	0	0	0	0	0	0		K09839	1.23.5.1 1.10.99.3	violaxanthin de-epoxidase	00906 Carotenoid biosynthesis	Metabolism of terpenoids and polyketides	Metabolism
TRINITY_DN3754_c1_g1_i1	CsuC169_18241	32.43	32.82	31.46	46.63	47.52	47.84	25.75	24.05	21.09	21.53	22.61	22.9	0.554	0	0	-0.081	0.445	0.729	-0.448	0	0	0	0	0	0	KOG1799	K00207	1.3.1.2	dihydropyrimidine dehydrogenase (NADP+)	00240 Pyrimidine metabolism |00410 beta-Alanine metabolism |00770 Pantothenate and CoA biosynthesis |00983 Drug metabolism - other enzymes	Nucleotide metabolism|Metabolism of other amino acids|Metabolism of cofactors and vitamins|Xenobiotics biodegradation and metabolism	Metabolism|Metabolism|Metabolism|Metabolism
TRINITY_DN25773_c0_g1_i1	Cre04.g219450.t1.2	35.34	35.31	36.17	20.85	23.35	23.59	20.32	20.98	22.43	22.16	20.99	23.93	-0.656	0	0	0.074	0.484	0.758	-0.745	0	0	0	0	0	0			1.3.1.21
TRINITY_DN2891_c0_g2_i1	Cre12.g528550.t1.1	3.25	4.64	6.23	0.71	0.66	2.74	2.59	2.62	3.79	1.82	2.18	2.58	-1.781	0	0.001	-0.452	0.092	0.23	-0.649	0.025	0.086	0	0	0	0	KOG1638	K12343	1.3.1.22 1.3.99.5	3-oxo-5-alpha-steroid 4-dehydrogenase 1	00140 Steroid hormone biosynthesis	Lipid metabolism	Metabolism
TRINITY_DN25175_c0_g1_i1	CsuC169_65591	100.23	104.04	102.95	76.4	76.77	80.52	94.28	89.5	96.82	94.08	91.51	89.55	-0.395	0	0	-0.028	0.691	0.911	-0.131	0.072	0.205	0	0	0	0	KOG1208	K00218	1.3.1.33	protochlorophyllide reductase	00860 Porphyrin and chlorophyll metabolism	Metabolism of cofactors and vitamins	Metabolism
TRINITY_DN36353_c0_g1_i1	CsuC169_30456	52.26	53.55	57.67	10.44	10.29	11.67	7.07	6.18	7.05	22.96	20.69	23.34	-2.335	0	0	1.723	0	0	-3.01	0	0	1	0	1	0	KOG0025	K07512	1.3.1.38	mitochondrial trans-2-enoyl-CoA reductase	00062 Fatty acid elongation	Lipid metabolism	Metabolism
TRINITY_DN4306_c0_g1_i1	Cre01.g035350.t1.2	14.58	16.17	13.25	30.82	33.99	35.23	27.87	27.99	24.18	11.23	12.99	13.16	1.185	0	0	-1.099	0	0	0.863	0	0	0	0	0	0	KOG0025	K07512	1.3.1.38	mitochondrial trans-2-enoyl-CoA reductase	00062 Fatty acid elongation	Lipid metabolism	Metabolism
TRINITY_DN4306_c0_g2_i1	Cre01.g035350.t1.2	24.67	16.91	21.82	29.02	25.92	29.62	18.97	17.12	22.22	13.84	11.6	13.84	0.416	0.001	0.003	-0.569	0	0	-0.121	0.428	0.728	0	0	0	0	KOG0025	K07512	1.3.1.38	mitochondrial trans-2-enoyl-CoA reductase	00062 Fatty acid elongation	Lipid metabolism	Metabolism
TRINITY_DN8586_c0_g2_i1	CsuC169_30456	1.29	0.74	0.98	0.36	0.43	0.51	0.89	0.79	0.45	0.23	0.62	0.86	-1.207	0.017	0.049	-0.327	0.565	0.81	-0.494	0.347	0.633	0	0	0	0	KOG0025	K07512	1.3.1.38	mitochondrial trans-2-enoyl-CoA reductase	00062 Fatty acid elongation	Lipid metabolism	Metabolism
TRINITY_DN15338_c0_g1_i1	Vocar.0033s0033.3.p	0.85	0.84	0.22	0.44	0.14	0.3	0.38	0.18	0.19	0.44	0.29	0.15	-1.116	0.233	0.447	0.233	1	1	-1.358	0.2	0.444	0	0	0	0	KOG0025	K07512	1.3.1.38	mitochondrial trans-2-enoyl-CoA reductase	00062 Fatty acid elongation	Lipid metabolism	Metabolism
TRINITY_DN9820_c0_g1_i1	CsuC169_25019	14.13	14.85	16.33	34.64	35.92	35.53	32.34	29.44	27.11	10.57	11.8	12.52	1.227	0	0	-1.349	0	0	0.972	0	0	0	0	0	0	KOG0134	K05894	1.3.1.42	12-oxophytodienoic acid reductase	00592 alpha-Linolenic acid metabolism	Lipid metabolism	Metabolism
TRINITY_DN1376_c0_g1_i1	CsuC169_25019	46.2	46.3	49.26	36.08	34.41	35.1	36.27	33.84	38.01	29.12	28	28.93	-0.425	0	0	-0.33	0	0	-0.391	0	0	0	0	0	0	KOG0134	K05894	1.3.1.42	12-oxophytodienoic acid reductase	00592 alpha-Linolenic acid metabolism	Lipid metabolism	Metabolism
TRINITY_DN10506_c0_g1_i1	Vocar.0005s0506.2.p	22.07	20.92	23.78	10.86	11.93	12.37	12.4	13.69	12.63	19.2	18.19	18.52	-0.925	0	0	0.53	0	0	-0.786	0	0	0	0	0	0	KOG2404		1.3.1.6
TRINITY_DN6992_c3_g1_i1	Vocar.0004s0122.2.p	30.94	31.51	31.59	20.23	20.29	20.96	20.55	18.97	20.96	26.03	25.37	25.17	-0.613	0	0	0.34	0	0	-0.637	0	0	0	0	0	0	KOG1198		1.3.1.74
TRINITY_DN35167_c0_g1_i1	Vocar.0002s0209.1.p	19.7	18.23	21.11	8.36	7.76	8.39	9.91	11.23	10.99	16.84	16.5	15.11	-1.268	0	0	0.592	0	0	-0.878	0	0	0	0	0	0		K15227	1.3.1.78	arogenate dehydrogenase (NADP+), plant	00400 Phenylalanine, tyrosine and tryptophan biosynthesis	Amino acid metabolism	Metabolism
TRINITY_DN31045_c0_g1_i1	Cre01.g050950.t1.2	134.07	133	128.47	134.65	135.62	135	88.74	87.48	89.41	129.59	133.55	129.23	0.035	0.381	0.617	0.563	0	0	-0.574	0	0	0	0	0	0		K10960	1.3.1.83 1.3.1.111	geranylgeranyl diphosphate/geranylgeranyl-bacteriochlorophyllide a reductase	00860 Porphyrin and chlorophyll metabolism |00900 Terpenoid backbone biosynthesis	Metabolism of cofactors and vitamins|Metabolism of terpenoids and polyketides	Metabolism|Metabolism
TRINITY_DN1957_c0_g1_i1	Cre04.g229948.t1.1	5.1	4.85	2.88	3.27	2.51	2.4	1.58	2.62	1.28	11.46	11.11	12.6	-0.649	0.045	0.116	2.681	0	0	-1.227	0.002	0.008	0	1	0	0		K05544	1.3.1.89
TRINITY_DN25027_c0_g1_i1	Cre06.g294950.t1.1	25.55	25.54	24.59	33.95	35.08	32.29	28.12	26.94	29.52	16.38	17.2	15.84	0.421	0	0	-0.775	0	0	0.16	0.084	0.231	0	0	0	0	KOG0725	K00208	1.3.1.9 1.3.1.10	enoyl-[acyl-carrier protein] reductase I	00061 Fatty acid biosynthesis |00333 Prodigiosin biosyntheses |00780 Biotin metabolism	Lipid metabolism|Biosynthesis of other secondary metabolites|Metabolism of cofactors and vitamins	Metabolism|Metabolism|Metabolism
TRINITY_DN3091_c0_g1_i1	CsuC169_36177	8.77	8.19	7.81	6.28	6.04	7.28	7.2	6.78	6.84	5.58	5.44	6.29	-0.337	0.002	0.007	-0.266	0.026	0.08	-0.25	0.037	0.12	0	0	0	0	KOG1639	K10258	1.3.1.93 1.3.1.-	very-long-chain enoyl-CoA reductase	00062 Fatty acid elongation |01040 Biosynthesis of unsaturated fatty acids	Lipid metabolism|Lipid metabolism	Metabolism|Metabolism
TRINITY_DN25972_c0_g1_i1	CsuC169_38144	8.26	10.43	8.8	10.83	10.81	10.05	9.74	8.33	8.23	12.55	15.29	12.98	0.205	0.057	0.143	0.635	0	0	-0.064	0.668	0.903	0	0	0	0	KOG4730	K00225	1.3.2.3	L-galactono-1,4-lactone dehydrogenase	00053 Ascorbate and aldarate metabolism	Carbohydrate metabolism	Metabolism
TRINITY_DN16281_c0_g1_i1	Cre02.g085450.t1.2	11.23	13.68	15.65	1.19	1.04	1.79	1.85	1.09	1.31	2.04	2.02	2.8	-3.337	0	0	0.69	0.114	0.274	-3.254	0	0	1	0	1	0		K00228	1.3.3.3	coproporphyrinogen III oxidase	00860 Porphyrin and chlorophyll metabolism	Metabolism of cofactors and vitamins	Metabolism
TRINITY_DN20254_c0_g2_i1	Vocar.0001s1192.1.p	24.41	26.04	20.6	13.88	15.73	16.15	19.04	20.12	17.06	18.69	17.11	18.76	-0.635	0	0	-0.043	0.727	0.942	-0.338	0.01	0.04	0	0	0	0	KOG1518	K00228	1.3.3.3	coproporphyrinogen III oxidase	00860 Porphyrin and chlorophyll metabolism	Metabolism of cofactors and vitamins	Metabolism
TRINITY_DN10032_c0_g1_i1	Cre02.g085450.t1.2	180.12	185.8	187.35	76.05	76.65	82.64	72.03	70.55	75.79	92.03	87.27	89.24	-1.233	0	0	0.298	0	0	-1.341	0	0	0	0	0	0		K00228	1.3.3.3	coproporphyrinogen III oxidase	00860 Porphyrin and chlorophyll metabolism	Metabolism of cofactors and vitamins	Metabolism
TRINITY_DN30483_c0_g1_i1	CsuC169_43582	49.96	45.21	44.74	65.41	63.25	61.25	63.69	62.31	67.66	36.43	37.44	35.89	0.441	0	0	-0.819	0	0	0.469	0	0	0	0	0	0	KOG1276	K00231	1.3.3.4 1.3.3.15	protoporphyrinogen/coproporphyrinogen III oxidase	00860 Porphyrin and chlorophyll metabolism	Metabolism of cofactors and vitamins	Metabolism
TRINITY_DN10005_c0_g1_i1	CsuC169_54075	16.49	15.27	15.27	15.04	14.69	14.45	13.57	14.62	13.85	13.33	13.92	13.77	-0.09	0.202	0.399	-0.035	0.691	0.911	-0.162	0.072	0.204	0	0	0	0	KOG0135	K00232	1.3.3.6	acyl-CoA oxidase	00071 Fatty acid degradation |00592 alpha-Linolenic acid metabolism |01040 Biosynthesis of unsaturated fatty acids |03320 PPAR signaling pathway |04024 cAMP signaling pathway |04146 Peroxisome	Lipid metabolism|Lipid metabolism|Lipid metabolism|Endocrine system|Signal transduction|Transport and catabolism	Metabolism|Metabolism|Metabolism|Organismal Systems|Environmental Information Processing|Cellular Processes
TRINITY_DN9075_c0_g1_i1	Vocar.0011s0091.1.p	32.19	26.81	38.16	22.14	20.4	24.74	27.32	23.01	31.39	27.86	25.37	31.53	-0.53	0	0	0.053	0.694	0.913	-0.25	0.107	0.284	0	0	0	0	KOG0135	K00232	1.3.3.6	acyl-CoA oxidase	00071 Fatty acid degradation |00592 alpha-Linolenic acid metabolism |01040 Biosynthesis of unsaturated fatty acids |03320 PPAR signaling pathway |04024 cAMP signaling pathway |04146 Peroxisome	Lipid metabolism|Lipid metabolism|Lipid metabolism|Endocrine system|Signal transduction|Transport and catabolism	Metabolism|Metabolism|Metabolism|Organismal Systems|Environmental Information Processing|Cellular Processes
TRINITY_DN35263_c0_g1_i1	Vocar.0012s0263.1.p	57.89	55.93	59.56	50.4	51.91	54.33	44.53	39.07	47.1	49.18	46.06	47.58	-0.146	0.004	0.013	0.128	0.146	0.33	-0.408	0	0	0	0	0	0	KOG0138	K00232	1.3.3.6	acyl-CoA oxidase	00071 Fatty acid degradation |00592 alpha-Linolenic acid metabolism |01040 Biosynthesis of unsaturated fatty acids |03320 PPAR signaling pathway |04024 cAMP signaling pathway |04146 Peroxisome	Lipid metabolism|Lipid metabolism|Lipid metabolism|Endocrine system|Signal transduction|Transport and catabolism	Metabolism|Metabolism|Metabolism|Organismal Systems|Environmental Information Processing|Cellular Processes
TRINITY_DN9075_c0_g1_i2	CsuC169_61996	7.39	7.32	6.92	7.52	7.97	7.03	3.24	3.67	2.35	12.79	13.59	12.81	0.058	0.503	0.719	2.082	0	0	-1.224	0	0	0	1	0	0	KOG0135	K00232	1.3.3.6	acyl-CoA oxidase	00071 Fatty acid degradation |00592 alpha-Linolenic acid metabolism |01040 Biosynthesis of unsaturated fatty acids |03320 PPAR signaling pathway |04024 cAMP signaling pathway |04146 Peroxisome	Lipid metabolism|Lipid metabolism|Lipid metabolism|Endocrine system|Signal transduction|Transport and catabolism	Metabolism|Metabolism|Metabolism|Organismal Systems|Environmental Information Processing|Cellular Processes
TRINITY_DN9210_c1_g1_i1	Cre14.g619133.t1.1	66.85	69.11	71.39	39.41	37.13	36.75	34.4	34.96	35.58	65.63	61.74	62.6	-0.872	0	0	0.856	0	0	-0.983	0	0	0	0	0	0		K00234	1.3.5.1	succinate dehydrogenase (ubiquinone) flavoprotein subunit	00020 Citrate cycle (TCA cycle) |00190 Oxidative phosphorylation |04932 Non-alcoholic fatty liver disease (NAFLD) |05010 Alzheimer's disease |05012 Parkinson's disease |05016 Huntington's disease	Carbohydrate metabolism|Energy metabolism|Endocrine and metabolic diseases|Neurodegenerative diseases|Neurodegenerative diseases|Neurodegenerative diseases	Metabolism|Metabolism|Human Diseases|Human Diseases|Human Diseases|Human Diseases
TRINITY_DN5807_c0_g1_i1	CsuC169_15932	1.7	2.44	1.26	0.93	0.83	0.83	1.04	1.01	0.91	1.42	1	1.33	-1.06	0.02	0.057	0.348	0.486	0.758	-0.87	0.075	0.21	0	0	0	0	KOG3049	K00235	1.3.5.1	succinate dehydrogenase (ubiquinone) iron-sulfur subunit	00020 Citrate cycle (TCA cycle) |00190 Oxidative phosphorylation |04932 Non-alcoholic fatty liver disease (NAFLD) |05010 Alzheimer's disease |05012 Parkinson's disease |05016 Huntington's disease	Carbohydrate metabolism|Energy metabolism|Endocrine and metabolic diseases|Neurodegenerative diseases|Neurodegenerative diseases|Neurodegenerative diseases	Metabolism|Metabolism|Human Diseases|Human Diseases|Human Diseases|Human Diseases
TRINITY_DN2718_c0_g1_i1	Cre06.g264200.t1.2	160.32	159.42	161.05	57.5	56.68	54.24	58.72	55.33	58.68	74.48	77.47	72.92	-1.513	0	0	0.381	0	0	-1.477	0	0	0	0	0	0	KOG3049	K00235	1.3.5.1	succinate dehydrogenase (ubiquinone) iron-sulfur subunit	00020 Citrate cycle (TCA cycle) |00190 Oxidative phosphorylation |04932 Non-alcoholic fatty liver disease (NAFLD) |05010 Alzheimer's disease |05012 Parkinson's disease |05016 Huntington's disease	Carbohydrate metabolism|Energy metabolism|Endocrine and metabolic diseases|Neurodegenerative diseases|Neurodegenerative diseases|Neurodegenerative diseases	Metabolism|Metabolism|Human Diseases|Human Diseases|Human Diseases|Human Diseases
TRINITY_DN30120_c0_g1_i1	Cre03.g199423.t1.1	134.83	129.82	136.71	36.52	36.5	36.6	56.75	54.31	55.56	68.8	67.79	69.25	-1.873	0	0	0.305	0	0	-1.268	0	0	0	0	0	0	KOG1436	K00254	1.3.5.2	dihydroorotate dehydrogenase	00240 Pyrimidine metabolism	Nucleotide metabolism	Metabolism
TRINITY_DN20193_c0_g1_i1	Vocar.0001s0004.1.p	7.87	8.52	8.81	6.61	7.12	7.2	7.35	6.96	8.13	9.32	8.44	8.76	-0.267	0.019	0.056	0.241	0.05	0.139	-0.168	0.215	0.471	0	0	0	0			1.3.5.5
TRINITY_DN6861_c1_g1_i1	Cre12.g560900.t1.2	38.05	37.77	39.97	14.91	13.09	14.29	14	12.72	14.37	27.27	26.07	29.22	-1.453	0	0	1.007	0	0	-1.495	0	0	0	0	0	0	KOG0029		1.3.5.5
TRINITY_DN863_c0_g1_i1	CsuC169_47651	3.03	3.32	2.83	3.79	3.23	4.51	1.96	2.39	1.98	6.77	5.28	5.58	0.329	0.116	0.258	1.477	0	0	-0.536	0.032	0.106	0	0	0	0	KOG0029	K02293	1.3.5.5 1.14.99.-	15-cis-phytoene desaturase	00906 Carotenoid biosynthesis	Metabolism of terpenoids and polyketides	Metabolism
TRINITY_DN20181_c0_g1_i1	Cre12.g509650.t1.2	23.2	23.53	25.23	23.79	25.08	25.88	20.71	18.41	20.21	15.88	16.14	17.95	0.055	0.431	0.68	-0.248	0.01	0.034	-0.278	0.003	0.013	0	0	0	0	KOG0029	K02293	1.3.5.5 1.3.99.29	15-cis-phytoene desaturase	00906 Carotenoid biosynthesis	Metabolism of terpenoids and polyketides	Metabolism
TRINITY_DN14845_c0_g1_i1	CsuC169_35471	32.02	30.85	29.89	36.12	33.76	34.32	21.94	21.88	23.19	30.96	30.51	29.21	0.168	0.006	0.021	0.436	0	0	-0.469	0	0	0	0	0	0	KOG0029	K00514	1.3.5.6 1.14.99.30	zeta-carotene desaturase	00906 Carotenoid biosynthesis	Metabolism of terpenoids and polyketides	Metabolism
TRINITY_DN2862_c0_g1_i1	CsuC169_53625	16.45	16.62	17.32	14.45	13.23	14.51	9.47	8.63	10.28	16.55	17.14	17.19	-0.256	0	0	0.843	0	0	-0.829	0	0	0	0	0	0	KOG0141	K00253	1.3.8.4 1.3.99.10	isovaleryl-CoA dehydrogenase	00280 Valine, leucine and isoleucine degradation	Amino acid metabolism	Metabolism
TRINITY_DN7345_c0_g1_i1	CsuC169_36129	8.67	8.37	9.16	13.05	14.36	13.06	15.23	16.28	15.07	7.59	9.44	8.09	0.627	0	0	-0.891	0	0	0.83	0	0	0	0	0	0	KOG1469	K00249	1.3.8.7 1.3.99.3	acyl-CoA dehydrogenase	00071 Fatty acid degradation |00280 Valine, leucine and isoleucine degradation |00410 beta-Alanine metabolism |00640 Propanoate metabolism |03320 PPAR signaling pathway	Lipid metabolism|Amino acid metabolism|Metabolism of other amino acids|Carbohydrate metabolism|Endocrine system	Metabolism|Metabolism|Metabolism|Metabolism|Organismal Systems
TRINITY_DN25519_c1_g1_i1	CsuC169_36129	4.49	3.95	3.6	13.41	14.97	14.87	6.42	6.26	6.87	10.56	10.87	11.01	1.845	0	0	0.731	0	0	0.699	0	0.001	0	0	0	0	KOG1469	K00249	1.3.8.7 1.3.99.3	acyl-CoA dehydrogenase	00071 Fatty acid degradation |00280 Valine, leucine and isoleucine degradation |00410 beta-Alanine metabolism |00640 Propanoate metabolism |03320 PPAR signaling pathway	Lipid metabolism|Amino acid metabolism|Metabolism of other amino acids|Carbohydrate metabolism|Endocrine system	Metabolism|Metabolism|Metabolism|Metabolism|Organismal Systems
TRINITY_DN8321_c1_g1_i1	CsuC169_36095	8.06	11.28	8.36	13.09	14.22	11.57	13.7	15.41	13.01	16.84	20.47	16.97	0.489	0	0.002	0.366	0.002	0.01	0.605	0	0	0	0	0	0		K02495	1.3.98.3 1.3.99.22	oxygen-independent coproporphyrinogen III oxidase	00860 Porphyrin and chlorophyll metabolism	Metabolism of cofactors and vitamins	Metabolism
TRINITY_DN20244_c0_g1_i1	CsuC169_38487	44.94	44.92	49.74	21.65	21.86	24.57	21.8	20.78	23.48	35.36	31.97	34.41	-1.036	0	0	0.623	0	0	-1.079	0	0	0	0	0	0	KOG0140	K11538	1.3.99.-	isobutyryl-CoA dehydrogenase	00280 Valine, leucine and isoleucine degradation	Amino acid metabolism	Metabolism
TRINITY_DN17695_c0_g1_i1	Cre12.g541750.t1.1	0.49	0.4	0.66	1.18	1.61	1.24	0.54	0.53	0.54	1.9	0.84	0.91	1.377	0.001	0.003	1.178	0.008	0.027	0.059	1	1	0	0	0	0		K15745	1.3.99.30	phytoene desaturase (3,4-didehydrolycopene-forming)	00906 Carotenoid biosynthesis	Metabolism of terpenoids and polyketides	Metabolism
TRINITY_DN16476_c0_g1_i1	Cre12.g541750.t1.1	1.84	3.26	2.05	1.59	1.22	2.58	2.74	1.93	2.45	0.6	2.03	1.35	-0.41	0.388	0.624	-0.838	0.055	0.151	-0.005	1	1	0	0	0	0		K15745	1.3.99.30	phytoene desaturase (3,4-didehydrolycopene-forming)	00906 Carotenoid biosynthesis	Metabolism of terpenoids and polyketides	Metabolism
TRINITY_DN10983_c0_g1_i1	Vocar.0050s0065.1.p	4.14	2.76	3.26	3.28	3.27	3.04	2	2.17	2.3	2.63	2.46	2.71	-0.082	0.697	0.877	0.271	0.195	0.413	-0.653	0.006	0.023	0	0	0	0			1.4.1.13
TRINITY_DN7349_c0_g1_i1	CsuC169_53183	138.32	134.36	139.56	126.32	121.38	127.25	172.05	159.68	175.78	71.35	68.96	71.99	-0.137	0	0.001	-1.257	0	0	0.3	0	0	0	0	0	0	KOG0399	K00264	1.4.1.13 1.4.1.14	glutamate synthase (NADPH/NADH)	00250 Alanine, aspartate and glutamate metabolism |00910 Nitrogen metabolism	Amino acid metabolism|Energy metabolism	Metabolism|Metabolism
TRINITY_DN9424_c0_g1_i1	Vocar.0064s0005.1.p	11.4	11.23	10.04	19	16.27	16.76	7.68	9.25	7.49	15.94	16.94	14.73	0.671	0	0	0.963	0	0	-0.42	0.002	0.009	0	0	0	0		K00264	1.4.1.13 1.4.1.14	glutamate synthase (NADPH/NADH)	00250 Alanine, aspartate and glutamate metabolism |00910 Nitrogen metabolism	Amino acid metabolism|Energy metabolism	Metabolism|Metabolism
TRINITY_DN10242_c0_g1_i1	CsuC169_53183	20.39	22.32	21.88	31.84	33.92	32.35	15.25	15.14	13.14	25.05	26.04	26.55	0.603	0	0	0.835	0	0	-0.57	0	0	0	0	0	0	KOG0399	K00264	1.4.1.13 1.4.1.14	glutamate synthase (NADPH/NADH)	00250 Alanine, aspartate and glutamate metabolism |00910 Nitrogen metabolism	Amino acid metabolism|Energy metabolism	Metabolism|Metabolism
TRINITY_DN17934_c0_g1_i1	CsuC169_63513	12.36	11.57	9.79	10.42	9.43	9.95	5.39	4.77	5.62	19.88	14.94	13.73	-0.178	0.338	0.566	1.621	0	0	-1.095	0	0	0	0	0	0	KOG2250	K00261	1.4.1.3	glutamate dehydrogenase (NAD(P)+)	00220 Arginine biosynthesis |00250 Alanine, aspartate and glutamate metabolism |00471 D-Glutamine and D-glutamate metabolism |00910 Nitrogen metabolism |04217 Necroptosis |04964 Proximal tubule bicarbonate reclamation	Amino acid metabolism|Amino acid metabolism|Metabolism of other amino acids|Energy metabolism|Cell growth and death|Excretory system	Metabolism|Metabolism|Metabolism|Metabolism|Cellular Processes|Organismal Systems
TRINITY_DN9210_c0_g1_i2	Cre12.g528450.t1.2	17.1	17.06	16.01	26.75	26.58	25.56	34.91	36.72	34.37	25.27	26.5	25.17	0.653	0	0	-0.462	0	0	1.079	0	0	0	0	0	0	KOG2403	K00278	1.4.3.16	L-aspartate oxidase	00250 Alanine, aspartate and glutamate metabolism |00760 Nicotinate and nicotinamide metabolism	Amino acid metabolism|Metabolism of cofactors and vitamins	Metabolism|Metabolism
TRINITY_DN30124_c0_g1_i1	CsuC169_28332	26.44	27.11	27.35	93.92	94.2	97.96	68.95	64.56	69.09	20.37	20.29	19.39	1.822	0	0	-1.754	0	0	1.324	0	0	0	0	0	0	KOG1186	K00276	1.4.3.21	primary-amine oxidase	00260 Glycine, serine and threonine metabolism |00350 Tyrosine metabolism |00360 Phenylalanine metabolism |00410 beta-Alanine metabolism |00950 Isoquinoline alkaloid biosynthesis |00960 Tropane, piperidine and pyridine alkaloid biosynthesis	Amino acid metabolism|Amino acid metabolism|Amino acid metabolism|Metabolism of other amino acids|Biosynthesis of other secondary metabolites|Biosynthesis of other secondary metabolites	Metabolism|Metabolism|Metabolism|Metabolism|Metabolism|Metabolism
TRINITY_DN9742_c1_g2_i5	Cre02.g096350.t1.1	2.58	ND	1.64	3.86	3.93	4.36	16.75	12.15	9.11	0.61	2.34	2.41	1.526	0.002	0.006	-2.827	0	0	3.171	0	0	0	1	1	0	KOG3923	K00273	1.4.3.3	D-amino-acid oxidase	00260 Glycine, serine and threonine metabolism |00311 Penicillin and cephalosporin biosynthesis |00330 Arginine and proline metabolism |00472 D-Arginine and D-ornithine metabolism |04146 Peroxisome	Amino acid metabolism|Biosynthesis of other secondary metabolites|Amino acid metabolism|Metabolism of other amino acids|Transport and catabolism	Metabolism|Metabolism|Metabolism|Metabolism|Cellular Processes
TRINITY_DN9742_c1_g2_i1	Cre02.g096350.t1.1	3	4.44	2.13	8.97	7.36	7.48	17.5	18.85	18.79	4.26	3	1.9	1.315	0	0	-2.589	0	0	2.526	0	0	0	1	1	0	KOG3923	K00273	1.4.3.3	D-amino-acid oxidase	00260 Glycine, serine and threonine metabolism |00311 Penicillin and cephalosporin biosynthesis |00330 Arginine and proline metabolism |00472 D-Arginine and D-ornithine metabolism |04146 Peroxisome	Amino acid metabolism|Biosynthesis of other secondary metabolites|Amino acid metabolism|Metabolism of other amino acids|Transport and catabolism	Metabolism|Metabolism|Metabolism|Metabolism|Cellular Processes
TRINITY_DN9742_c1_g2_i6	CsuC169_62130	7.4	6.01	8.01	19.05	18.9	20.84	26.78	24.45	29.28	9.4	8.32	7.49	1.457	0	0	-1.675	0	0	1.91	0	0	0	0	0	0		K00273	1.4.3.3	D-amino-acid oxidase	00260 Glycine, serine and threonine metabolism |00311 Penicillin and cephalosporin biosynthesis |00330 Arginine and proline metabolism |00472 D-Arginine and D-ornithine metabolism |04146 Peroxisome	Amino acid metabolism|Biosynthesis of other secondary metabolites|Amino acid metabolism|Metabolism of other amino acids|Transport and catabolism	Metabolism|Metabolism|Metabolism|Metabolism|Cellular Processes
TRINITY_DN9742_c1_g1_i1	Vocar.0130s0003.1.p	1.55	4.29	2.83	7.77	6.13	5.34	3.85	5.26	4.38	6.86	6.4	3.66	1.15	0.002	0.008	0.328	0.351	0.618	0.637	0.148	0.353	0	0	0	0	KOG3923	K00273	1.4.3.3 1.4.3.1	D-amino-acid oxidase	00260 Glycine, serine and threonine metabolism |00311 Penicillin and cephalosporin biosynthesis |00330 Arginine and proline metabolism |00472 D-Arginine and D-ornithine metabolism |04146 Peroxisome	Amino acid metabolism|Biosynthesis of other secondary metabolites|Amino acid metabolism|Metabolism of other amino acids|Transport and catabolism	Metabolism|Metabolism|Metabolism|Metabolism|Cellular Processes
TRINITY_DN7674_c0_g2_i1	Vocar.0034s0010.1.p	10.06	9.85	10.75	10.84	12.72	12.25	15.37	14.51	14.41	12.48	13.61	14.17	0.224	0.02	0.058	-0.138	0.156	0.347	0.531	0	0	0	0	0	0	KOG0029	K00274	1.4.3.4	monoamine oxidase	00260 Glycine, serine and threonine metabolism |00330 Arginine and proline metabolism |00340 Histidine metabolism |00350 Tyrosine metabolism |00360 Phenylalanine metabolism |00380 Tryptophan metabolism |00950 Isoquinoline alkaloid biosynthesis |00982 Drug metabolism - cytochrome P450 |04726 Serotonergic synapse |04728 Dopaminergic synapse |05030 Cocaine addiction |05031 Amphetamine addiction |050…	Amino acid metabolism|Amino acid metabolism|Amino acid metabolism|Amino acid metabolism|Amino acid metabolism|Amino acid metabolism|Biosynthesis of other secondary metabolites|Xenobiotics biodegradation and metabolism|Nervous system|Nervous system|Substance dependence|Substance dependence|Substance dependence	Metabolism|Metabolism|Metabolism|Metabolism|Metabolism|Metabolism|Metabolism|Metabolism|Organismal Systems|Organismal Systems|Human Diseases|Human Diseases|Human Diseases
TRINITY_DN4599_c0_g2_i1	Vocar.0036s0130.1.p	68.88	77.12	75.26	12.87	13.53	11.91	17.38	18.79	14.48	56.92	61.44	59.78	-2.53	0	0	1.815	0	0	-2.127	0	0	1	0	1	0	KOG4558		1.4.3.5
TRINITY_DN30211_c0_g1_i1	Cre12.g534800.t1.1	43.34	41.32	46.52	63.13	61.4	62.17	41.1	36.9	40.96	46.19	45.5	48.52	0.509	0	0	0.237	0.002	0.008	-0.141	0.095	0.256	0	0	0	0		K00281	1.4.4.2	glycine dehydrogenase	00260 Glycine, serine and threonine metabolism |00630 Glyoxylate and dicarboxylate metabolism	Amino acid metabolism|Carbohydrate metabolism	Metabolism|Metabolism
TRINITY_DN9424_c0_g2_i1	Cre12.g514050.t1.2	32.12	33.39	31.77	73.13	72.16	68.79	68.42	65.5	68.55	46.76	48.33	45.56	1.138	0	0	-0.526	0	0	1.058	0	0	0	0	0	0		K00284	1.4.7.1	glutamate synthase (ferredoxin)	00630 Glyoxylate and dicarboxylate metabolism |00910 Nitrogen metabolism	Carbohydrate metabolism|Energy metabolism	Metabolism|Metabolism
TRINITY_DN5696_c1_g2_i2	CsuC169_11422	25.02	26.62	27.64	34.07	32.65	32.2	23.68	25.77	26.63	21.72	23.09	22.51	0.319	0	0	-0.176	0.036	0.106	-0.059	0.505	0.772	0	0	0	0	KOG0186	K00318	1.5.-.- 1.5.99.8	proline dehydrogenase	00330 Arginine and proline metabolism	Amino acid metabolism	Metabolism
TRINITY_DN30331_c0_g1_i1	CsuC169_27071	40.68	43.41	44.96	35.11	34.03	34.8	53.47	52.69	54.07	26.99	28.04	25.97	-0.312	0	0	-0.984	0	0	0.312	0	0	0	0	0	0	KOG3124	K00286	1.5.1.2	pyrroline-5-carboxylate reductase	00330 Arginine and proline metabolism	Amino acid metabolism	Metabolism
TRINITY_DN10796_c0_g1_i1	CsuC169_30887	25.44	26	26.58	30.26	30.53	30.79	39.3	39.69	40.43	16.35	14.6	17.4	0.231	0.002	0.007	-1.305	0	0	0.614	0	0	0	0	0	0		K00297	1.5.1.20	methylenetetrahydrofolate reductase (NADPH)	00670 One carbon pool by folate |00720 Carbon fixation pathways in prokaryotes |01523 Antifolate resistance	Metabolism of cofactors and vitamins|Energy metabolism|Drug resistance	Metabolism|Metabolism|Human Diseases
TRINITY_DN10194_c0_g1_i1	CsuC169_37014	8.27	8.35	7.78	6.88	7.01	6.85	4.84	5.69	4.05	5.92	6.39	7.4	-0.234	0.042	0.109	0.435	0.007	0.024	-0.743	0	0	0	0	0	0	KOG0673	K13998	1.5.1.3 2.1.1.45	dihydrofolate reductase / thymidylate synthase	00240 Pyrimidine metabolism |00670 One carbon pool by folate |00790 Folate biosynthesis	Nucleotide metabolism|Metabolism of cofactors and vitamins|Metabolism of cofactors and vitamins	Metabolism|Metabolism|Metabolism
TRINITY_DN2337_c0_g2_i1	Cre14.g631600.t1.2	3.08	3.68	3.79	5.05	4.83	5.85	4.7	5.13	4.61	1.71	1.27	0.98	0.576	0.02	0.057	-1.868	0	0	0.453	0.1	0.27	0	0	0	0			1.5.1.40
TRINITY_DN25771_c0_g1_i1	CsuC169_19555	6.72	7.56	6.74	4.59	4.01	3.92	2.55	3.82	4.11	4.15	4.48	4.46	-0.748	0	0	0.321	0.13	0.301	-1.005	0	0	0	0	0	0	KOG2820	K00306	1.5.3.1 1.5.3.7	sarcosine oxidase / L-pipecolate oxidase	00260 Glycine, serine and threonine metabolism |00310 Lysine degradation |04146 Peroxisome	Amino acid metabolism|Amino acid metabolism|Transport and catabolism	Metabolism|Metabolism|Cellular Processes
TRINITY_DN7877_c1_g2_i1	Vocar.0033s0171.1.p	8.55	7.99	9.22	20.22	19.6	20.59	21.62	23.48	22.62	5.98	6.71	6.71	1.23	0	0	-1.804	0	0	1.394	0	0	0	0	0	0	KOG0029		1.5.3.16
TRINITY_DN20735_c0_g1_i1	Vocar.0017s0117.1.p	0.81	0.4	0.55	1.07	0.89	0.45	0.34	0.66	0.45	0.19	0.28	0.1	0.456	0.477	0.719	-1.388	0.076	0.195	-0.27	0.857	1	0	0	0	0	KOG0029		1.5.3.16
TRINITY_DN10316_c0_g1_i1	Vocar.0033s0171.1.p	87.53	89.93	85.81	67.91	67.75	74.06	64.82	63.48	63.77	65.47	69.39	68.97	-0.328	0	0	0.086	0.192	0.407	-0.455	0	0	0	0	0	0	KOG0029		1.5.3.16
TRINITY_DN23415_c0_g2_i1	Olu231_30688	2.94	3.55	3.31	2.39	3.9	3.05	1.37	1.88	1.66	7.25	6.36	4.52	-0.069	0.917	1	1.886	0	0	-0.998	0.038	0.124	0	0	0	0	KOG0029		1.5.3.16
TRINITY_DN9494_c1_g1_i1	CsuC169_60746	2.61	2.45	2.52	3.46	3.2	3.06	2.17	2.55	2.51	4.78	4.73	3.12	0.358	0.191	0.381	0.805	0.002	0.009	-0.069	0.878	1	0	0	0	0	KOG0685	K12259	1.5.3.16 1.5.3.-	spermine oxidase	00330 Arginine and proline metabolism |00410 beta-Alanine metabolism	Amino acid metabolism|Metabolism of other amino acids	Metabolism|Metabolism
TRINITY_DN37117_c0_g1_i1	Olu231_2286	0.19	0.18	0.1	0.83	0.77	0.84	0.82	0.58	0.3	0.76	0.98	1.53	2.378	0	0	0.943	0.041	0.118	1.855	0.015	0.056	1	0	0	0	KOG0029		1.5.3.17
TRINITY_DN20262_c0_g1_i1	MpuCCMP1545_23160	12.69	11.97	13.15	25.67	24.01	21.76	34.72	36.62	36.49	11.97	10.73	12.03	0.918	0	0	-1.634	0	0	1.512	0	0	0	0	0	0			1.5.3.17
TRINITY_DN11187_c0_g1_i1	MpuCCMP1545_48530	2.51	1.34	2.75	4.49	2.95	4	1.46	1.58	1.3	5.06	6.01	4.86	0.793	0.03	0.084	1.875	0	0	-0.604	0.193	0.432	0	0	0	0	KOG0029		1.5.3.17
TRINITY_DN7830_c0_g1_i1	Vocar.0009s0216.1.p	1.76	1.3	1.52	1.75	1.98	2.53	2.84	2.28	2.35	2.3	2.78	2.86	0.45	0.139	0.291	0.088	0.747	0.961	0.706	0.017	0.061	0	0	0	0			1.5.3.6
TRINITY_DN25374_c0_g1_i1	Cre07.g315100.t1.2	56.35	57.37	61.93	23.41	26.42	24.68	36.88	32.63	29.66	34.75	32.86	31.52	-1.237	0	0	-0.001	1	1	-0.825	0	0	0	0	0	0	KOG3425		1.5.4.1
TRINITY_DN30155_c0_g1_i1	CsuC169_37226	21.87	22.58	24.44	12.66	11.81	14.07	12.21	12.94	11.25	23.34	23.36	23.49	-0.838	0	0	0.947	0	0	-0.92	0	0	0	0	0	0	KOG2415	K00311	1.5.5.1
TRINITY_DN16972_c0_g1_i1	Vocar.0001s0445.1.p	1.7	1.26	1.29	1.42	1.42	0.86	1.06	2.42	1.06	3.81	4.61	6.04	-0.204	0.837	1	1.671	0	0.002	0.097	1	1	0	0	0	0		K00323	1.6.1.2	NAD(P) transhydrogenase	00760 Nicotinate and nicotinamide metabolism	Metabolism of cofactors and vitamins	Metabolism
TRINITY_DN2754_c0_g1_i1	Cre01.g054500.t1.2	4.18	1.9	2.61	2.77	3.52	2.15	1.88	1.44	2.02	7.35	5.3	7.45	-0.041	0.948	1	1.913	0	0	-0.703	0.084	0.231	0	0	0	0		K00323	1.6.1.2	NAD(P) transhydrogenase	00760 Nicotinate and nicotinamide metabolism	Metabolism of cofactors and vitamins	Metabolism
TRINITY_DN31598_c0_g1_i1	Vocar.0001s0444.1.p	11.09	17.46	17.79	5.95	6.21	5.21	8.73	8.22	7.83	20.26	17.41	16.11	-1.415	0	0	1.118	0	0	-0.904	0	0	0	0	0	0		K00323	1.6.1.2	NAD(P) transhydrogenase	00760 Nicotinate and nicotinamide metabolism	Metabolism of cofactors and vitamins	Metabolism
TRINITY_DN3971_c0_g1_i1	Vocar.0001s0444.1.p	3.5	6.14	6.29	3.36	4.65	4.67	2.59	3.18	2.62	8.63	10.1	6.15	-0.33	0.425	0.672	1.567	0	0	-0.924	0.031	0.103	0	0	0	0		K00323	1.6.1.2	NAD(P) transhydrogenase	00760 Nicotinate and nicotinamide metabolism	Metabolism of cofactors and vitamins	Metabolism
TRINITY_DN23241_c0_g1_i1	MspRCC299_55617	3.59	1.78	0.9	0.61	1.85	1.23	2.34	0.77	ND	4.64	4.65	3.48	-0.767	0.595	0.802	2.037	0.007	0.026	-1.011	0.427	0.727	0	0	0	0		K00323	1.6.1.2	NAD(P) transhydrogenase	00760 Nicotinate and nicotinamide metabolism	Metabolism of cofactors and vitamins	Metabolism
TRINITY_DN31226_c0_g1_i1	Cre01.g054500.t1.2	1.16	1.64	1.31	0.77	1.02	1.55	0.33	1.06	0.65	2.26	2.07	3.14	-0.3	0.546	0.748	1.878	0	0	-1.015	0.045	0.139	0	0	0	0		K00323	1.6.1.2	NAD(P) transhydrogenase	00760 Nicotinate and nicotinamide metabolism	Metabolism of cofactors and vitamins	Metabolism
TRINITY_DN6647_c0_g1_i1	Cre01.g054500.t1.2	152.99	147.92	162.58	54.73	54.01	57.17	70.06	65.46	75.75	120.94	112.33	124.26	-1.482	0	0	0.759	0	0	-1.133	0	0	0	0	0	0		K00323	1.6.1.2	NAD(P) transhydrogenase	00760 Nicotinate and nicotinamide metabolism	Metabolism of cofactors and vitamins	Metabolism
TRINITY_DN30141_c0_g1_i1	CsuC169_42152	31.01	32.64	31.05	21.07	24.32	25.21	25.43	24.08	24.4	25.32	26.39	27.2	-0.424	0	0	0.094	0.223	0.455	-0.358	0	0	0	0	0	0	KOG0534	K00326	1.6.2.2	cytochrome-b5 reductase	00520 Amino sugar and nucleotide sugar metabolism	Carbohydrate metabolism	Metabolism
TRINITY_DN26726_c0_g1_i1	Cre13.g574800.t2.1	8.28	8.38	7.98	7.19	8.31	6.24	4.96	4.94	6.44	12.37	10.6	11.95	-0.18	0.397	0.635	1.096	0	0	-0.593	0.015	0.057	0	0	0	0	KOG0536	K00326	1.6.2.2	cytochrome-b5 reductase	00520 Amino sugar and nucleotide sugar metabolism	Carbohydrate metabolism	Metabolism
TRINITY_DN5153_c1_g1_i1	CsuC169_30343	33.6	34.01	33.92	17.98	18.32	18.27	18.16	17.43	18.05	21.44	20.8	21.93	-0.896	0	0	0.259	0.001	0.005	-0.921	0	0	0	0	0	0	KOG0534	K00326	1.6.2.2	cytochrome-b5 reductase	00520 Amino sugar and nucleotide sugar metabolism	Carbohydrate metabolism	Metabolism
TRINITY_DN15284_c0_g1_i1	Vocar.0001s0805.1.p	6.4	6.72	6.04	3.76	4.35	3.33	6.73	7.03	6.95	9.28	9	8.72	-0.744	0	0	0.382	0.001	0.002	0.112	0.388	0.681	0	0	0	0	KOG1158	K00327	1.6.2.4
TRINITY_DN10058_c0_g1_i1	MpuCCMP1545_213692	7.12	6.79	7.21	5.16	5.45	5.8	5.55	4.99	6.7	9.51	8.28	8.39	-0.364	0	0.002	0.602	0	0	-0.293	0.033	0.109	0	0	0	0	KOG1158	K00327	1.6.2.4
TRINITY_DN2924_c0_g1_i1	Vocar.0028s0169.1.p	7.2	5.5	4.59	14.82	16.34	15.26	16.95	15.29	16.78	2.1	3.92	3.08	1.425	0	0	-2.429	0	0	1.504	0	0	0	1	0	0	KOG3135	K03809	1.6.5.2	NAD(P)H dehydrogenase (quinone)	00130 Ubiquinone and other terpenoid-quinone biosynthesis	Metabolism of cofactors and vitamins	Metabolism
TRINITY_DN30398_c0_g1_i1	Cre10.g456100.t1.2	25.32	21.69	27.06	19.71	20.03	20.81	19.89	16.48	20.68	6.56	6.14	6.93	-0.291	0.003	0.011	-1.539	0	0	-0.377	0.005	0.02	0	0	0	0	KOG3135	K03809	1.6.5.2	NAD(P)H dehydrogenase (quinone)	00130 Ubiquinone and other terpenoid-quinone biosynthesis	Metabolism of cofactors and vitamins	Metabolism
TRINITY_DN8888_c1_g4_i1	Cre19.g750547.t4.1	4.64	5.17	5.92	4.7	5.12	6.75	4.45	4.63	3.26	12.88	14.68	13.54	0.075	0.635	0.827	1.736	0	0	-0.35	0.032	0.104	0	0	0	0	KOG2495	K17871	1.6.5.2
TRINITY_DN8740_c0_g1_i1	Vocar.0055s0052.1.p	0.4	0.99	0.84	0.5	ND	0.79	1.07	1.28	2.13	0.24	0.95	0.76	-0.798	0.559	0.761	-1.2	0.085	0.215	1.006	0.219	0.474	0	0	0	0	KOG4770	K03878	1.6.5.3	NADH-ubiquinone oxidoreductase chain 1	00190 Oxidative phosphorylation |04723 Retrograde endocannabinoid signaling |05012 Parkinson's disease	Energy metabolism|Nervous system|Neurodegenerative diseases	Metabolism|Organismal Systems|Human Diseases
TRINITY_DN23189_c0_g1_i1	Vocar.0055s0052.1.p	0.35	0.52	0.89	0.36	0.82	0.12	0.44	0.43	0.59	0.25	0.12	0.12	-0.438	0.702	0.883	-1.56	0.058	0.159	-0.267	0.832	1	0	0	0	0	KOG4770	K03878	1.6.5.3	NADH-ubiquinone oxidoreductase chain 1	00190 Oxidative phosphorylation |04723 Retrograde endocannabinoid signaling |05012 Parkinson's disease	Energy metabolism|Nervous system|Neurodegenerative diseases	Metabolism|Organismal Systems|Human Diseases
TRINITY_DN23654_c0_g1_i1	Vocar.0055s0052.1.p	0.81	ND	0.82	0.54	0.27	0.81	0.36	0.35	0.36	0.78	0.78	1.06	-0.004	1	1	1.311	0.267	0.501	-0.624	1	1	0	0	0	0	KOG4770	K03878	1.6.5.3	NADH-ubiquinone oxidoreductase chain 1	00190 Oxidative phosphorylation |04723 Retrograde endocannabinoid signaling |05012 Parkinson's disease	Energy metabolism|Nervous system|Neurodegenerative diseases	Metabolism|Organismal Systems|Human Diseases
TRINITY_DN25465_c1_g1_i1	CsuC169_52115	109.92	105.14	121.46	114.71	107.88	107.02	135.51	120.56	147.96	107.24	96.33	110.02	-0.03	0.658	0.844	-0.366	0	0.001	0.264	0.009	0.036	0	0	0	0	KOG3446	K03946	1.6.5.3 1.6.99.3	NADH dehydrogenase (ubiquinone) 1 alpha subcomplex subunit 2	00190 Oxidative phosphorylation |04723 Retrograde endocannabinoid signaling |04932 Non-alcoholic fatty liver disease (NAFLD) |05010 Alzheimer's disease |05012 Parkinson's disease |05016 Huntington's disease	Energy metabolism|Nervous system|Endocrine and metabolic diseases|Neurodegenerative diseases|Neurodegenerative diseases|Neurodegenerative diseases	Metabolism|Organismal Systems|Human Diseases|Human Diseases|Human Diseases|Human Diseases
TRINITY_DN35154_c0_g1_i1	CsuC169_53890	105.73	105.06	98.76	42.81	47.11	44.12	57.52	66.1	54.98	73.18	78.89	63.72	-1.207	0	0	0.273	0.013	0.042	-0.793	0	0	0	0	0	0		K03952	1.6.5.3 1.6.99.3	NADH dehydrogenase (ubiquinone) 1 alpha subcomplex subunit 8	00190 Oxidative phosphorylation |04723 Retrograde endocannabinoid signaling |04932 Non-alcoholic fatty liver disease (NAFLD) |05010 Alzheimer's disease |05012 Parkinson's disease |05016 Huntington's disease	Energy metabolism|Nervous system|Endocrine and metabolic diseases|Neurodegenerative diseases|Neurodegenerative diseases|Neurodegenerative diseases	Metabolism|Organismal Systems|Human Diseases|Human Diseases|Human Diseases|Human Diseases
TRINITY_DN35184_c0_g1_i1	CsuC169_32258	34.63	33.88	31.66	35.6	35.26	34.18	30.58	33.32	31.77	42.45	42.87	37.85	0.068	0.306	0.518	0.364	0	0	-0.066	0.451	0.761	0	0	0	0	KOG2865	K03953	1.6.5.3 1.6.99.3	NADH dehydrogenase (ubiquinone) 1 alpha subcomplex subunit 9	00190 Oxidative phosphorylation |04723 Retrograde endocannabinoid signaling |04932 Non-alcoholic fatty liver disease (NAFLD) |05010 Alzheimer's disease |05012 Parkinson's disease |05016 Huntington's disease	Energy metabolism|Nervous system|Endocrine and metabolic diseases|Neurodegenerative diseases|Neurodegenerative diseases|Neurodegenerative diseases	Metabolism|Organismal Systems|Human Diseases|Human Diseases|Human Diseases|Human Diseases
TRINITY_DN30385_c0_g1_i1	CsuC169_53668	391.36	374.04	419.11	187.69	174.44	187.6	201.06	190.9	242.15	201.81	191.93	213.01	-1.107	0	0	-0.064	0.538	0.786	-0.901	0	0	0	0	0	0		K03965	1.6.5.3 1.6.99.3	NADH dehydrogenase (ubiquinone) 1 beta subcomplex subunit 9	00190 Oxidative phosphorylation |04723 Retrograde endocannabinoid signaling |04932 Non-alcoholic fatty liver disease (NAFLD) |05010 Alzheimer's disease |05012 Parkinson's disease |05016 Huntington's disease	Energy metabolism|Nervous system|Endocrine and metabolic diseases|Neurodegenerative diseases|Neurodegenerative diseases|Neurodegenerative diseases	Metabolism|Organismal Systems|Human Diseases|Human Diseases|Human Diseases|Human Diseases
TRINITY_DN30106_c0_g1_i1	Vocar.0017s0035.1.p	52.57	54.78	48.02	76.06	74.63	74.51	72.31	75.07	66.44	75.44	86.12	69.46	0.536	0	0	0.112	0.249	0.485	0.461	0	0	0	0	0	0		K03934	1.6.5.3 1.6.99.3	NADH dehydrogenase (ubiquinone) Fe-S protein 1	00190 Oxidative phosphorylation |04723 Retrograde endocannabinoid signaling |04932 Non-alcoholic fatty liver disease (NAFLD) |05010 Alzheimer's disease |05012 Parkinson's disease |05016 Huntington's disease	Energy metabolism|Nervous system|Endocrine and metabolic diseases|Neurodegenerative diseases|Neurodegenerative diseases|Neurodegenerative diseases	Metabolism|Organismal Systems|Human Diseases|Human Diseases|Human Diseases|Human Diseases
TRINITY_DN699_c0_g1_i1	Vocar.0062s0016.1.p	1.71	0.99	1.95	0.68	0.54	0.41	0.76	0.9	0.85	0.2	0.33	0.48	-1.512	0.001	0.002	-1.31	0.01	0.035	-0.886	0.038	0.122	0	0	0	0		K03935	1.6.5.3 1.6.99.3	NADH dehydrogenase (ubiquinone) Fe-S protein 2	00190 Oxidative phosphorylation |04723 Retrograde endocannabinoid signaling |04932 Non-alcoholic fatty liver disease (NAFLD) |05010 Alzheimer's disease |05012 Parkinson's disease |05016 Huntington's disease	Energy metabolism|Nervous system|Endocrine and metabolic diseases|Neurodegenerative diseases|Neurodegenerative diseases|Neurodegenerative diseases	Metabolism|Organismal Systems|Human Diseases|Human Diseases|Human Diseases|Human Diseases
TRINITY_DN30801_c0_g1_i1	CsuC169_52404	80.96	80	86.03	47.77	47.71	42.65	53.24	45.94	54.34	55.88	53.74	60.24	-0.838	0	0	0.146	0.116	0.278	-0.686	0	0	0	0	0	0	KOG1687	K03940	1.6.5.3 1.6.99.3	NADH dehydrogenase (ubiquinone) Fe-S protein 7	00190 Oxidative phosphorylation |04723 Retrograde endocannabinoid signaling |04932 Non-alcoholic fatty liver disease (NAFLD) |05010 Alzheimer's disease |05012 Parkinson's disease |05016 Huntington's disease	Energy metabolism|Nervous system|Endocrine and metabolic diseases|Neurodegenerative diseases|Neurodegenerative diseases|Neurodegenerative diseases	Metabolism|Organismal Systems|Human Diseases|Human Diseases|Human Diseases|Human Diseases
TRINITY_DN914_c0_g1_i1	CsuC169_17250	103.8	106.31	98.48	53.27	53.96	54.22	61.24	66.11	61.21	77.92	80.63	77.13	-0.935	0	0	0.322	0	0	-0.711	0	0	0	0	0	0	KOG3256	K03941	1.6.5.3 1.6.99.3	NADH dehydrogenase (ubiquinone) Fe-S protein 8	00190 Oxidative phosphorylation |04723 Retrograde endocannabinoid signaling |04932 Non-alcoholic fatty liver disease (NAFLD) |05010 Alzheimer's disease |05012 Parkinson's disease |05016 Huntington's disease	Energy metabolism|Nervous system|Endocrine and metabolic diseases|Neurodegenerative diseases|Neurodegenerative diseases|Neurodegenerative diseases	Metabolism|Organismal Systems|Human Diseases|Human Diseases|Human Diseases|Human Diseases
TRINITY_DN9747_c2_g4_i5	Cre10.g422600.t1.1	60.1	56.48	63.88	63.78	62.64	67.04	73.11	62.17	72.13	137.78	127.67	146.62	0.1	0.087	0.203	0.99	0	0	0.201	0.028	0.095	0	0	0	0		K03942	1.6.5.3 1.6.99.3	NADH dehydrogenase (ubiquinone) flavoprotein 1	00190 Oxidative phosphorylation |04723 Retrograde endocannabinoid signaling |04932 Non-alcoholic fatty liver disease (NAFLD) |05010 Alzheimer's disease |05012 Parkinson's disease |05016 Huntington's disease	Energy metabolism|Nervous system|Endocrine and metabolic diseases|Neurodegenerative diseases|Neurodegenerative diseases|Neurodegenerative diseases	Metabolism|Organismal Systems|Human Diseases|Human Diseases|Human Diseases|Human Diseases
TRINITY_DN10000_c0_g1_i1	Vocar.0016s0082.1.p	105.92	105.27	104.21	101.66	107.76	106.44	103.53	107.6	100.76	116.22	124.44	114.16	0.002	0.965	1	0.186	0.008	0.029	-0.016	0.796	1	0	0	0	0		K03942	1.6.5.3 1.6.99.3	NADH dehydrogenase (ubiquinone) flavoprotein 1	00190 Oxidative phosphorylation |04723 Retrograde endocannabinoid signaling |04932 Non-alcoholic fatty liver disease (NAFLD) |05010 Alzheimer's disease |05012 Parkinson's disease |05016 Huntington's disease	Energy metabolism|Nervous system|Endocrine and metabolic diseases|Neurodegenerative diseases|Neurodegenerative diseases|Neurodegenerative diseases	Metabolism|Organismal Systems|Human Diseases|Human Diseases|Human Diseases|Human Diseases
TRINITY_DN9747_c2_g4_i3	Cre10.g422600.t1.1	31.19	28.05	25.95	20.3	17.78	20.29	26.9	27.45	28.39	15.93	15.89	18.09	-0.546	0	0	-0.729	0	0	-0.042	0.63	0.863	0	0	0	0		K03942	1.6.5.3 1.6.99.3	NADH dehydrogenase (ubiquinone) flavoprotein 1	00190 Oxidative phosphorylation |04723 Retrograde endocannabinoid signaling |04932 Non-alcoholic fatty liver disease (NAFLD) |05010 Alzheimer's disease |05012 Parkinson's disease |05016 Huntington's disease	Energy metabolism|Nervous system|Endocrine and metabolic diseases|Neurodegenerative diseases|Neurodegenerative diseases|Neurodegenerative diseases	Metabolism|Organismal Systems|Human Diseases|Human Diseases|Human Diseases|Human Diseases
TRINITY_DN9747_c2_g4_i11	Cre10.g422600.t1.1	19.29	20.73	25.74	17.07	19.05	18.36	17.23	14.57	17.05	12.15	10.77	11.4	-0.272	0.008	0.026	-0.51	0	0	-0.429	0	0.002	0	0	0	0		K03942	1.6.5.3 1.6.99.3	NADH dehydrogenase (ubiquinone) flavoprotein 1	00190 Oxidative phosphorylation |04723 Retrograde endocannabinoid signaling |04932 Non-alcoholic fatty liver disease (NAFLD) |05010 Alzheimer's disease |05012 Parkinson's disease |05016 Huntington's disease	Energy metabolism|Nervous system|Endocrine and metabolic diseases|Neurodegenerative diseases|Neurodegenerative diseases|Neurodegenerative diseases	Metabolism|Organismal Systems|Human Diseases|Human Diseases|Human Diseases|Human Diseases
TRINITY_DN71_c0_g1_i1	MpuCCMP1545_204528	15.97	17.52	15.14	17.09	17.47	17.55	11.05	10.2	10.53	10.86	12.93	10.36	0.1	0.353	0.585	0.104	0.483	0.758	-0.614	0	0	0	0	0	0		K03942	1.6.5.3 1.6.99.3	NADH dehydrogenase (ubiquinone) flavoprotein 1	00190 Oxidative phosphorylation |04723 Retrograde endocannabinoid signaling |04932 Non-alcoholic fatty liver disease (NAFLD) |05010 Alzheimer's disease |05012 Parkinson's disease |05016 Huntington's disease	Energy metabolism|Nervous system|Endocrine and metabolic diseases|Neurodegenerative diseases|Neurodegenerative diseases|Neurodegenerative diseases	Metabolism|Organismal Systems|Human Diseases|Human Diseases|Human Diseases|Human Diseases
TRINITY_DN35326_c0_g1_i1	Vocar.0008s0426.1.p	75.3	72.96	79.74	59.12	55.68	60.73	72.12	64.4	69.13	53.04	52.14	55.16	-0.377	0	0	-0.359	0	0	-0.149	0.054	0.165	0	0	0	0	KOG3196	K03943	1.6.5.3 1.6.99.3	NADH dehydrogenase (ubiquinone) flavoprotein 2	00190 Oxidative phosphorylation |04723 Retrograde endocannabinoid signaling |04932 Non-alcoholic fatty liver disease (NAFLD) |05010 Alzheimer's disease |05012 Parkinson's disease |05016 Huntington's disease	Energy metabolism|Nervous system|Endocrine and metabolic diseases|Neurodegenerative diseases|Neurodegenerative diseases|Neurodegenerative diseases	Metabolism|Organismal Systems|Human Diseases|Human Diseases|Human Diseases|Human Diseases
TRINITY_DN1254_c0_g2_i1	CsuC169_25259	151.78	138.23	145.14	70.39	74.96	75.14	91.99	93.81	97.07	95.52	94.75	92.1	-0.981	0	0	-0.003	0.975	1	-0.621	0	0	0	0	0	0	KOG3300	K11353	1.6.5.3,1.6.99.3	NADH dehydrogenase (ubiquinone) 1 alpha subcomplex subunit 13	00190 Oxidative phosphorylation |04723 Retrograde endocannabinoid signaling |04932 Non-alcoholic fatty liver disease (NAFLD) |05010 Alzheimer's disease |05012 Parkinson's disease |05016 Huntington's disease	Energy metabolism|Nervous system|Endocrine and metabolic diseases|Neurodegenerative diseases|Neurodegenerative diseases|Neurodegenerative diseases	Metabolism|Organismal Systems|Human Diseases|Human Diseases|Human Diseases|Human Diseases
TRINITY_DN10372_c0_g1_i1	CsuC169_28734	155.81	161.66	172.68	65.18	64.02	68.43	85.87	79.23	86.09	84.18	86.14	90.74	-1.31	0	0	0.056	0.462	0.751	-0.964	0	0	0	0	0	0		K03966	1.6.5.3,1.6.99.3	NADH dehydrogenase (ubiquinone) 1 beta subcomplex subunit 10	00190 Oxidative phosphorylation |04723 Retrograde endocannabinoid signaling |04932 Non-alcoholic fatty liver disease (NAFLD) |05010 Alzheimer's disease |05012 Parkinson's disease |05016 Huntington's disease	Energy metabolism|Nervous system|Endocrine and metabolic diseases|Neurodegenerative diseases|Neurodegenerative diseases|Neurodegenerative diseases	Metabolism|Organismal Systems|Human Diseases|Human Diseases|Human Diseases|Human Diseases
TRINITY_DN1221_c0_g1_i1	CsuC169_24641	175.45	181.74	180.39	87.05	84.79	82.04	99.59	104.08	103.28	94.68	96.79	94.84	-1.082	0	0	-0.1	0.134	0.308	-0.808	0	0	0	0	0	0		K03937	1.6.5.3,1.6.99.3	NADH dehydrogenase (ubiquinone) Fe-S protein 4	00190 Oxidative phosphorylation |04723 Retrograde endocannabinoid signaling |04932 Non-alcoholic fatty liver disease (NAFLD) |05010 Alzheimer's disease |05012 Parkinson's disease |05016 Huntington's disease	Energy metabolism|Nervous system|Endocrine and metabolic diseases|Neurodegenerative diseases|Neurodegenerative diseases|Neurodegenerative diseases	Metabolism|Organismal Systems|Human Diseases|Human Diseases|Human Diseases|Human Diseases
TRINITY_DN35173_c0_g1_i1	CsuC169_33977	32.71	35.17	29.28	36.42	37.91	39.82	24.05	25.97	24.95	28.59	26.44	26.31	0.232	0.005	0.018	0.118	0.209	0.439	-0.374	0	0.002	0	0	0	0	KOG1336	K08232	1.6.5.4	monodehydroascorbate reductase (NADH)	00053 Ascorbate and aldarate metabolism	Carbohydrate metabolism	Metabolism
TRINITY_DN20659_c0_g1_i1	MspRCC299_58107	0.26	0.26	0.26	0.33	1.14	0.49	0.62	0.41	0.21	1.12	0.64	0.32	1.326	0.212	0.417	0.749	0.401	0.675	0.664	0.727	0.945	0	0	0	0		K03671	1.6.5.4	thioredoxin 1	04621 NOD-like receptor signaling pathway |05418 Fluid shear stress and atherosclerosis	Immune system|Cardiovascular diseases	Organismal Systems|Human Diseases
TRINITY_DN20522_c0_g1_i1	Vocar.0001s0884.1.p	22.26	22.25	21.84	17.77	17.44	19.99	19.13	14.77	14.34	8.47	8.88	11.46	-0.266	0.014	0.043	-0.744	0	0	-0.46	0.001	0.005	0	0	0	0	KOG0907	K03671	1.6.5.4	thioredoxin 1	04621 NOD-like receptor signaling pathway |05418 Fluid shear stress and atherosclerosis	Immune system|Cardiovascular diseases	Organismal Systems|Human Diseases
TRINITY_DN25696_c0_g1_i1	Cre09.g391900.t1.1	161.07	136.39	179.58	37.03	36.36	36.2	42.6	36.05	50.65	47.43	46.29	42.93	-2.122	0	0	0.08	0.648	0.878	-1.883	0	0	1	0	0	0	KOG0907	K03671	1.6.5.4	thioredoxin 1	04621 NOD-like receptor signaling pathway |05418 Fluid shear stress and atherosclerosis	Immune system|Cardiovascular diseases	Organismal Systems|Human Diseases
TRINITY_DN30158_c0_g1_i1	Cre12.g496700.t1.2	112.38	120.72	126.74	345.14	341.35	355.87	203.09	218.92	204.08	158.96	155.23	166.35	1.534	0	0	-0.382	0	0	0.799	0	0	0	0	0	0	KOG0910,KOG0907		1.6.5.4
TRINITY_DN5094_c1_g1_i1	Cre16.g671000.t1.2	10.95	11.16	9.94	11.3	10.94	10.18	12.35	13.86	12.29	11.88	13.56	12.23	0.016	0.884	1	-0.031	0.774	0.984	0.265	0.021	0.075	0	0	0	0		K17872	1.6.5.9
TRINITY_DN3081_c0_g2_i1	Vocar.0052s0043.1.p	7.24	6.28	6.93	4.4	4.35	4.15	5.04	4.51	5.29	5.35	5.53	5.27	-0.665	0	0	0.122	0.386	0.656	-0.462	0.002	0.007	0	0	0	0	KOG2495	K17871	1.6.5.9
TRINITY_DN36616_c0_g1_i1	CsuC169_36339	2.63	1.96	2.61	6.75	6.69	7.23	6.14	4.96	5.12	3.07	3.78	3.22	1.521	0	0	-0.687	0	0	1.171	0	0	0	0	0	0	KOG2495	K03885	1.6.99.3	NADH dehydrogenase	00190 Oxidative phosphorylation	Energy metabolism	Metabolism
TRINITY_DN31618_c0_g1_i1	CsuC169_19760	0.13	0.53	ND	0.5	0.76	0.76	0.32	0.52	0.22	0.75	0.58	0.34	1.618	0.019	0.055	0.649	0.314	0.566	0.686	0.473	0.765	0	0	0	0		K03885	1.6.99.3	NADH dehydrogenase	00190 Oxidative phosphorylation	Energy metabolism	Metabolism
TRINITY_DN8888_c1_g5_i1	CsuC169_19760	46.61	42.11	48.16	16.83	17.78	17.83	25.42	21.69	24.56	30.84	28.71	33	-1.384	0	0	0.369	0	0	-0.934	0	0	0	0	0	0		K03885	1.6.99.3	NADH dehydrogenase	00190 Oxidative phosphorylation	Energy metabolism	Metabolism
TRINITY_DN8877_c0_g1_i4	CsuC169_66639	45.13	41.36	42.59	20.32	21.08	20.62	16.91	17.85	16.4	39.06	41	40.28	-1.057	0	0	1.234	0	0	-1.335	0	0	0	0	0	0	KOG2495	K03885	1.6.99.3	NADH dehydrogenase	00190 Oxidative phosphorylation	Energy metabolism	Metabolism
TRINITY_DN8877_c0_g1_i3	CsuC169_66639	73.64	78.78	79.2	29.39	31.95	30.26	24.64	24.56	23.39	58.57	64.86	63.33	-1.338	0	0	1.363	0	0	-1.674	0	0	0	0	0	0	KOG2495	K03885	1.6.99.3	NADH dehydrogenase	00190 Oxidative phosphorylation	Energy metabolism	Metabolism
TRINITY_DN215_c0_g1_i1	MspRCC299_108291	3.93	3.48	4.48	7.3	6.89	7.06	5.71	6.38	6.87	3.8	4.4	3.86	0.838	0	0	-0.651	0	0	0.672	0	0	0	0	0	0	KOG2495		1.6.99.3
TRINITY_DN7006_c0_g2_i1	CsuC169_52384	3.62	4.5	6.97	16.1	19.36	17.07	8.61	14.67	13.79	4.65	4.8	6.71	1.8	0	0	-1.197	0	0	1.297	0	0	0	0	0	0	KOG1599	K00365	1.7.3.3	urate oxidase	00230 Purine metabolism |00232 Caffeine metabolism	Nucleotide metabolism|Biosynthesis of other secondary metabolites	Metabolism|Metabolism
TRINITY_DN7006_c0_g2_i2	CsuC169_52384	1.84	1.44	1.15	6.08	2.92	4.53	4.89	1.55	1.59	1.37	2.58	1.21	1.61	0	0	-0.637	0.166	0.362	0.859	0.066	0.192	0	0	0	0	KOG1599	K00365	1.7.3.3	urate oxidase	00230 Purine metabolism |00232 Caffeine metabolism	Nucleotide metabolism|Biosynthesis of other secondary metabolites	Metabolism|Metabolism
TRINITY_DN7006_c0_g1_i1	CsuC169_52384	30.37	29.82	32.17	50.79	54.24	53.46	50.48	48.36	45.75	23.08	21.32	22.33	0.779	0	0	-1.115	0	0	0.647	0	0	0	0	0	0	KOG1599	K00365	1.7.3.3	urate oxidase	00230 Purine metabolism |00232 Caffeine metabolism	Nucleotide metabolism|Biosynthesis of other secondary metabolites	Metabolism|Metabolism
TRINITY_DN8819_c0_g2_i6	Vocar.0003s0510.2.p	229.3	218.11	234.07	250.59	254.77	268.58	366.79	343.01	391.67	92.71	83.21	91.3	0.184	0	0	-2.043	0	0	0.693	0	0	0	1	0	0			1.7.99.1
TRINITY_DN30692_c0_g1_i1	Cre09.g393506.t1.1	96.87	81.82	88.18	165.49	167	165.41	109.11	112.06	107.93	113.45	116.17	107.63	0.9	0	0	0.035	0.686	0.909	0.302	0.002	0.01	0	0	0	0			1.7.99.1
TRINITY_DN15296_c0_g1_i1	Vocar.0003s0510.2.p	69.26	78.92	69.47	113.5	117.64	108.09	88.33	97.44	80.06	72.28	68.42	57.8	0.64	0	0	-0.421	0	0.001	0.289	0.005	0.022	0	0	0	0			1.7.99.1
TRINITY_DN8819_c0_g2_i4	Vocar.0003s0510.1.p	229.62	225.86	217.92	133.84	121.6	118.1	259.55	251.3	235.32	92.53	99.27	91.5	-0.85	0	0	-1.397	0	0	0.148	0.024	0.082	0	0	0	0			1.7.99.1
TRINITY_DN8819_c0_g2_i3	Vocar.0003s0510.1.p	989.79	941.29	1059	878.77	864.01	920.54	961.67	852.29	1016.42	399.26	380.85	427.92	-0.167	0.002	0.009	-1.228	0	0	-0.079	0.376	0.667	0	0	0	0			1.7.99.1
TRINITY_DN4615_c0_g1_i1	Vocar.0007s0425.1.p	35.82	33.9	36.57	40.29	39.49	39.36	39.51	37.88	39.83	32.83	29.94	32.12	0.165	0.001	0.005	-0.305	0	0	0.141	0.053	0.162	0	0	0	0	KOG1335	K00382	1.8.1.4	dihydrolipoamide dehydrogenase	00010 Glycolysis / Gluconeogenesis |00020 Citrate cycle (TCA cycle) |00260 Glycine, serine and threonine metabolism |00280 Valine, leucine and isoleucine degradation |00620 Pyruvate metabolism |00630 Glyoxylate and dicarboxylate metabolism |00640 Propanoate metabolism	Carbohydrate metabolism|Carbohydrate metabolism|Amino acid metabolism|Amino acid metabolism|Carbohydrate metabolism|Carbohydrate metabolism|Carbohydrate metabolism	Metabolism|Metabolism|Metabolism|Metabolism|Metabolism|Metabolism|Metabolism
TRINITY_DN4041_c0_g1_i1	Cre18.g749847.t2.1	160.53	169.24	156.28	76.67	80.46	79.47	81.65	85.63	77.29	95	94.25	90.7	-1.039	0	0	0.195	0.004	0.017	-0.991	0	0	0	0	0	0		K00382	1.8.1.4	dihydrolipoamide dehydrogenase	00010 Glycolysis / Gluconeogenesis |00020 Citrate cycle (TCA cycle) |00260 Glycine, serine and threonine metabolism |00280 Valine, leucine and isoleucine degradation |00620 Pyruvate metabolism |00630 Glyoxylate and dicarboxylate metabolism |00640 Propanoate metabolism	Carbohydrate metabolism|Carbohydrate metabolism|Amino acid metabolism|Amino acid metabolism|Carbohydrate metabolism|Carbohydrate metabolism|Carbohydrate metabolism	Metabolism|Metabolism|Metabolism|Metabolism|Metabolism|Metabolism|Metabolism
TRINITY_DN3353_c0_g2_i1	CsuC169_31694	9.53	9.21	7.94	12.94	13.36	12.58	13.63	13.32	11.84	14.15	16.72	14.08	0.543	0	0	0.213	0.043	0.122	0.54	0	0	0	0	0	0	KOG0405	K00383	1.8.1.7	glutathione reductase (NADPH)	00480 Glutathione metabolism |04918 Thyroid hormone synthesis	Metabolism of other amino acids|Endocrine system	Metabolism|Organismal Systems
TRINITY_DN30249_c0_g1_i1	CsuC169_53663	69.05	63.77	71.39	30.6	34	31.35	32.41	30.11	32.08	40.32	39.79	39.08	-1.09	0	0	0.333	0	0	-1.11	0	0	0	0	0	0	KOG0405	K00383	1.8.1.7	glutathione reductase (NADPH)	00480 Glutathione metabolism |04918 Thyroid hormone synthesis	Metabolism of other amino acids|Endocrine system	Metabolism|Organismal Systems
TRINITY_DN9444_c3_g1_i1	Vocar.0001s0395.1.p	36.67	32.33	33.53	15.77	15.55	17.79	31.69	26.07	34.78	33.83	29.6	34.02	-1.062	0	0	0.075	0.53	0.786	-0.148	0.225	0.483	0	0	0	0	KOG0910	K03671	1.8.1.8	thioredoxin 1	04621 NOD-like receptor signaling pathway |05418 Fluid shear stress and atherosclerosis	Immune system|Cardiovascular diseases	Organismal Systems|Human Diseases
TRINITY_DN227_c0_g1_i1	Vocar.0001s0395.1.p	13.76	12.6	12.33	11.44	11.49	13.62	11.99	9.43	12.9	13.33	10.79	14.03	-0.082	0.497	0.719	0.153	0.324	0.581	-0.173	0.249	0.501	0	0	0	0	KOG0910	K03671	1.8.1.8	thioredoxin 1	04621 NOD-like receptor signaling pathway |05418 Fluid shear stress and atherosclerosis	Immune system|Cardiovascular diseases	Organismal Systems|Human Diseases
TRINITY_DN15276_c0_g1_i1	Vocar.0026s0003.3.p	66.35	76.82	69.62	18	16.39	16.66	13.9	13.11	12.35	27.54	29.47	26.68	-2.06	0	0	1.088	0	0	-2.434	0	0	1	0	1	0	KOG0910		1.8.1.8
TRINITY_DN3959_c0_g1_i1	Vocar.0004s0216.1.p	25.24	23.59	21.09	22.92	21.44	21.12	27.17	26.84	27.16	32.1	31.18	31.15	-0.095	0.245	0.448	0.218	0.002	0.009	0.215	0.019	0.067	0	0	0	0	KOG0907		1.8.1.8
TRINITY_DN25359_c0_g1_i1	Cre16.g647534.t2.1	230.28	234.42	232.04	45.26	44.95	47.78	90.46	86.14	96.88	112.72	108.34	120.35	-2.336	0	0	0.32	0	0	-1.349	0	0	1	0	0	0	KOG2501		1.8.1.8
TRINITY_DN6607_c0_g1_i1	Cre01.g054150.t1.2	7.97	8.67	9.51	11.07	11.7	12.19	9.85	8.75	10.95	7.39	6.73	7.53	0.419	0	0	-0.449	0	0.001	0.176	0.167	0.384	0	0	0	0	KOG0404	K00384	1.8.1.9	thioredoxin reductase (NADPH)	00450 Selenocompound metabolism	Metabolism of other amino acids	Metabolism
TRINITY_DN26906_c0_g1_i1	Cre07.g355600.t1.1	6.06	7.34	6.04	4.28	3.94	4.48	3.15	3.08	3.18	3.89	4.5	4.86	-0.616	0.001	0.005	0.495	0.03	0.091	-1.048	0	0	0	0	0	0		K00384	1.8.1.9	thioredoxin reductase (NADPH)	00450 Selenocompound metabolism	Metabolism of other amino acids	Metabolism
TRINITY_DN7061_c0_g2_i1	Cre07.g355600.t1.1	48	44.15	51.56	22.29	21.49	22.46	21.99	19.9	23.13	33.92	31.16	33.12	-1.117	0	0	0.595	0	0	-1.144	0	0	0	0	0	0		K00384	1.8.1.9	thioredoxin reductase (NADPH)	00450 Selenocompound metabolism	Metabolism of other amino acids	Metabolism
TRINITY_DN15059_c0_g1_i1	Cre12.g550400.t1.2	15.64	14.64	17.3	7.63	6.31	10.2	1	2.77	1.51	4.18	3.49	3.7	-0.979	0	0	1.103	0.003	0.011	-3.17	0	0	0	0	1	0	KOG1752	K03676	1.8.1.9
TRINITY_DN6665_c0_g1_i1	Cre13.g584200.t1.2	1.85	2.21	1.43	1.9	1.82	1.65	3.07	2.13	3.04	0.92	0.65	0.97	-0.033	0.914	1	-1.696	0	0	0.586	0.018	0.063	0	0	0	0	KOG1752		1.8.1.9
TRINITY_DN15499_c0_g1_i1	Cre12.g550400.t1.2	75.1	77.3	79.32	45.32	43.62	42.96	80.08	75.76	83.18	30.16	29.75	33.73	-0.813	0	0	-1.352	0	0	0.045	0.599	0.855	0	0	0	0	KOG1752	K03676	1.8.1.9
TRINITY_DN35380_c0_g1_i1	MpuCCMP1545_9447	52.58	52.66	49.67	19.34	18.13	20.54	32.48	30.8	30.09	40.73	46.41	41.13	-1.417	0	0	0.458	0	0	-0.73	0	0	0	0	0	0	KOG1752	K03676	1.8.1.9
TRINITY_DN8400_c0_g2_i1	Cre13.g584200.t1.2	2.87	2.24	2.1	0.88	0.84	0.59	1.41	1.61	1.11	2.02	2.86	2.15	-1.64	0	0	0.765	0.004	0.014	-0.801	0.004	0.019	0	0	0	0	KOG1752		1.8.1.9
TRINITY_DN15958_c0_g1_i1	MpuCCMP1545_9447	55.85	67.68	62.08	24.05	24.85	25.09	30.07	32.21	32.32	42.36	42.54	46.05	-1.327	0	0	0.469	0	0	-0.972	0	0	0	0	0	0	KOG1752	K03676	1.8.1.9
TRINITY_DN20051_c0_g1_i1	Cre12.g550400.t1.2	69.84	68.82	74.24	21.31	20.82	19.63	29.22	26.63	27.31	55.88	52.53	56.38	-1.786	0	0	0.987	0	0	-1.356	0	0	0	0	0	0	KOG1752	K03676	1.8.1.9
TRINITY_DN20124_c0_g1_i1	CsuC169_15353	31.79	31.06	30.87	56.53	58.01	57.71	55.84	61.66	62.48	40.48	40.36	42.55	0.878	0	0	-0.545	0	0	0.941	0	0	0	0	0	0	KOG0535	K00387	1.8.3.1	sulfite oxidase	00920 Sulfur metabolism	Energy metabolism	Metabolism
TRINITY_DN9470_c0_g1_i20	Vocar.0013s0212.1.p	ND	0.58	0.55	1.03	1.3	0.52	3.14	1.67	2.11	0.41	0.21	0.45	1.331	0.028	0.079	-2.694	0	0	2.615	0	0	0	1	1	0	KOG0535	K00387	1.8.3.1 1.8.2.1	sulfite oxidase	00920 Sulfur metabolism	Energy metabolism	Metabolism
TRINITY_DN30635_c0_g1_i1	CsuC169_39392	50.37	51.82	51.53	41.47	47.37	44.75	49.92	50.3	46.12	21.55	25.41	22.87	-0.203	0.01	0.031	-1.067	0	0	-0.071	0.444	0.752	0	0	0	0	KOG1635	K07304	1.8.4.11
TRINITY_DN25048_c2_g1_i1	MpuCCMP1545_209038	104.57	102.35	108.46	93.42	89.45	87.99	89.77	84.92	94.12	112.69	108.89	122.41	-0.22	0	0	0.356	0	0	-0.231	0.001	0.006	0	0	0	0	KOG1635		1.8.4.11
TRINITY_DN30280_c0_g1_i1	CsuC169_30779	139.77	138.72	141.51	39.16	36.14	39.32	47.62	50.66	47.48	95.54	88.79	93.67	-1.873	0	0	0.931	0	0	-1.527	0	0	0	0	0	0	KOG1635	K07304	1.8.4.11
TRINITY_DN9708_c2_g1_i1	Cre01.g012150.t1.2	43.56	44.08	48.29	15.4	13.58	15.38	25.46	23.14	25.38	32.34	29.91	30.1	-1.615	0	0	0.32	0.001	0.005	-0.878	0	0	0	0	0	0	KOG1635	K07304	1.8.4.11 5.2.1.8
TRINITY_DN8651_c0_g2_i1	Cre01.g042050.t1.2	17.8	16.35	17.49	96.14	94.5	99.63	101.03	92	109.26	5.37	5.48	5.22	2.491	0	0	-4.234	2.41054628605944e-319	2.09727571241751e-316	2.549	0	0	1	0	1	0	KOG0856	K07305	1.8.4.12
TRINITY_DN2353_c1_g1_i1	Vocar.0024s0014.1.p	42.24	41.45	46.69	18.69	18.8	19.81	24.95	24.59	28.57	17.43	14.72	17.2	-1.186	0	0	-0.663	0	0	-0.739	0	0	0	0	0	0	KOG0856	K07305	1.8.4.12
TRINITY_DN5542_c0_g2_i1	Vocar.0035s0055.2.p	122.06	120.25	116.63	43.08	40.37	42.31	40.53	41.06	37.9	91.08	88.29	85.56	-1.513	0	0	1.149	0	0	-1.587	0	0	0	0	0	0	KOG0856		1.8.4.12
TRINITY_DN30273_c0_g1_i1	Vocar.0005s0047.1.p	7.72	6.98	6.7	6.72	5.71	5.59	8.62	7.8	7.31	3.65	5.01	3.87	-0.248	0.15	0.312	-0.921	0	0	0.149	0.427	0.728	0	0	0	0			1.8.4.14
TRINITY_DN20196_c0_g1_i1	Cre12.g517150.t1.1	83.6	81.69	83.3	78.34	80.3	81.17	98.14	95.39	96.05	78.76	77.1	76.55	-0.052	0.267	0.47	-0.317	0	0	0.22	0.001	0.004	0	0	0	0	KOG0189	K05907	1.8.4.9 1.8.99.2	adenylyl-sulfate reductase (glutathione)	00920 Sulfur metabolism	Energy metabolism	Metabolism
TRINITY_DN33205_c0_g1_i1	Vocar.0020s0040.1.p	1.11	1.46	0.75	0.99	0.49	1.48	1.51	1.18	1.83	0.96	0.47	2.18	-0.168	1	1	-0.324	0.638	0.865	0.447	0.565	0.815	0	0	0	0		K00392	1.8.7.1	sulfite reductase (ferredoxin)	00920 Sulfur metabolism	Energy metabolism	Metabolism
TRINITY_DN4686_c0_g2_i1	CsuC169_65555	86.47	85.68	86.39	59.32	55.29	57.75	71.07	68.82	76.23	103.14	99.68	106.2	-0.585	0	0	0.516	0	0	-0.259	0	0.002	0	0	0	0	KOG0560	K00392	1.8.7.1	sulfite reductase (ferredoxin)	00920 Sulfur metabolism	Energy metabolism	Metabolism
TRINITY_DN9029_c0_g1_i1	Vocar.0055s0053.1.p	0.35	0.95	0.62	1.61	1.03	1.51	0.72	1.48	0.94	0.8	0.9	0.41	1.112	0.006	0.021	-0.578	0.201	0.424	0.712	0.142	0.342	0	0	0	0	KOG4769	K02256	1.9.3.1	cytochrome c oxidase subunit 1	00190 Oxidative phosphorylation |04260 Cardiac muscle contraction |04932 Non-alcoholic fatty liver disease (NAFLD) |05010 Alzheimer's disease |05012 Parkinson's disease |05016 Huntington's disease	Energy metabolism|Circulatory system|Endocrine and metabolic diseases|Neurodegenerative diseases|Neurodegenerative diseases|Neurodegenerative diseases	Metabolism|Organismal Systems|Human Diseases|Human Diseases|Human Diseases|Human Diseases
TRINITY_DN10047_c0_g1_i1	Vocar.0055s0053.1.p	154.74	145.62	161.51	64.95	61.14	65.72	104.22	88.68	100.76	31.13	25.86	33.38	-1.268	0	0	-1.7	0	0	-0.653	0	0	0	0	0	0	KOG4769	K02256	1.9.3.1	cytochrome c oxidase subunit 1	00190 Oxidative phosphorylation |04260 Cardiac muscle contraction |04932 Non-alcoholic fatty liver disease (NAFLD) |05010 Alzheimer's disease |05012 Parkinson's disease |05016 Huntington's disease	Energy metabolism|Circulatory system|Endocrine and metabolic diseases|Neurodegenerative diseases|Neurodegenerative diseases|Neurodegenerative diseases	Metabolism|Organismal Systems|Human Diseases|Human Diseases|Human Diseases|Human Diseases
TRINITY_DN8621_c0_g1_i1	Vocar.0001s0585.1.p	0.98	0.73	0.25	2.06	1.9	1.92	2.17	1.16	2.19	1.11	1.57	0.48	1.585	0.006	0.021	-0.81	0.154	0.344	1.495	0.016	0.06	0	0	0	0		K02261	1.9.3.1	cytochrome c oxidase subunit 2	00190 Oxidative phosphorylation |04260 Cardiac muscle contraction |04932 Non-alcoholic fatty liver disease (NAFLD) |05010 Alzheimer's disease |05012 Parkinson's disease |05016 Huntington's disease	Energy metabolism|Circulatory system|Endocrine and metabolic diseases|Neurodegenerative diseases|Neurodegenerative diseases|Neurodegenerative diseases	Metabolism|Organismal Systems|Human Diseases|Human Diseases|Human Diseases|Human Diseases
TRINITY_DN9477_c0_g4_i1	Vocar.0001s0585.1.p	2.44	0.96	1.48	0.66	0.98	1.31	1.62	1.78	1.03	0.49	0.81	0.66	-0.727	0.199	0.395	-1.18	0.039	0.114	-0.139	0.895	1	0	0	0	0		K02261	1.9.3.1	cytochrome c oxidase subunit 2	00190 Oxidative phosphorylation |04260 Cardiac muscle contraction |04932 Non-alcoholic fatty liver disease (NAFLD) |05010 Alzheimer's disease |05012 Parkinson's disease |05016 Huntington's disease	Energy metabolism|Circulatory system|Endocrine and metabolic diseases|Neurodegenerative diseases|Neurodegenerative diseases|Neurodegenerative diseases	Metabolism|Organismal Systems|Human Diseases|Human Diseases|Human Diseases|Human Diseases
TRINITY_DN6422_c0_g1_i1	Vocar.0025s0029.1.p	1.04	1.23	0.42	1.49	1.89	2.59	0.51	1.67	1.55	0.96	0.68	0.14	1.153	0.026	0.072	-1.07	0.104	0.254	0.472	0.476	0.765	0	0	0	0	KOG4664	K02262	1.9.3.1	cytochrome c oxidase subunit 3	00190 Oxidative phosphorylation |04260 Cardiac muscle contraction |04932 Non-alcoholic fatty liver disease (NAFLD) |05010 Alzheimer's disease |05012 Parkinson's disease |05016 Huntington's disease	Energy metabolism|Circulatory system|Endocrine and metabolic diseases|Neurodegenerative diseases|Neurodegenerative diseases|Neurodegenerative diseases	Metabolism|Organismal Systems|Human Diseases|Human Diseases|Human Diseases|Human Diseases
TRINITY_DN26161_c0_g1_i1	Cre04.g221700.t1.2	2.03	2.8	1.44	1.35	1.21	1.09	1.36	1.34	0.34	0.81	0.66	1.09	-0.777	0.082	0.193	-0.248	0.78	0.989	-1.045	0.049	0.151	0	0	0	0	KOG4664	K02262	1.9.3.1	cytochrome c oxidase subunit 3	00190 Oxidative phosphorylation |04260 Cardiac muscle contraction |04932 Non-alcoholic fatty liver disease (NAFLD) |05010 Alzheimer's disease |05012 Parkinson's disease |05016 Huntington's disease	Energy metabolism|Circulatory system|Endocrine and metabolic diseases|Neurodegenerative diseases|Neurodegenerative diseases|Neurodegenerative diseases	Metabolism|Organismal Systems|Human Diseases|Human Diseases|Human Diseases|Human Diseases
TRINITY_DN5692_c0_g3_i1	Vocar.0020s0162.1.p	132.33	135.11	138.99	118.67	121.08	115.6	89.24	96.88	95.82	58.24	51.9	54.75	-0.194	0	0.001	-0.774	0	0	-0.528	0	0	0	0	0	0		K02267	1.9.3.1	cytochrome c oxidase subunit 6b	00190 Oxidative phosphorylation |04260 Cardiac muscle contraction |04932 Non-alcoholic fatty liver disease (NAFLD) |05010 Alzheimer's disease |05012 Parkinson's disease |05016 Huntington's disease	Energy metabolism|Circulatory system|Endocrine and metabolic diseases|Neurodegenerative diseases|Neurodegenerative diseases|Neurodegenerative diseases	Metabolism|Organismal Systems|Human Diseases|Human Diseases|Human Diseases|Human Diseases
TRINITY_DN20047_c0_g1_i1	CsuC169_16488	1033.83	993.2	1061.13	510.98	506.17	520.27	630.42	589.11	663.73	462.78	430.29	526.55	-1.006	0	0	-0.408	0	0	-0.714	0	0	0	0	0	0		K02267	1.9.3.1	cytochrome c oxidase subunit 6b	00190 Oxidative phosphorylation |04260 Cardiac muscle contraction |04932 Non-alcoholic fatty liver disease (NAFLD) |05010 Alzheimer's disease |05012 Parkinson's disease |05016 Huntington's disease	Energy metabolism|Circulatory system|Endocrine and metabolic diseases|Neurodegenerative diseases|Neurodegenerative diseases|Neurodegenerative diseases	Metabolism|Organismal Systems|Human Diseases|Human Diseases|Human Diseases|Human Diseases
TRINITY_DN1201_c1_g1_i1	Cre05.g238332.t1.1	998.32	998.07	918.45	662.68	677.34	665.02	750.12	794.47	712.31	884.17	949.45	863.36	-0.54	0	0	0.257	0	0.002	-0.369	0	0	0	0	0	0		K02692	1.97.1.12	photosystem I subunit II	00195 Photosynthesis	Energy metabolism	Metabolism
TRINITY_DN4557_c0_g2_i1	Cre09.g412100.t1.2	437.79	436.35	396.2	248.62	249.41	237.77	321.88	347.93	326.54	454.79	475.1	419.58	-0.788	0	0	0.438	0	0	-0.35	0	0	0	0	0	0		K02694	1.97.1.12	photosystem I subunit III	00195 Photosynthesis	Energy metabolism	Metabolism
TRINITY_DN14939_c0_g1_i1	Cre02.g082500.t1.1	668.64	673.43	646.06	414.55	407.64	406.17	745.14	730.07	735.31	541.06	572.29	514.79	-0.695	0	0	-0.441	0	0	0.153	0.006	0.026	0	0	0	0		K02701	1.97.1.12	photosystem I subunit PsaN	00195 Photosynthesis	Energy metabolism	Metabolism
TRINITY_DN35881_c0_g1_i1	Vocar.0013s0178.1.p	139.93	143.65	152.32	121.46	120.27	125.47	189.55	170.8	192.07	81.46	70.13	82.09	-0.247	0	0	-1.241	0	0	0.342	0	0	0	0	0	0			1.97.1.4
TRINITY_DN7558_c0_g3_i1	Vocar.0013s0178.1.p	7.83	5.32	9.08	8.7	7.61	10.34	10.34	7.1	8.25	5.45	4.82	4.16	0.262	0.143	0.3	-0.832	0	0	0.208	0.308	0.581	0	0	0	0			1.97.1.4
TRINITY_DN8739_c0_g1_i1	Vocar.0013s0178.1.p	22.89	23.25	25.18	22.82	24.07	31.39	22.5	17.53	29.53	14.36	13.83	15.59	0.134	0.408	0.65	-0.668	0.001	0.006	-0.036	0.881	1	0	0	0	0			1.97.1.4
TRINITY_DN7558_c0_g2_i1	Vocar.0013s0178.1.p	35.39	38.14	36.13	24.17	26.66	23.64	21.88	21.24	20.05	23.97	22.75	24.26	-0.558	0	0	0.168	0.052	0.145	-0.796	0	0	0	0	0	0			1.97.1.4
TRINITY_DN25259_c0_g1_i1	CsuC169_58980	200.94	195.96	200.3	44.81	42.58	46.17	80.32	75.74	81.02	129.25	123.86	136.52	-2.161	0	0	0.717	0	0	-1.333	0	0	1	0	0	0	KOG1596	K14563	2.1.1.-	rRNA 2'-O-methyltransferase fibrillarin	03008 Ribosome biogenesis in eukaryotes	Translation	Genetic Information Processing
TRINITY_DN2678_c0_g1_i1	CsuC169_7678	17.45	19.07	18.73	13.61	11.94	11.94	17.84	19.74	18.46	16.13	15.89	14.95	-0.559	0	0	-0.254	0.016	0.053	0.02	0.868	1	0	0	0	0	KOG2730	K14292	2.1.1.-	trimethylguanosine synthase	03013 RNA transport	Translation	Genetic Information Processing
TRINITY_DN9611_c0_g1_i1	CsuC169_2897	1.76	1.73	2.28	0.16	0.64	1.24	0.38	0.81	0.21	2.31	2.33	2.58	-1.503	0.002	0.006	2.372	0	0	-2.05	0	0	0	1	1	0	KOG2187	K00599	2.1.1.-
TRINITY_DN2495_c0_g2_i1	CsuC169_11603	0.88	1.03	0.65	2.58	3.11	2.61	1.59	2.45	1.87	0.53	0.68	0.69	1.696	0	0	-1.643	0	0	1.205	0.001	0.004	0	0	0	0	KOG1499	K11438	2.1.1.-
TRINITY_DN9611_c0_g1_i3	CsuC169_2897	1.86	1.41	1.06	1.74	2.35	1.42	3.21	3.5	2.68	3.17	3.24	2.81	0.349	0.249	0.448	-0.028	0.899	1	1.118	0	0	0	0	0	0	KOG2187	K00599	2.1.1.-
TRINITY_DN31336_c0_g1_i1	CsuC169_11603	0.22	0.15	0.23	1.49	1.06	1.07	0.37	0.36	0.18	0.48	0.43	0.39	2.595	0	0	0.505	0.394	0.666	0.608	0.433	0.736	1	0	0	0	KOG1499	K11438	2.1.1.-
TRINITY_DN373_c1_g1_i1	CsuC169_53791	106.12	99.85	119.9	86.16	84.46	92.22	101.63	88.73	110.58	59.07	51.44	70.27	-0.31	0	0	-0.735	0	0	-0.115	0.283	0.547	0	0	0	0	KOG1099	K02427	2.1.1.-
TRINITY_DN27251_c0_g1_i1	CsuC169_2897	2.48	2.45	1.85	0.88	1.55	1.33	0.56	0.41	0.84	4.01	4.4	4.17	-0.85	0.034	0.093	2.792	0	0	-1.899	0	0.001	0	1	0	0	KOG2187	K00599	2.1.1.-
TRINITY_DN30855_c0_g1_i1	CsuC169_32207	39.59	33.99	38.83	47.43	43.22	45.14	37.77	30.61	41.25	23.3	22.76	26.63	0.273	0	0.001	-0.593	0	0	-0.036	0.775	0.983	0	0	0	0	KOG2628	K00587	2.1.1.100	protein-S-isoprenylcysteine O-methyltransferase	00900 Terpenoid backbone biosynthesis	Metabolism of terpenoids and polyketides	Metabolism
TRINITY_DN7655_c0_g1_i1	Cre03.g145247.t1.1	33.27	35.28	31.83	31.12	31.11	28.12	22.96	23.52	21.11	58.5	61.28	52.91	-0.152	0.031	0.084	1.353	0	0	-0.571	0	0	0	0	0	0	KOG2628		2.1.1.100
TRINITY_DN8971_c0_g1_i1	CsuC169_19591	14.66	13.7	13.62	10.66	11.17	10.94	15.39	14.74	15.37	10.33	10.32	9.76	-0.357	0	0	-0.581	0	0	0.116	0.206	0.454	0	0	0	0	KOG1269	K05929	2.1.1.103	phosphoethanolamine N-methyltransferase	00564 Glycerophospholipid metabolism	Lipid metabolism	Metabolism
TRINITY_DN14911_c1_g1_i1	Vocar.0006s0270.1.p	63.8	62.74	63.95	41.72	45.95	42.39	50.24	48.49	46.92	45.18	45.06	44.77	-0.55	0	0	-0.11	0.181	0.389	-0.387	0	0	0	0	0	0	KOG1270	K03428	2.1.1.11	magnesium-protoporphyrin O-methyltransferase	00860 Porphyrin and chlorophyll metabolism	Metabolism of cofactors and vitamins	Metabolism
TRINITY_DN9489_c0_g1_i1	CsuC169_18962	17.95	18.4	18.39	13.89	14.97	13.21	22.04	26.39	23.66	14.78	13.96	15.31	-0.38	0	0	-0.71	0	0	0.397	0	0.001	0	0	0	0	KOG1270	K00591	2.1.1.114 2.1.1.64	polyprenyldihydroxybenzoate methyltransferase / 3-demethylubiquinol 3-O-methyltransferase	00130 Ubiquinone and other terpenoid-quinone biosynthesis	Metabolism of cofactors and vitamins	Metabolism
TRINITY_DN7394_c0_g2_i1	CsuC169_18962	72.51	71.34	77.17	20.33	20.01	21.32	19.24	23.92	24.9	23.58	24.86	28.28	-1.842	0	0	0.173	0.193	0.409	-1.699	0	0	0	0	0	0	KOG1270	K00591	2.1.1.114 2.1.1.64	polyprenyldihydroxybenzoate methyltransferase / 3-demethylubiquinol 3-O-methyltransferase	00130 Ubiquinone and other terpenoid-quinone biosynthesis	Metabolism of cofactors and vitamins	Metabolism
TRINITY_DN26389_c0_g2_i1	Cre16.g685900.t1.2	3.09	3.06	3.14	0.7	1.4	0.94	1.74	1.69	1.45	11.87	11.57	11.3	-1.611	0.002	0.008	2.831	0	0	-0.928	0.072	0.205	0	1	0	0	KOG1499	K11436	2.1.1.125
TRINITY_DN15484_c0_g1_i1	Vocar.0042s0096.1.p	14.85	13.57	13.68	2.68	2.37	3.12	6.17	6.66	7.26	24.1	25.96	25.23	-2.366	0	0	1.906	0	0	-1.068	0	0	1	0	0	0	KOG1499		2.1.1.125
TRINITY_DN36842_c0_g1_i1	Vocar.0042s0096.1.p	9.53	7.09	5.3	2.4	2.04	1.81	2.84	2.49	3.17	19.54	20.39	18.47	-1.81	0	0	2.78	0	0	-1.366	0	0	0	1	0	0	KOG1499		2.1.1.125
TRINITY_DN30213_c0_g1_i1	Cre09.g393050.t1.2	1.79	1.56	2.22	1.45	1.32	1.2	2.88	1.45	1.99	3.57	2.76	3.62	-0.487	0.127	0.272	0.654	0.016	0.052	0.183	0.649	0.882	0	0	0	0			2.1.1.125 2.1.1.126
TRINITY_DN20924_c0_g1_i1	MspRCC299_99875	13.37	13.97	11.8	12.15	10.84	11.77	13.33	13.46	10.99	14.8	15.25	13.83	-0.171	0.11	0.248	0.216	0.064	0.17	-0.051	0.697	0.921	0	0	0	0	KOG1499		2.1.1.125 2.1.1.126
TRINITY_DN30271_c0_g1_i1	MpuCCMP1545_42120	4.78	4.5	2.65	5.18	5.17	4.92	1.45	3.19	2.91	7.24	6.05	4.74	0.356	0.226	0.437	1.256	0	0	-0.66	0.108	0.288	0	0	0	0			2.1.1.125 2.1.1.126
TRINITY_DN1215_c0_g2_i1	Cre09.g393050.t1.2	0.23	0.11	ND	0.28	0.49	0.21	0.69	0.17	0.35	0.95	0.94	0.96	1.542	0.096	0.219	1.231	0.012	0.041	1.837	0.043	0.135	0	0	0	0			2.1.1.125,2.1.1.126
TRINITY_DN35469_c0_g1_i1	Cre16.g649700.t1.1	3.69	4.11	2.16	7.21	6.19	5.78	4.16	5.63	5.77	4.59	4.8	4.45	0.946	0	0	-0.168	0.284	0.528	0.643	0.005	0.023	0	0	0	0			2.1.1.127
TRINITY_DN8748_c0_g2_i1	Vocar.0021s0166.1.p	2.19	1.57	1.56	4.01	2.86	2.09	2.42	1.93	3.75	2.2	1.94	1.43	0.752	0.001	0.004	-0.541	0.02	0.064	0.607	0.014	0.053	0	0	0	0			2.1.1.127
TRINITY_DN4345_c0_g1_i1	MspRCC299_108451	4.72	4.86	4.54	5.27	6.22	6.14	7.07	6.3	6.77	5.21	5.23	6.21	0.321	0.005	0.018	-0.275	0.023	0.072	0.512	0	0	0	0	0	0			2.1.1.127
TRINITY_DN5002_c0_g1_i1	Cre16.g679781.t1.1	0.43	0.42	0.22	1.63	1.36	1.09	0.18	0.86	0.35	0.54	1.07	0.96	1.933	0.004	0.014	0.888	0.214	0.447	0.377	1	1	0	0	0	0			2.1.1.127
TRINITY_DN15656_c0_g1_i1	CsuC169_19420	11.94	13.2	10.17	13.73	14.29	14.94	14.29	15.26	13.66	17.06	17.7	14.23	0.283	0.009	0.029	0.181	0.124	0.291	0.291	0.023	0.081	0	0	0	0	KOG1337	K00592	2.1.1.127
TRINITY_DN8806_c1_g1_i1	Cre10.g429200.t1.1	3.16	4.51	3.13	4.24	5.23	4.06	3.73	4.31	3.9	4.3	4.46	3.64	0.325	0.111	0.248	0.056	0.777	0.987	0.144	0.532	0.793	0	0	0	0			2.1.1.127
TRINITY_DN8806_c0_g1_i1	Cre10.g429200.t1.1	2.2	0.36	1.49	1.47	1.47	0.98	0.92	1.8	0.93	1.92	1.43	1.21	-0.048	1	1	0.322	0.743	0.957	-0.15	1	1	0	0	0	0			2.1.1.127
TRINITY_DN1865_c0_g3_i1	Vocar.0037s0009.1.p	13.94	14.97	12.96	12.25	11.44	11.49	9.82	10.69	10.13	15.45	16.05	13.5	-0.251	0.004	0.015	0.555	0	0	-0.45	0	0	0	0	0	0	KOG1337		2.1.1.127
TRINITY_DN8748_c0_g2_i2	Vocar.0021s0166.1.p	3.63	4.63	4.21	4.64	5.02	5.43	3.28	3.66	2.01	7.12	7.01	6.88	0.275	0.011	0.034	1.232	0	0	-0.479	0.014	0.053	0	0	0	0			2.1.1.127
TRINITY_DN15294_c0_g1_i1	Vocar.0001s1336.1.p	29.57	27.27	28.83	18.21	19.19	18.97	18.4	16.36	20.29	22.56	21.98	23.59	-0.604	0	0	0.308	0.002	0.008	-0.638	0	0	0	0	0	0			2.1.1.127
TRINITY_DN464_c0_g1_i1	Vocar.0006s0021.1.p	70.6	74.19	72.65	33.96	35.45	36.96	32.52	31.52	31.63	41.47	42.56	42.91	-1.031	0	0	0.408	0	0	-1.184	0	0	0	0	0	0	KOG1579	K00548	2.1.1.13	5-methyltetrahydrofolate--homocysteine methyltransferase	00270 Cysteine and methionine metabolism |00450 Selenocompound metabolism |00670 One carbon pool by folate	Amino acid metabolism|Metabolism of other amino acids|Metabolism of cofactors and vitamins	Metabolism|Metabolism|Metabolism
TRINITY_DN8490_c0_g3_i1	Vocar.0009s0187.1.p	4.48	5.6	5.15	2.89	2.87	3.32	4.4	4.25	4	7.12	6.98	6.53	-0.747	0	0	0.706	0	0	-0.268	0.168	0.386	0	0	0	0			2.1.1.137
TRINITY_DN1354_c0_g1_i1	Cre11.g467612.t1.1	17.72	18.28	18.4	14.76	15.91	13.68	13.27	15.37	12.98	17.15	15.72	16.89	-0.294	0	0	0.258	0.009	0.03	-0.387	0	0	0	0	0	0			2.1.1.137
TRINITY_DN8490_c0_g1_i1	MspRCC299_81388	8.88	9.09	8.83	4.65	4.71	4.28	5.04	6.46	5.69	9.14	7.53	8.09	-0.975	0	0	0.527	0	0.002	-0.641	0	0	0	0	0	0			2.1.1.137
TRINITY_DN30487_c0_g1_i1	CsuC169_21995	13.93	14.77	15.68	33.65	33.72	30.99	19.8	21.75	16.83	32.4	34.37	30.83	1.148	0	0	0.742	0	0	0.395	0.001	0.003	0	0	0	0	KOG2263	K00549	2.1.1.14	5-methyltetrahydropteroyltriglutamate--homocysteine methyltransferase	00270 Cysteine and methionine metabolism |00450 Selenocompound metabolism	Amino acid metabolism|Metabolism of other amino acids	Metabolism|Metabolism
TRINITY_DN10057_c0_g1_i1	Vocar.0006s0253.2.p	14.96	15.4	14.55	4.08	4.08	3.73	9.16	7.85	8.68	13.07	13.29	14.14	-1.918	0	0	0.656	0	0	-0.806	0	0	0	0	0	0	KOG1269	K08242	2.1.1.143 2.1.1.262	24-methylenesterol C-methyltransferase	00100 Steroid biosynthesis	Lipid metabolism	Metabolism
TRINITY_DN8463_c0_g2_i1	Cre06.g259401.t1.1	1.82	1.19	2.36	2.95	2.01	2.3	1.85	2.95	2.37	1.26	1.9	1.68	0.434	0.171	0.347	-0.567	0.052	0.145	0.415	0.243	0.501	0	0	0	0			2.1.1.163
TRINITY_DN32111_c0_g1_i1	Cre06.g278236.t1.1	2.25	2.1	3.02	2.12	3.38	3.41	2.66	2.03	2.08	1.64	2.16	1.42	0.275	0.371	0.61	-0.375	0.228	0.463	-0.122	0.774	0.982	0	0	0	0			2.1.1.163
TRINITY_DN3154_c0_g2_i1	Vocar.0035s0002.1.p	12.74	13.86	13.54	10.19	9.69	9.77	11.74	12.89	11.56	8.2	6.15	7.83	-0.437	0	0	-0.706	0	0	-0.149	0.155	0.367	0	0	0	0			2.1.1.163
TRINITY_DN9559_c0_g1_i1	Cre04.g215600.t2.1	7.85	10.49	8.69	9.38	8.91	9.66	8.89	10.53	9.26	5.7	5.11	5.14	0.048	0.681	0.869	-0.847	0	0	0.086	0.541	0.793	0	0	0	0			2.1.1.165
TRINITY_DN9097_c0_g2_i1	Cre06.g273150.t1.2	7.17	7.3	7.49	3.18	2.64	2.59	4.53	5.32	3.91	7.22	6.58	6.6	-1.385	0	0	0.568	0	0	-0.674	0	0	0	0	0	0			2.1.1.166
TRINITY_DN7399_c0_g2_i1	Vocar.0037s0081.1.p	50.35	50.62	46.8	9.55	9.81	9.77	18.32	17.25	17.42	53.43	53.52	54.64	-2.343	0	0	1.609	0	0	-1.48	0	0	1	0	0	0		K14857	2.1.1.167
TRINITY_DN5555_c0_g2_i1	Vocar.0030s0152.1.p	4.37	3.54	4.19	2.73	1.84	2.2	1.61	3.48	2.01	8.01	8.59	6.78	-0.838	0.001	0.005	1.722	0	0	-0.772	0.013	0.048	0	0	0	0		K03501	2.1.1.170
TRINITY_DN36109_c0_g1_i1	Olu231_10175	4.23	6.29	4.11	3.74	2.74	2.14	3.2	3.12	2.6	12.04	12.01	11.57	-0.763	0.003	0.01	1.997	0	0	-0.714	0.004	0.017	0	0	0	0			2.1.1.173
TRINITY_DN387_c0_g1_i1	Cre13.g606200.t2.1	1.04	1.14	1.06	1.15	1	0.62	0.1	0.49	0.2	1.97	1.65	1.54	-0.224	0.657	0.843	2.704	0	0	-2.031	0.001	0.004	0	1	1	0	KOG1122		2.1.1.178
TRINITY_DN5681_c0_g2_i1	Vocar.0043s0006.1.p	2.92	2.5	2.84	0.86	0.93	1.61	1.79	0.54	1.27	3.14	2.15	2.54	-1.28	0	0.001	1.124	0.003	0.012	-1.199	0.003	0.013	0	0	0	0	KOG1122		2.1.1.178
TRINITY_DN27044_c0_g1_i1	CsuC169_53530	1.77	2.75	1.8	3.67	6.16	3.02	2.51	3.68	2.74	3.12	4.4	5.32	1.025	0.016	0.046	0.523	0.14	0.319	0.499	0.297	0.564	0	0	0	0	KOG2904	K06970	2.1.1.181
TRINITY_DN996_c0_g1_i1	CsuC169_53530	3.26	2.04	1.96	4.7	4.01	4.94	2.09	2.52	2.73	4.26	5.84	4.8	0.911	0.001	0.004	1.021	0	0.001	0.016	1	1	0	0	0	0	KOG2904	K06970	2.1.1.181
TRINITY_DN30430_c0_g1_i1	Cre06.g309300.t1.2	54.09	55.27	60.78	17.43	17.02	19.23	21.64	18.97	23.27	46.56	40.23	51.06	-1.664	0	0	1.11	0	0	-1.413	0	0	0	0	0	0	KOG0820		2.1.1.182
TRINITY_DN4693_c1_g1_i1	CsuC169_52817	54.96	59.02	56.77	19.51	20.08	19.25	29.86	32.71	33.76	48.55	49.29	49.42	-1.537	0	0	0.612	0	0	-0.826	0	0	0	0	0	0	KOG0820	K14191	2.1.1.183
TRINITY_DN11247_c0_g1_i1	Vocar.0032s0113.1.p	11.64	12.05	10.62	4.14	2.95	4.1	5.19	4.77	4.63	11.78	12.59	11.78	-1.616	0	0	1.31	0	0	-1.234	0	0	0	0	0	0			2.1.1.191
TRINITY_DN6182_c2_g1_i1	Cre01.g043000.t1.1	37.58	36.53	36.93	9.21	10.49	9.36	21.78	21.79	20.6	42.85	47.65	39.95	-1.934	0	0	1.024	0	0	-0.791	0	0	0	0	0	0		K06941	2.1.1.192
TRINITY_DN9683_c0_g1_i18	Cre09.g398104.t1.1	0.75	0.6	0.35	3.72	4.47	4.9	2.25	1.94	1.23	2.03	0.78	0.73	2.945	0	0	-0.615	0.112	0.27	1.672	0	0	1	0	0	0	KOG1541	K19306	2.1.1.197
TRINITY_DN9683_c0_g1_i8	Vocar.0009s0218.1.p	1.61	1.14	ND	2.65	3.13	3.01	2.35	0.9	2.43	3.3	2.73	2.82	1.678	0.002	0.007	0.638	0.026	0.079	1.048	0.133	0.323	0	0	0	0	KOG1541	K19306	2.1.1.197
TRINITY_DN9683_c0_g1_i17	Cre09.g398104.t1.1	1.41	0.34	2.27	1.55	3.03	1.86	0.73	2.49	2.72	2.29	2.86	1.17	0.68	0.135	0.287	0.09	0.845	1	0.563	0.31	0.583	0	0	0	0	KOG1541	K19306	2.1.1.197
TRINITY_DN9683_c0_g1_i5	Cre09.g398104.t1.1	2.82	3.66	4	3.56	1.62	2.32	2.81	2.76	1.95	3.94	3.49	5.87	-0.484	0.073	0.173	0.822	0	0.002	-0.478	0.026	0.09	0	0	0	0	KOG1541	K19306	2.1.1.197
TRINITY_DN25049_c1_g1_i1	Cre13.g584750.t2.1	36.89	35.84	35.41	20.71	21.88	18.11	20.53	22.68	22	29.33	34.05	27.23	-0.833	0	0	0.474	0	0	-0.73	0	0	0	0	0	0	KOG2940	K18162	2.1.1.197
TRINITY_DN26873_c0_g1_i1	Cre09.g393876.t1.1	1.34	0.94	1.17	2.52	3.03	1.02	2.06	1.39	1.12	3.85	2.58	1.76	0.928	0.073	0.174	0.844	0.048	0.134	0.404	0.519	0.786	0	0	0	0			2.1.1.200
TRINITY_DN8022_c2_g1_i1	Cre05.g245450.t1.2	46.06	47.3	47.15	19.24	20.17	22.06	18.8	18.79	16.54	29.52	30.34	27.07	-1.193	0	0	0.683	0	0	-1.376	0	0	0	0	0	0	KOG1540	K06127	2.1.1.201	2-methoxy-6-polyprenyl-1,4-benzoquinol methylase	00130 Ubiquinone and other terpenoid-quinone biosynthesis	Metabolism of cofactors and vitamins	Metabolism
TRINITY_DN6680_c0_g1_i1	Vocar.0015s0322.1.p	22.36	23.37	20	6.25	6.05	5.72	11.31	11.98	12.15	32.84	32.32	32.76	-1.867	0	0	1.466	0	0	-0.891	0	0	0	0	0	0	KOG2198	K15334	2.1.1.203
TRINITY_DN7059_c0_g2_i1	MspRCC299_64705	26.48	22.76	25.83	5.33	2.97	4.54	6.02	4.63	5.3	13.12	12.29	12.37	-2.547	0	0	1.245	0	0	-2.235	0	0	1	0	1	0		K03216	2.1.1.207
TRINITY_DN3431_c0_g1_i2	Vocar.0005s0219.1.p	3.09	2.4	2.48	0.45	0.25	0.38	1.79	0.99	0.87	6.91	9.29	6.53	-2.878	0	0	2.636	0	0	-1.124	0.001	0.004	1	1	0	0		K00555	2.1.1.216
TRINITY_DN16736_c0_g1_i1	Cre10.g428100.t1.1	3.58	5.76	3.17	0.34	0.34	0.34	1.14	1.12	1.53	3.53	5.56	4.74	-3.624	0	0	1.864	0	0.002	-1.72	0.004	0.016	1	0	0	0		K00555	2.1.1.216
TRINITY_DN7855_c2_g1_i1	Vocar.0026s0028.1.p	8.47	7.45	5.44	0.7	1.31	1.32	2.6	2.65	3.39	10.75	11.56	14	-2.683	0	0	2.071	0	0	-1.306	0	0	1	1	0	0	KOG2915	K07442	2.1.1.220
TRINITY_DN14865_c0_g1_i1	Vocar.0033s0085.1.p	7.28	7.65	6.51	5.44	5.5	4.97	5.28	5.87	5.18	8.85	8.93	9.29	-0.431	0	0	0.729	0	0	-0.393	0.001	0.004	0	0	0	0			2.1.1.221
TRINITY_DN14841_c0_g2_i1	Cre16.g654992.t1.1	354.84	319.99	372.87	178.21	172.1	182.56	289.3	250.63	315.86	317.33	274.94	338.44	-0.975	0	0	0.121	0.258	0.488	-0.292	0.005	0.019	0	0	0	0		K15446	2.1.1.225
TRINITY_DN2649_c0_g1_i1	Cre04.g224002.t1.1	0.42	0.28	0.86	1.2	1.38	1.77	1.04	0.45	0.93	3.09	3.68	3.58	1.48	0.003	0.012	2.089	0	0	0.641	0.351	0.639	0	1	0	0		K10770	2.1.1.229
TRINITY_DN6318_c0_g1_i1	MspRCC299_86885	0.7	1.24	1.14	0.93	1.11	1.03	0.71	0.23	0.36	2.92	3.7	2.96	-0.004	1	1	2.883	0	0	-1.245	0.046	0.144	0	1	0	0	KOG4176	K10770	2.1.1.229
TRINITY_DN20349_c0_g1_i1	Cre17.g744947.t1.1	41.33	51.44	54.45	8.32	7.23	7.41	11.96	11.74	11.29	31.96	35.04	30.68	-2.681	0	0	1.481	0	0	-2.073	0	0	1	0	1	0		K03437	2.1.1.230
TRINITY_DN20293_c0_g1_i1	MspRCC299_57931	33.62	30.11	27.2	7.65	7.25	8.06	6.99	7.25	7.34	28.53	28.4	25.7	-1.985	0	0	1.937	0	0	-2.075	0	0	0	0	1	0		K03437	2.1.1.230
TRINITY_DN16266_c0_g1_i1	Vocar.0020s0065.1.p	10.16	8.81	9.25	5.89	7.49	6.4	4.31	6.28	5.31	6.74	7.84	6.98	-0.512	0	0	0.44	0.004	0.015	-0.828	0	0	0	0	0	0			2.1.1.259
TRINITY_DN35286_c0_g1_i1	CsuC169_17012	26.89	26.41	27.26	15.13	14.95	15.03	13.85	14.77	14.74	20.8	20.16	20.82	-0.837	0	0	0.511	0	0	-0.894	0	0	0	0	0	0	KOG3073	K14568	2.1.1.260	rRNA small subunit pseudouridine methyltransferase Nep1	03008 Ribosome biogenesis in eukaryotes	Translation	Genetic Information Processing
TRINITY_DN1493_c0_g1_i4	Vocar.0003s0361.1.p	1.91	1.17	2.2	2.03	1.18	1.58	1.78	1.26	1.79	4.69	3.27	4.63	-0.141	0.658	0.844	1.382	0	0	-0.128	0.761	0.971	0	0	0	0	KOG2361	K00599	2.1.1.268
TRINITY_DN6976_c0_g2_i1	Cre14.g624350.t1.2	5.62	7.12	7.97	6.7	5.81	6.46	7.56	7.16	7.68	2.94	2.77	4.05	-0.126	0.367	0.605	-1.199	0	0	0.113	0.478	0.765	0	0	0	0		K18534	2.1.1.295	MPBQ/MSBQ methyltransferase	00130 Ubiquinone and other terpenoid-quinone biosynthesis	Metabolism of cofactors and vitamins	Metabolism
TRINITY_DN30539_c0_g1_i1	Cre14.g625450.t1.2	34.59	31.98	34.15	27.15	24.39	29.11	21.32	19	22.43	19.95	20.02	21.84	-0.321	0	0	-0.022	0.83	1	-0.683	0	0	0	0	0	0	KOG1540	K12502	2.1.1.295	MPBQ/MSBQ methyltransferase	00130 Ubiquinone and other terpenoid-quinone biosynthesis	Metabolism of cofactors and vitamins	Metabolism
TRINITY_DN8429_c0_g2_i1	CsuC169_52087	26.5	24.47	26.23	4.31	3.9	4.25	6.52	7.49	8.4	24.07	24.8	26.31	-2.631	0	0	1.746	0	0	-1.785	0	0	1	0	0	0	KOG1253	K00555	2.1.1.32
TRINITY_DN1669_c0_g1_i1	CsuC169_52768	64.51	62.92	66.06	75.98	74.75	80.9	74.68	69.12	78.9	74.6	68.56	75.46	0.26	0	0	-0.027	0.738	0.953	0.203	0.009	0.035	0	0	0	0	KOG0822	K02516	2.1.1.320 2.1.1.125	type II protein arginine methyltransferase	03013 RNA transport |04011 MAPK signaling pathway - yeast |04111 Cell cycle - yeast	Translation|Signal transduction|Cell growth and death	Genetic Information Processing|Environmental Information Processing|Cellular Processes
TRINITY_DN9922_c0_g1_i1	MpuCCMP1545_45363	4.42	5.3	4.16	2.95	1.47	3.38	2.12	1.3	1.6	8.67	8.61	8.97	-0.831	0.031	0.086	2.387	0	0	-1.468	0.001	0.005	0	1	0	0		K02516	2.1.1.320 2.1.1.125	type II protein arginine methyltransferase	03013 RNA transport |04011 MAPK signaling pathway - yeast |04111 Cell cycle - yeast	Translation|Signal transduction|Cell growth and death	Genetic Information Processing|Environmental Information Processing|Cellular Processes
TRINITY_DN5677_c0_g2_i1	Vocar.0040s0060.1.p	9.22	8.85	9	4.89	5.17	4.37	8.14	8.09	6.88	6.44	5.83	6.31	-0.908	0	0	-0.315	0.009	0.031	-0.228	0.051	0.157	0	0	0	0			2.1.1.34
TRINITY_DN9747_c2_g1_i1	Cre05.g238950.t1.1	33.22	34.29	33.74	19.89	19.42	19.28	23.18	23.36	25.29	39.69	38.3	39.19	-0.789	0	0	0.706	0	0	-0.495	0	0	0	0	0	0	KOG0838		2.1.1.34
TRINITY_DN2815_c0_g2_i1	Vocar.0001s0131.1.p	3.47	2.52	3.35	2.25	1.76	1.72	2.96	2.89	3.07	9.63	9.58	9.45	-0.705	0.005	0.018	1.684	0	0	-0.067	0.823	1	0	0	0	0			2.1.1.35
TRINITY_DN32490_c0_g1_i1	CsuC169_20733	0.39	0.78	0.1	1.59	1.34	1.29	0.56	0.86	1.29	0.76	0.94	1.03	1.733	0	0.001	0.004	1	1	1.096	0.065	0.187	0	0	0	0		K00558	2.1.1.37	DNA (cytosine-5)-methyltransferase 1	00270 Cysteine and methionine metabolism |05206 MicroRNAs in cancer	Amino acid metabolism|Cancers	Metabolism|Human Diseases
TRINITY_DN5463_c0_g2_i1	CsuC169_20733	20.35	20.73	20.95	13.12	12.16	12.97	12.63	12.32	10.86	9.84	10.27	9.23	-0.697	0	0	-0.287	0.004	0.014	-0.793	0	0	0	0	0	0		K00558	2.1.1.37	DNA (cytosine-5)-methyltransferase 1	00270 Cysteine and methionine metabolism |05206 MicroRNAs in cancer	Amino acid metabolism|Cancers	Metabolism|Human Diseases
TRINITY_DN9279_c0_g1_i1	CsuC169_20657	3.19	3.14	2.47	2.08	2.04	1.66	1.08	0.91	0.85	1.59	1.88	1.77	-0.607	0.003	0.01	0.881	0.001	0.003	-1.63	0	0	0	0	0	0		K00558	2.1.1.37	DNA (cytosine-5)-methyltransferase 1	00270 Cysteine and methionine metabolism |05206 MicroRNAs in cancer	Amino acid metabolism|Cancers	Metabolism|Human Diseases
TRINITY_DN9613_c0_g1_i2	CsuC169_66185	2.12	1.92	2.38	3.07	2.9	2.5	2.93	2.78	2.42	1.95	2.37	1.69	0.4	0.02	0.057	-0.437	0.016	0.053	0.341	0.072	0.203	0	0	0	0		K00543	2.1.1.4	acetylserotonin N-methyltransferase	00380 Tryptophan metabolism	Amino acid metabolism	Metabolism
TRINITY_DN30893_c0_g1_i1	Vocar.0044s0039.1.p	34.61	30.86	31.53	11.34	13.38	13.28	13.75	13.71	15.57	26.67	27.23	26.64	-1.352	0	0	0.904	0	0	-1.173	0	0	0	0	0	0			2.1.1.41
TRINITY_DN6956_c0_g1_i2	CsuC169_19232	21.34	21.36	22.89	24.64	25.09	24.49	34.48	33.3	36.1	14.75	13.42	14.67	0.178	0.004	0.014	-1.278	0	0	0.663	0	0	0	0	0	0		K11422	2.1.1.43	histone-lysine N-methyltransferase SETD1	00310 Lysine degradation	Amino acid metabolism	Metabolism
TRINITY_DN7413_c0_g1_i1	Vocar.0044s0031.1.p	1.54	1.51	1.02	3.2	3.35	2.2	1.72	1.8	1.54	3.26	3.42	2.69	1.105	0	0	0.888	0	0	0.315	0.343	0.627	0	0	0	0	KOG1082	K11423	2.1.1.43	histone-lysine N-methyltransferase SETD2	00310 Lysine degradation	Amino acid metabolism	Metabolism
TRINITY_DN25799_c0_g1_i1	Cre09.g392542.t1.1	17.49	18.15	21.7	15.54	15.02	14.42	25.52	22.26	22.65	12.06	11.11	15.02	-0.35	0.008	0.025	-0.884	0	0	0.297	0.036	0.116	0	0	0	0		K11423	2.1.1.43	histone-lysine N-methyltransferase SETD2	00310 Lysine degradation	Amino acid metabolism	Metabolism
TRINITY_DN9356_c2_g2_i2	CsuC169_55364	2.1	2.07	1.66	4.37	5.15	4.24	2.05	2.34	1.85	5.07	6.1	5.22	1.238	0	0	1.392	0	0	0.099	0.618	0.863	0	0	0	0		K11423	2.1.1.43	histone-lysine N-methyltransferase SETD2	00310 Lysine degradation	Amino acid metabolism	Metabolism
TRINITY_DN9594_c4_g1_i1	Vocar.0044s0031.1.p	0.48	0.94	0.48	1.69	2.46	2.17	0.39	0.39	0.99	3.04	1.81	1.54	1.731	0.003	0.009	1.849	0.002	0.007	-0.101	1	1	0	0	0	0	KOG1082	K11423	2.1.1.43	histone-lysine N-methyltransferase SETD2	00310 Lysine degradation	Amino acid metabolism	Metabolism
TRINITY_DN6271_c0_g2_i1	Vocar.0044s0031.1.p	1.18	0.58	1.99	2.34	2.47	1.57	0.16	0.96	1.82	2.82	2.16	2.07	0.766	0.12	0.267	1.261	0.013	0.045	-0.349	0.644	0.877	0	0	0	0	KOG1082	K11423	2.1.1.43	histone-lysine N-methyltransferase SETD2	00310 Lysine degradation	Amino acid metabolism	Metabolism
TRINITY_DN1716_c0_g1_i1	MspRCC299_56112	1.21	1.56	2.38	0.99	ND	1.23	2.56	2.21	3.11	0.45	1.94	0.85	-1.216	0.06	0.149	-1.285	0.007	0.024	0.614	0.157	0.37	0	0	0	0		K19199	2.1.1.43	histone-lysine N-methyltransferase SETD3	00310 Lysine degradation	Amino acid metabolism	Metabolism
TRINITY_DN7960_c0_g2_i1	Vocar.0007s0006.1.p	0.79	0.67	0.57	0.84	0.73	1.2	0.58	0.27	1.02	1.49	1.59	1.4	0.444	0.388	0.624	1.259	0.003	0.012	-0.118	0.892	1	0	0	0	0		K19199	2.1.1.43	histone-lysine N-methyltransferase SETD3	00310 Lysine degradation	Amino acid metabolism	Metabolism
TRINITY_DN10538_c0_g1_i1	Vocar.0004s0182.1.p	3.16	2.6	2.14	0.36	1.54	0.36	1.32	1.73	0.6	1.73	2.29	1.29	-1.809	0	0.002	0.54	0.245	0.485	-1.114	0.011	0.041	0	0	0	0		K11433	2.1.1.43	histone-lysine N-methyltransferase SETMAR	00310 Lysine degradation	Amino acid metabolism	Metabolism
TRINITY_DN30607_c0_g1_i1	CsuC169_20880	2.05	1.49	1.65	1.76	1.54	1.38	1.98	1.31	1.53	1.59	1.54	1.36	-0.152	0.575	0.78	-0.101	0.713	0.929	-0.106	0.703	0.928	0	0	0	0		K09186	2.1.1.43	histone-lysine N-methyltransferase MLL1	00310 Lysine degradation |05202 Transcriptional misregulation in cancers	Amino acid metabolism|Cancers	Metabolism|Human Diseases
TRINITY_DN164_c0_g1_i1	CsuC169_53670	9.2	6.66	7.7	9.43	10.03	11.07	9.48	8.12	8.78	7.17	6.11	8.12	0.374	0.012	0.037	-0.302	0.064	0.17	0.163	0.374	0.664	0	0	0	0		K11430	2.1.1.43	histone-lysine N-methyltransferase EZH2	00310 Lysine degradation |05206 MicroRNAs in cancer	Amino acid metabolism|Cancers	Metabolism|Human Diseases
TRINITY_DN16167_c0_g1_i1	Vocar.0039s0026.1.p	1.19	1.01	0.89	3.66	3.18	3.58	1.12	1.09	0.66	2.74	2.91	2.09	1.754	0	0	1.428	0	0	-0.103	0.855	1	0	0	0	0		K11430	2.1.1.43	histone-lysine N-methyltransferase EZH2	00310 Lysine degradation |05206 MicroRNAs in cancer	Amino acid metabolism|Cancers	Metabolism|Human Diseases
TRINITY_DN4524_c0_g1_i1	Olu231_24500	0.6	0.22	0.49	1.12	1.39	1.63	0.28	1.18	0.79	0.25	1.55	0.72	1.659	0.004	0.013	0.16	0.915	1	0.781	0.385	0.677	0	0	0	0		K10683	2.1.1.43	BRCA1-associated RING domain protein 1	03440 Homologous recombination	Replication and repair	Genetic Information Processing
TRINITY_DN17362_c0_g1_i1	Cre02.g116850.t1.2	2.47	2.18	2.25	0.85	1.14	0.91	0.29	0.21	0.73	1.74	1.67	1.31	-1.249	0	0	1.948	0	0	-2.499	0	0	0	0	1	0			2.1.1.43
TRINITY_DN27727_c0_g1_i1	Vocar.0054s0029.1.p	0.17	ND	0.17	0.6	0.89	1.11	0.5	0.61	0.26	0.59	0.39	0.6	2.935	0	0.002	0.202	0.854	1	2.008	0.044	0.137	1	0	0	0			2.1.1.43
TRINITY_DN11329_c0_g1_i1	Cre10.g437829.t1.2	ND	1.14	0.58	1.82	0.73	0.73	1.34	1.76	0.9	1.74	2.09	2.1	0.929	0.569	0.773	0.567	0.446	0.731	1.218	0.235	0.5	0	0	0	0			2.1.1.43
TRINITY_DN15784_c0_g1_i1	Cre16.g650900.t1.1	0.93	0.95	0.63	4.01	4.3	4.05	1.49	2.49	1.62	2.55	2.64	2.04	2.3	0	0	0.368	0.095	0.237	1.159	0	0.001	1	0	0	0			2.1.1.43
TRINITY_DN25238_c0_g1_i1	Cre06.g287650.t1.2	2.83	2.12	2.65	6.6	7.86	7.19	4.32	5.13	4.26	11.53	11.04	9.96	1.51	0	0	1.246	0	0	0.852	0.001	0.004	0	0	0	0	KOG4412		2.1.1.43
TRINITY_DN16890_c0_g1_i1	MpuCCMP1545_51358	11.4	7.1	8.12	20.44	19.3	17.4	16.06	14.04	16.2	15.44	14.54	18.35	1.102	0	0	0.062	0.815	1	0.799	0.003	0.012	0	0	0	0			2.1.1.43
TRINITY_DN6903_c0_g1_i1	Cre06.g274050.t1.1	6.84	5.86	5.85	18.42	18.29	16.85	8.11	9.39	8.35	15.31	14.54	15.43	1.53	0	0	0.808	0	0	0.479	0	0.001	0	0	0	0			2.1.1.43
TRINITY_DN4134_c0_g1_i2	Vocar.0001s1324.1.p	1.04	1.43	2.11	1.79	1.1	2.08	1.55	2.53	1.56	1.92	1.72	2.48	0.119	0.909	1	0.114	0.846	1	0.301	0.564	0.815	0	0	0	0			2.1.1.43
TRINITY_DN20261_c0_g1_i1	Vocar.0011s0318.1.p	8.86	9.36	8.1	7.16	8.08	6.36	9.38	10.1	9.99	5.8	5.49	5.88	-0.285	0.083	0.195	-0.779	0	0	0.163	0.321	0.595	0	0	0	0			2.1.1.43
TRINITY_DN8233_c0_g1_i1	Vocar.0011s0318.1.p	1.05	1.3	0.96	1.84	1.98	2.04	1.09	0.85	1.06	2.27	1.73	1.88	0.823	0.001	0.002	0.972	0	0	-0.143	0.715	0.936	0	0	0	0			2.1.1.43
TRINITY_DN7064_c1_g1_i1	Vocar.0001s0193.1.p	3.37	4.06	3.23	2.74	2.11	2.13	3.1	2.43	3.29	9.56	9.9	9.75	-0.61	0.061	0.151	1.728	0	0	-0.273	0.433	0.735	0	0	0	0			2.1.1.43
TRINITY_DN5855_c0_g2_i1	Vocar.0032s0059.1.p	5.17	3.91	3.43	2.24	2.79	2.42	2.1	1.37	2.72	5.13	4.37	4.32	-0.747	0.004	0.013	1.157	0	0	-1.014	0.001	0.005	0	0	0	0			2.1.1.43
TRINITY_DN3189_c0_g1_i1	Cre10.g437829.t1.2	1.17	1.2	0.92	0.05	2.76	1.14	1.26	ND	0.27	2.31	1.61	0.97	0.267	0.9	1	1.669	0.023	0.071	-1.097	0.186	0.42	0	0	0	0			2.1.1.43
TRINITY_DN7810_c0_g2_i1	Vocar.0050s0064.1.p	13.19	10.17	11.26	4.32	3.87	3.11	6.92	5.81	6.9	3.87	4.98	3.44	-1.615	0	0	-0.674	0.004	0.014	-0.819	0	0	0	0	0	0			2.1.1.45
TRINITY_DN9077_c0_g1_i1	Vocar.0011s0120.1.p	3.85	4.64	5.95	4.87	3.25	4.68	4.24	3.38	4.61	3.57	2.87	4.06	-0.174	0.476	0.719	-0.221	0.347	0.613	-0.24	0.359	0.649	0	0	0	0		K00565	2.1.1.56	mRNA (guanine-N7-)-methyltransferase	03015 mRNA surveillance pathway	Translation	Genetic Information Processing
TRINITY_DN9077_c0_g1_i5	Vocar.0011s0120.1.p	3.94	2.65	2.49	1.29	ND	1.84	1.7	1.96	2.04	1.89	0.78	2.63	-1.534	0.007	0.024	-0.103	0.851	1	-0.674	0.041	0.129	0	0	0	0		K00565	2.1.1.56	mRNA (guanine-N7-)-methyltransferase	03015 mRNA surveillance pathway	Translation	Genetic Information Processing
TRINITY_DN20504_c0_g1_i1	Vocar.0003s0060.1.p	4.96	5.2	4.07	7.31	9.41	9.5	3.72	4.02	4.42	10.25	11.9	8.68	0.882	0	0	1.343	0	0	-0.227	0.381	0.672	0	0	0	0			2.1.1.56
TRINITY_DN16816_c0_g1_i1	MpuCCMP1545_70815	0.43	0.63	1.31	1.14	1.41	1	0.55	0.54	0.18	1.54	1.25	1.41	0.581	0.358	0.592	1.719	0.004	0.016	-0.893	0.277	0.537	0	0	0	0	KOG1663	K00545	2.1.1.6	catechol O-methyltransferase	00140 Steroid hormone biosynthesis |00350 Tyrosine metabolism |00965 Betalain biosynthesis |04728 Dopaminergic synapse	Lipid metabolism|Amino acid metabolism|Biosynthesis of other secondary metabolites|Nervous system	Metabolism|Metabolism|Metabolism|Organismal Systems
TRINITY_DN31157_c0_g1_i1	Cre17.g747647.t1.1	0.65	0.51	0.39	1.1	1.35	1.28	1.16	1.24	0.53	0.75	1.15	0.93	1.265	0.012	0.036	-0.052	1	1	0.924	0.094	0.256	0	0	0	0	KOG3201		2.1.1.60
TRINITY_DN25330_c0_g1_i1	Olu231_94457	7.54	6.48	7.48	13.91	13.76	13.99	24.78	24.59	24.45	5.45	5.63	4.93	0.954	0	0	-2.206	0	0	1.78	0	0	0	1	0	0			2.1.1.62
TRINITY_DN16743_c0_g1_i1	Cre10.g452300.t1.2	0.65	0.96	0.66	0.71	1.57	1.37	1.07	0.44	0.63	0.99	0.49	0.72	0.684	0.135	0.287	0.034	1	1	-0.08	1	1	0	0	0	0			2.1.1.62
TRINITY_DN18873_c0_g1_i1	Cre12.g557100.t1.2	7.62	6.81	7.71	5.3	5.3	7.51	4.85	2.97	2.13	9.03	6.14	8.15	-0.29	0.379	0.615	1.229	0.001	0.002	-1.154	0.002	0.008	0	0	0	0	KOG1661	K00573	2.1.1.77
TRINITY_DN9345_c0_g3_i19	CsuC169_65805	0.48	0.24	0.68	1.74	1.96	1.78	1.34	0.82	1.2	0.84	1.19	0.84	1.968	0	0	-0.226	0.324	0.581	1.262	0	0.001	0	0	0	0		K00574	2.1.1.79
TRINITY_DN9345_c0_g3_i16	CsuC169_65805	0.39	0.28	0.58	1.81	2.32	1.35	0.27	0.67	0.5	1.05	0.91	0.7	2.133	0	0	0.882	0.002	0.009	0.21	0.601	0.856	1	0	0	0		K00574	2.1.1.79
TRINITY_DN9345_c0_g3_i9	CsuC169_65805	2.06	2.34	1.57	2.38	1.84	2.57	1.32	1.86	0.73	2.63	3.11	3.32	0.184	0.275	0.481	1.215	0	0	-0.613	0.03	0.102	0	0	0	0		K00574	2.1.1.79
TRINITY_DN33432_c0_g1_i1	Cre08.g378250.t2.1	6.8	7.15	8.6	2.58	1.72	2.01	1.45	1.07	1.46	14.52	11.11	14.36	-1.837	0	0	3.328	0	0	-2.502	0	0	0	1	1	0	KOG2920		2.1.1.85
TRINITY_DN6981_c0_g1_i1	Cre08.g378250.t2.1	7.14	8.66	8.78	0.55	1.11	1.7	2.09	3.43	2.52	11.03	12.3	13.59	-2.868	0	0	2.2	0	0	-1.614	0.001	0.006	1	1	0	0	KOG2920		2.1.1.85
TRINITY_DN21088_c0_g1_i1	Vocar.0053s0042.1.p	10.33	6.2	10.84	0.51	1.27	0.77	4.32	1.82	2.49	6.3	10.84	8.31	-3.421	0	0	1.56	0	0	-1.665	0	0	1	0	0	0	KOG2920		2.1.1.85
TRINITY_DN35339_c0_g1_i1	Cre02.g095134.t1.1	17.93	11.96	14.67	11.91	11	12.1	8.85	12.15	9.49	12.1	10.83	11.18	-0.348	0.018	0.054	0.161	0.313	0.565	-0.547	0.003	0.014	0	0	0	0			2.1.1.9
TRINITY_DN11366_c0_g1_i1	CsuC169_33371	32.81	29.99	34.08	14.74	14.63	16.27	14.62	15.64	16.26	15	17.55	20.85	-1.086	0	0	0.199	0.167	0.364	-1.059	0	0	0	0	0	0	KOG1269	K05928	2.1.1.95	tocopherol O-methyltransferase	00130 Ubiquinone and other terpenoid-quinone biosynthesis	Metabolism of cofactors and vitamins	Metabolism
TRINITY_DN6976_c1_g1_i1	Cre09.g393400.t1.2	7.47	9.96	6.05	5.22	6.7	3.74	3.13	1.54	1.89	8.33	5.85	4.7	-0.585	0.093	0.214	1.524	0	0.001	-1.839	0	0	0	0	0	0	KOG1269	K05928	2.1.1.95	tocopherol O-methyltransferase	00130 Ubiquinone and other terpenoid-quinone biosynthesis	Metabolism of cofactors and vitamins	Metabolism
TRINITY_DN573_c0_g1_i1	CsuC169_18056	14.68	14.39	13.8	2.46	3	3.81	3.09	3.68	3.34	8.91	7.24	9.76	-2.21	0	0	1.358	0	0	-2.084	0	0	1	0	1	0	KOG3123	K00586	2.1.1.98
TRINITY_DN573_c0_g2_i1	CsuC169_18056	1.55	1.5	1.63	0.63	1.27	0.59	1.83	0.64	1.34	2.84	4.15	3.27	-0.912	0.011	0.033	1.429	0	0	-0.296	0.469	0.765	0	0	0	0	KOG3123	K00586	2.1.1.98
TRINITY_DN1226_c0_g1_i1	CsuC169_59654	53.57	53.22	52.44	52.39	53.85	53.84	36.31	33	40.59	56.82	53.92	59.47	0.008	0.882	1	0.631	0	0	-0.535	0	0	0	0	0	0	KOG2467	K00600	2.1.2.1	glycine hydroxymethyltransferase	00260 Glycine, serine and threonine metabolism |00460 Cyanoamino acid metabolism |00630 Glyoxylate and dicarboxylate metabolism |00670 One carbon pool by folate |00680 Methane metabolism |01523 Antifolate resistance	Amino acid metabolism|Metabolism of other amino acids|Carbohydrate metabolism|Metabolism of cofactors and vitamins|Energy metabolism|Drug resistance	Metabolism|Metabolism|Metabolism|Metabolism|Metabolism|Human Diseases
TRINITY_DN7312_c0_g4_i1	Cre06.g293950.t1.2	28.09	27.01	24.76	20.49	23.22	22.85	15.01	17.77	14.35	18.65	21.33	19.7	-0.263	0.002	0.006	0.341	0.003	0.01	-0.761	0	0	0	0	0	0		K00600	2.1.2.1	glycine hydroxymethyltransferase	00260 Glycine, serine and threonine metabolism |00460 Cyanoamino acid metabolism |00630 Glyoxylate and dicarboxylate metabolism |00670 One carbon pool by folate |00680 Methane metabolism |01523 Antifolate resistance	Amino acid metabolism|Metabolism of other amino acids|Carbohydrate metabolism|Metabolism of cofactors and vitamins|Energy metabolism|Drug resistance	Metabolism|Metabolism|Metabolism|Metabolism|Metabolism|Human Diseases
TRINITY_DN7312_c0_g3_i1	Cre09.g411900.t1.1	185.3	187.67	183.42	61.4	64.41	62.73	77	76.79	79.29	131.82	128.1	131.11	-1.561	0	0	0.746	0	0	-1.255	0	0	0	0	0	0		K00600	2.1.2.1	glycine hydroxymethyltransferase	00260 Glycine, serine and threonine metabolism |00460 Cyanoamino acid metabolism |00630 Glyoxylate and dicarboxylate metabolism |00670 One carbon pool by folate |00680 Methane metabolism |01523 Antifolate resistance	Amino acid metabolism|Metabolism of other amino acids|Carbohydrate metabolism|Metabolism of cofactors and vitamins|Energy metabolism|Drug resistance	Metabolism|Metabolism|Metabolism|Metabolism|Metabolism|Human Diseases
TRINITY_DN9832_c0_g1_i1	CsuC169_28888	47.92	50.49	48.24	41.14	39.68	40.7	46.01	40.27	43.08	35.89	39.41	36.86	-0.271	0	0	-0.206	0.021	0.065	-0.181	0.041	0.129	0	0	0	0	KOG2770	K00605	2.1.2.10	aminomethyltransferase	00260 Glycine, serine and threonine metabolism |00630 Glyoxylate and dicarboxylate metabolism |00670 One carbon pool by folate	Amino acid metabolism|Carbohydrate metabolism|Metabolism of cofactors and vitamins	Metabolism|Metabolism|Metabolism
TRINITY_DN1807_c0_g1_i2	Cre12.g552850.t1.1	4.64	4.9	4.37	4.27	3.63	4.77	4.84	3.62	4.6	4.44	3.28	4.96	-0.134	0.452	0.707	-0.043	0.863	1	-0.091	0.667	0.902	0	0	0	0	KOG2770		2.1.2.10
TRINITY_DN9739_c2_g1_i1	CsuC169_29548	2.01	2.6	1.52	1.64	1.98	1.96	2	2.18	2.02	1.47	1.75	1.22	-0.139	0.587	0.793	-0.484	0.031	0.094	0.016	1	1	0	0	0	0	KOG2949	K00606	2.1.2.11	3-methyl-2-oxobutanoate hydroxymethyltransferase	00770 Pantothenate and CoA biosynthesis	Metabolism of cofactors and vitamins	Metabolism
TRINITY_DN9523_c0_g2_i2	CsuC169_36335	8.86	7.68	9.57	4.84	5.33	4.55	6.16	7.07	6.31	6.28	7.4	6.93	-0.827	0	0	0.077	0.478	0.758	-0.418	0	0.001	0	0	0	0	KOG2555	K00602	2.1.2.3 3.5.4.10	phosphoribosylaminoimidazolecarboxamide formyltransferase / IMP cyclohydrolase	00230 Purine metabolism |00670 One carbon pool by folate |01523 Antifolate resistance	Nucleotide metabolism|Metabolism of cofactors and vitamins|Drug resistance	Metabolism|Metabolism|Human Diseases
TRINITY_DN35191_c0_g2_i1	MspRCC299_69926	10.62	9.63	8.72	6.8	6.24	5.68	15.3	15.24	14.03	14.99	13.91	14.09	-0.631	0	0	-0.052	0.648	0.877	0.622	0	0	0	0	0	0	KOG3082	K00604	2.1.2.9	methionyl-tRNA formyltransferase	00670 One carbon pool by folate |00970 Aminoacyl-tRNA biosynthesis	Metabolism of cofactors and vitamins|Translation	Metabolism|Genetic Information Processing
TRINITY_DN5144_c0_g1_i1	Cre12.g560550.t1.1	2.15	2.12	2.96	2.75	2.03	2.47	1.91	2.49	2.7	5.72	3.87	3.66	0.005	1	1	0.899	0.003	0.01	-0.025	1	1	0	0	0	0	KOG3082	K00604	2.1.2.9	methionyl-tRNA formyltransferase	00670 One carbon pool by folate |00970 Aminoacyl-tRNA biosynthesis	Metabolism of cofactors and vitamins|Translation	Metabolism|Genetic Information Processing
TRINITY_DN35401_c0_g1_i1	Cre02.g079700.t1.2	50.29	50.89	49.68	14.94	15.93	17.55	17.84	18.94	16.41	41.06	41.61	39.26	-1.639	0	0	1.197	0	0	-1.504	0	0	0	0	0	0	KOG1504	K00609	2.1.3.2	aspartate carbamoyltransferase catalytic subunit	00240 Pyrimidine metabolism |00250 Alanine, aspartate and glutamate metabolism	Nucleotide metabolism|Amino acid metabolism	Metabolism|Metabolism
TRINITY_DN19911_c0_g1_i1	CsuC169_56472	11.25	12.74	10.72	24.39	25.53	24.83	22.8	23.3	23.87	11.21	12.43	9.93	1.107	0	0	-1.06	0	0	1.011	0	0	0	0	0	0	KOG1504	K00611	2.1.3.3	ornithine carbamoyltransferase	00220 Arginine biosynthesis	Amino acid metabolism	Metabolism
TRINITY_DN30140_c0_g1_i1	CsuC169_54865	152.34	150.67	152.79	307.32	310.37	300.9	291.85	289.57	307.59	146.49	143.98	140.69	1.011	0	0	-1.044	0	0	0.964	0	0	0	0	0	0	KOG0523	K00615	2.2.1.1	transketolase	00030 Pentose phosphate pathway |00710 Carbon fixation in photosynthetic organisms |01051 Biosynthesis of ansamycins	Carbohydrate metabolism|Energy metabolism|Metabolism of terpenoids and polyketides	Metabolism|Metabolism|Metabolism
TRINITY_DN9099_c1_g1_i1	Olu231_14510	356.43	329.21	378.9	292.79	283.61	297.37	801.88	693.56	897.68	290.77	261.09	322.08	-0.285	0	0	-1.453	0	0	1.169	0	0	0	0	0	0		K00616	2.2.1.2	transaldolase	00030 Pentose phosphate pathway	Carbohydrate metabolism	Metabolism
TRINITY_DN35299_c0_g1_i1	CsuC169_27979	187.68	185.36	186.39	217.33	221.9	223.01	359.32	336.02	373.26	108.74	104.29	105.61	0.243	0	0	-1.746	0	0	0.934	0	0	0	0	0	0	KOG2772	K00616	2.2.1.2	transaldolase	00030 Pentose phosphate pathway	Carbohydrate metabolism	Metabolism
TRINITY_DN35577_c0_g1_i1	CsuC169_64567	409.25	410.64	415.16	260.84	259.32	260.79	240.23	236.36	245.71	218.42	217.36	214.98	-0.661	0	0	-0.15	0.008	0.028	-0.774	0	0	0	0	0	0	KOG2772	K00616	2.2.1.2	transaldolase	00030 Pentose phosphate pathway	Carbohydrate metabolism	Metabolism
TRINITY_DN25048_c1_g11_i1	CsuC169_37553	350.86	347.25	361.69	564.24	554.79	561.77	504.51	480.81	521.62	592.56	593.23	598.6	0.665	0	0	0.244	0	0	0.508	0	0	0	0	0	0	KOG4166	K01652	2.2.1.6	acetolactate synthase I/II/III large subunit	00290 Valine, leucine and isoleucine biosynthesis |00650 Butanoate metabolism |00660 C5-Branched dibasic acid metabolism |00770 Pantothenate and CoA biosynthesis	Amino acid metabolism|Carbohydrate metabolism|Carbohydrate metabolism|Metabolism of cofactors and vitamins	Metabolism|Metabolism|Metabolism|Metabolism
TRINITY_DN11361_c0_g1_i1	CsuC169_65817	5.07	4.26	5.61	7.13	7.31	6.19	7.43	7.13	7.61	4.79	4.83	5.84	0.466	0.023	0.066	-0.521	0.006	0.023	0.569	0.009	0.035	0	0	0	0	KOG2663	K01653	2.2.1.6	acetolactate synthase I/III small subunit	00290 Valine, leucine and isoleucine biosynthesis |00650 Butanoate metabolism |00660 C5-Branched dibasic acid metabolism |00770 Pantothenate and CoA biosynthesis	Amino acid metabolism|Carbohydrate metabolism|Carbohydrate metabolism|Metabolism of cofactors and vitamins	Metabolism|Metabolism|Metabolism|Metabolism
TRINITY_DN9595_c1_g1_i3	Cre07.g356350.t1.1	43.85	41.93	44.34	27.25	28.84	28.28	34.44	37.47	30.68	40.33	42.98	36.81	-0.625	0	0	0.228	0.018	0.058	-0.343	0	0	0	0	0	0		K01662	2.2.1.7	1-deoxy-D-xylulose-5-phosphate synthase	00730 Thiamine metabolism |00900 Terpenoid backbone biosynthesis	Metabolism of cofactors and vitamins|Metabolism of terpenoids and polyketides	Metabolism|Metabolism
TRINITY_DN9595_c1_g1_i2	Cre07.g356350.t1.1	3.87	5.97	4.12	4.25	3.13	3.62	2.6	0.66	6.49	6.71	3.8	7.13	-0.343	0.041	0.108	0.855	0.09	0.225	-0.518	0.325	0.601	0	0	0	0		K01662	2.2.1.7	1-deoxy-D-xylulose-5-phosphate synthase	00730 Thiamine metabolism |00900 Terpenoid backbone biosynthesis	Metabolism of cofactors and vitamins|Metabolism of terpenoids and polyketides	Metabolism|Metabolism
TRINITY_DN33573_c0_g1_i1	MpuCCMP1545_2596	0.31	0.62	1.9	0.64	1.05	0.21	0.78	1.02	1.05	0.63	0.62	0.63	-0.57	0.544	0.745	-0.601	0.514	0.773	0.01	1	1	0	0	0	0	KOG0411	K05283	2.3.-.-	phosphatidylinositol glycan, class W	00563 Glycosylphosphatidylinositol(GPI)-anchor biosynthesis	Glycan biosynthesis and metabolism	Metabolism
TRINITY_DN8739_c0_g2_i7	CsuC169_11197	1.29	0.71	1.46	4.96	5.65	6.18	4.22	2.6	4.25	1.01	1.09	1.81	2.279	0	0	-1.503	0	0	1.677	0	0	1	0	0	0	KOG2847	K13511	2.3.1.-	monolysocardiolipin acyltransferase	00564 Glycerophospholipid metabolism	Lipid metabolism	Metabolism
TRINITY_DN8739_c0_g2_i3	CsuC169_11197	2.51	2.47	1.19	5.08	3.35	4.94	3.29	4.93	4.37	0.85	0.92	1.44	1.116	0	0	-1.973	0	0	1.029	0	0	0	0	0	0	KOG2847	K13511	2.3.1.-	monolysocardiolipin acyltransferase	00564 Glycerophospholipid metabolism	Lipid metabolism	Metabolism
TRINITY_DN8739_c0_g2_i4	CsuC169_11197	7.18	5.73	9.26	10.1	13.52	11.96	11.02	11.4	11.45	5.7	4.95	4.93	0.682	0	0	-1.12	0	0	0.611	0	0	0	0	0	0	KOG2847	K13511	2.3.1.-	monolysocardiolipin acyltransferase	00564 Glycerophospholipid metabolism	Lipid metabolism	Metabolism
TRINITY_DN8739_c0_g2_i8	CsuC169_11197	14.84	18.16	14.8	14.42	11.01	14.01	14.06	17.42	15.2	8.9	10.17	9.66	-0.277	0.024	0.069	-0.7	0	0	-0.034	0.786	0.994	0	0	0	0	KOG2847	K13511	2.3.1.-	monolysocardiolipin acyltransferase	00564 Glycerophospholipid metabolism	Lipid metabolism	Metabolism
TRINITY_DN10836_c0_g1_i1	Cre03.g192850.t1.2	20.77	21.26	21	4.98	4.53	4.64	8.08	7.87	8.1	37.98	39.44	40.71	-2.155	0	0	2.296	0	0	-1.39	0	0	1	1	0	0		K14521	2.3.1.- 2.3.1.193	N-acetyltransferase 10	03008 Ribosome biogenesis in eukaryotes	Translation	Genetic Information Processing
TRINITY_DN36394_c0_g1_i1	Cre02.g144800.t1.1	0.89	0.66	1.82	5.1	6.12	4.39	3.14	4.15	2.33	1.82	2.16	2.51	2.212	0	0	-0.568	0.048	0.134	1.513	0	0.001	1	0	0	0	KOG2436	K14682	2.3.1.1	amino-acid N-acetyltransferase	00220 Arginine biosynthesis	Amino acid metabolism	Metabolism
TRINITY_DN10385_c0_g1_i1	CsuC169_21827	4.1	5.2	5.06	13.49	14.53	10.86	6.56	10.08	6.74	9.85	11.45	10.65	1.437	0	0	0.451	0.016	0.051	0.703	0.004	0.019	0	0	0	0	KOG2436	K14682	2.3.1.1	amino-acid N-acetyltransferase	00220 Arginine biosynthesis	Amino acid metabolism	Metabolism
TRINITY_DN15415_c0_g1_i1	CsuC169_21827	7.05	11.42	10.24	13.8	12.9	13.57	13.5	14.97	13.06	8.8	12.08	7.23	0.488	0.003	0.012	-0.563	0.003	0.011	0.533	0.005	0.02	0	0	0	0	KOG2436	K14682	2.3.1.1	amino-acid N-acetyltransferase	00220 Arginine biosynthesis	Amino acid metabolism	Metabolism
TRINITY_DN35413_c0_g1_i1	Vocar.0008s0302.1.p	6.62	6.97	5.01	15.88	19.58	16.16	8.25	7.25	8.65	14.57	16.23	14.46	1.473	0	0	0.905	0	0	0.377	0.095	0.258	0	0	0	0	KOG0557	K00627	2.3.1.12	pyruvate dehydrogenase E2 component (dihydrolipoamide acetyltransferase)	00010 Glycolysis / Gluconeogenesis |00020 Citrate cycle (TCA cycle) |00620 Pyruvate metabolism	Carbohydrate metabolism|Carbohydrate metabolism|Carbohydrate metabolism	Metabolism|Metabolism|Metabolism
TRINITY_DN8881_c0_g1_i1	CsuC169_31081	50.77	53.97	57.16	59.51	59.56	60.58	61.31	54.92	61.08	30.63	28.82	32.29	0.15	0.019	0.055	-0.951	0	0	0.131	0.153	0.363	0	0	0	0	KOG0557	K00627	2.3.1.12	pyruvate dehydrogenase E2 component (dihydrolipoamide acetyltransferase)	00010 Glycolysis / Gluconeogenesis |00020 Citrate cycle (TCA cycle) |00620 Pyruvate metabolism	Carbohydrate metabolism|Carbohydrate metabolism|Carbohydrate metabolism	Metabolism|Metabolism|Metabolism
TRINITY_DN35413_c0_g2_i1	Vocar.0008s0302.1.p	0.97	2.06	1.43	6.15	3.34	4.8	1.7	2.31	0.66	2.92	6.36	4.25	1.68	0	0	1.535	0	0.002	0.066	1	1	0	0	0	0	KOG0557	K00627	2.3.1.12	pyruvate dehydrogenase E2 component (dihydrolipoamide acetyltransferase)	00010 Glycolysis / Gluconeogenesis |00020 Citrate cycle (TCA cycle) |00620 Pyruvate metabolism	Carbohydrate metabolism|Carbohydrate metabolism|Carbohydrate metabolism	Metabolism|Metabolism|Metabolism
TRINITY_DN2778_c0_g1_i1	CsuC169_31081	7.89	6.01	5.65	12.47	15.07	14.13	4.17	5.54	4.81	7.39	7.55	7.72	1.092	0	0	0.642	0.002	0.009	-0.429	0.095	0.257	0	0	0	0	KOG0557	K00627	2.3.1.12	pyruvate dehydrogenase E2 component (dihydrolipoamide acetyltransferase)	00010 Glycolysis / Gluconeogenesis |00020 Citrate cycle (TCA cycle) |00620 Pyruvate metabolism	Carbohydrate metabolism|Carbohydrate metabolism|Carbohydrate metabolism	Metabolism|Metabolism|Metabolism
TRINITY_DN20335_c0_g1_i1	Cre02.g143000.t1.2	30.06	29.28	29.51	30.1	29.84	31.09	29.66	29.42	33.74	16.63	19.41	18.72	0.035	0.619	0.817	-0.761	0	0	0.063	0.52	0.787	0	0	0	0		K00630	2.3.1.15	glycerol-3-phosphate O-acyltransferase	00561 Glycerolipid metabolism |00564 Glycerophospholipid metabolism	Lipid metabolism|Lipid metabolism	Metabolism|Metabolism
TRINITY_DN25355_c0_g1_i1	Vocar.0002s0353.2.p	38.04	36.12	41.17	30.18	29.14	28.65	27.68	26.28	29.1	30.14	27.49	27.92	-0.391	0	0	0.043	0.64	0.869	-0.474	0	0	0	0	0	0	KOG2898	K13506	2.3.1.15	glycerol-3-phosphate O-acyltransferase 3/4	00561 Glycerolipid metabolism |00564 Glycerophospholipid metabolism	Lipid metabolism|Lipid metabolism	Metabolism|Metabolism
TRINITY_DN35170_c0_g1_i1	CsuC169_54043	127.22	122.79	132.45	88.4	91.41	91.81	83.09	77.74	83.65	121.8	114.01	115.65	-0.494	0	0	0.524	0	0	-0.646	0	0	0	0	0	0	KOG1389	K07513	2.3.1.16	acetyl-CoA acyltransferase 1	00071 Fatty acid degradation |00280 Valine, leucine and isoleucine degradation |00592 alpha-Linolenic acid metabolism |01040 Biosynthesis of unsaturated fatty acids |03320 PPAR signaling pathway |04146 Peroxisome	Lipid metabolism|Amino acid metabolism|Lipid metabolism|Lipid metabolism|Endocrine system|Transport and catabolism	Metabolism|Metabolism|Metabolism|Metabolism|Organismal Systems|Cellular Processes
TRINITY_DN35165_c0_g1_i1	CsuC169_55557	21.45	24.31	25.23	20.24	19.5	19.99	9.43	11.07	9.89	36.71	36.92	38.4	-0.249	0.019	0.055	1.882	0	0	-1.224	0	0	0	0	0	0	KOG0558	K09699	2.3.1.168	2-oxoisovalerate dehydrogenase E2 component (dihydrolipoyl transacylase)	00280 Valine, leucine and isoleucine degradation |00640 Propanoate metabolism	Amino acid metabolism|Carbohydrate metabolism	Metabolism|Metabolism
TRINITY_DN3914_c2_g1_i1	CsuC169_55557	44.06	48.25	40.78	18.06	16.23	16.8	17.8	18.34	19.09	29.03	32.82	28.01	-1.381	0	0	0.702	0	0	-1.269	0	0	0	0	0	0	KOG0558	K09699	2.3.1.168	2-oxoisovalerate dehydrogenase E2 component (dihydrolipoyl transacylase)	00280 Valine, leucine and isoleucine degradation |00640 Propanoate metabolism	Amino acid metabolism|Carbohydrate metabolism	Metabolism|Metabolism
TRINITY_DN15010_c0_g1_i1	Vocar.0013s0258.1.p	11.62	13.05	13.8	21.09	21.07	21.61	23.88	22.39	25.55	13.41	11.96	13.53	0.729	0	0	-0.885	0	0	0.901	0	0	0	0	0	0		K09458	2.3.1.179	3-oxoacyl-[acyl-carrier-protein] synthase II	00061 Fatty acid biosynthesis |00780 Biotin metabolism	Lipid metabolism|Metabolism of cofactors and vitamins	Metabolism|Metabolism
TRINITY_DN4553_c0_g2_i1	Vocar.0001s1318.1.p	74.77	70.38	78.32	65.64	62.75	66.48	64.24	54.77	69.92	68.53	61.03	72.65	-0.198	0	0.001	0.098	0.355	0.623	-0.242	0.017	0.063	0	0	0	0	KOG1394	K09458	2.3.1.179 2.3.1.41	3-oxoacyl-[acyl-carrier-protein] synthase II	00061 Fatty acid biosynthesis |00780 Biotin metabolism	Lipid metabolism|Metabolism of cofactors and vitamins	Metabolism|Metabolism
TRINITY_DN9726_c1_g3_i2	Vocar.0027s0125.1.p	49.44	50.6	49.83	23.98	24.21	23.77	35.25	34.39	34.07	27.59	27.36	28.49	-1.058	0	0	-0.314	0	0	-0.531	0	0	0	0	0	0		K09458	2.3.1.179 2.3.1.41	3-oxoacyl-[acyl-carrier-protein] synthase II	00061 Fatty acid biosynthesis |00780 Biotin metabolism	Lipid metabolism|Metabolism of cofactors and vitamins	Metabolism|Metabolism
TRINITY_DN4488_c0_g1_i1	CsuC169_54940	4.19	3.58	4.12	5.05	4.58	4.35	5.1	4.36	5.2	3.57	4.21	3.99	0.234	0.14	0.294	-0.317	0.052	0.145	0.303	0.089	0.243	0	0	0	0		K00648	2.3.1.180	3-oxoacyl-[acyl-carrier-protein] synthase III	00061 Fatty acid biosynthesis	Lipid metabolism	Metabolism
TRINITY_DN7717_c0_g1_i1	CsuC169_16622	2.54	2.8	1.57	0.67	0.77	1.04	1.03	0.87	1.23	5.33	4.92	5.86	-1.485	0	0	2.366	0	0	-1.144	0.001	0.003	0	1	0	0	KOG0325	K03801	2.3.1.181	lipoyl(octanoyl) transferase	00785 Lipoic acid metabolism	Metabolism of cofactors and vitamins	Metabolism
TRINITY_DN9517_c3_g1_i1	Vocar.0013s0053.1.p	6.22	6.98	6.5	2.87	3.67	3.47	2.31	2.68	2.03	5.32	4.15	4.93	-0.975	0	0	1.036	0	0.001	-1.488	0	0	0	0	0	0	KOG0325	K03801	2.3.1.181	lipoyl(octanoyl) transferase	00785 Lipoic acid metabolism	Metabolism of cofactors and vitamins	Metabolism
TRINITY_DN25438_c0_g1_i1	Cre12.g557750.t1.1	11.99	11.23	14.68	13.1	11.34	13.7	9.7	7.66	10.32	5.55	4.8	5.76	0.009	0.959	1	-0.782	0	0	-0.453	0.003	0.014	0	0	0	0	KOG0831		2.3.1.20
TRINITY_DN8261_c0_g1_i1	Cre12.g557750.t1.1	2.5	2.87	2.33	0.85	0.42	0.99	1.06	0.35	0.71	0.7	1.24	0.28	-1.77	0	0.001	0.075	1	1	-1.864	0	0.002	0	0	0	0	KOG0831		2.3.1.20
TRINITY_DN25557_c0_g1_i1	CsuC169_54084	3.92	3.92	2.85	11.9	13.62	11.94	9.85	10.23	11.56	6.67	6.48	6.68	1.809	0	0	-0.674	0	0	1.566	0	0	0	0	0	0	KOG0380	K11155	2.3.1.20 2.3.1.75 2.3.1.76	diacylglycerol O-acyltransferase 1	00561 Glycerolipid metabolism |00830 Retinol metabolism |04975 Fat digestion and absorption	Lipid metabolism|Metabolism of cofactors and vitamins|Digestive system	Metabolism|Metabolism|Organismal Systems
TRINITY_DN8882_c0_g4_i1	CsuC169_29040	10.47	10.26	11.29	12.52	13.28	11.92	10.42	9.79	10.59	8.75	8.46	7.71	0.236	0.006	0.02	-0.306	0.003	0.012	-0.056	0.612	0.863	0	0	0	0	KOG0831	K14457	2.3.1.22	2-acylglycerol O-acyltransferase 2	00561 Glycerolipid metabolism |04975 Fat digestion and absorption	Lipid metabolism|Digestive system	Metabolism|Organismal Systems
TRINITY_DN8328_c0_g1_i1	Cre12.g504350.t1.2	35.73	35.43	40.97	30.27	28.98	31.27	24.57	20.32	24.63	21.7	20.35	25.36	-0.309	0	0	-0.044	0.705	0.924	-0.69	0	0	0	0	0	0	KOG1455		2.3.1.22
TRINITY_DN8738_c0_g1_i1	Vocar.0001s1066.1.p	1.76	1.95	1.25	0.47	1.26	0.19	1.41	ND	0.15	0.86	0.06	1.07	-1.376	0.011	0.034	0.352	0.797	1	-1.667	0.029	0.099	0	0	0	0	KOG0831	K14457	2.3.1.22 2.3.1.20	2-acylglycerol O-acyltransferase 2	00561 Glycerolipid metabolism |04975 Fat digestion and absorption	Lipid metabolism|Digestive system	Metabolism|Organismal Systems
TRINITY_DN30422_c0_g1_i1	Cre10.g446700.t1.2	3.65	3.26	2.79	9.66	10.03	9.98	6.43	6.46	5.81	13.84	13.57	12.15	1.613	0	0	1.081	0	0	0.947	0	0	0	0	0	0	KOG0509	K18932	2.3.1.225
TRINITY_DN9320_c0_g2_i1	Vocar.0009s0125.1.p	1.15	1.53	1.03	1.79	1.25	1.76	2.51	1.85	2.42	1.63	2.14	1.16	0.37	0.214	0.421	-0.459	0.08	0.204	0.871	0.002	0.01	0	0	0	0		K18932	2.3.1.225
TRINITY_DN25519_c0_g1_i1	Vocar.0055s0013.2.p	15.37	17.14	16.74	24.89	24.37	27.27	26.72	28.94	25.11	26.36	23.68	24.5	0.636	0	0	-0.116	0.329	0.588	0.714	0	0	0	0	0	0	KOG0509	K18932	2.3.1.225
TRINITY_DN3660_c0_g1_i1	Vocar.0001s1098.1.p	2.44	4.13	3.18	4.09	4.84	3.72	3.47	4.63	3.76	4.14	4.58	4.6	0.376	0.072	0.171	0.165	0.354	0.621	0.284	0.227	0.486	0	0	0	0		K18932	2.3.1.225
TRINITY_DN2740_c0_g1_i1	CsuC169_29562	2.72	2.22	2.39	4.42	4.66	5.33	3.89	3.95	3.38	4.05	3.82	4.85	0.974	0	0	0.18	0.361	0.632	0.615	0.012	0.045	0	0	0	0	KOG4666	K13510	2.3.1.23 2.3.1.67	lysophosphatidylcholine acyltransferase / lyso-PAF acetyltransferase	00564 Glycerophospholipid metabolism |00565 Ether lipid metabolism	Lipid metabolism|Lipid metabolism	Metabolism|Metabolism
TRINITY_DN8986_c1_g1_i1	Vocar.0006s0213.1.p	2.95	2.03	3.16	1.96	3.03	2.28	3.07	3.35	3.52	1.5	0.91	1.91	-0.162	0.517	0.719	-1.202	0	0	0.289	0.233	0.496	0	0	0	0	KOG1607		2.3.1.24
TRINITY_DN6957_c0_g1_i1	Cre10.g466750.t1.1	20.04	20.35	21.81	31.88	28.38	32.83	32.35	30.34	34.48	24.22	22.32	24.15	0.582	0	0	-0.459	0	0	0.644	0	0	0	0	0	0	KOG4750	K00640	2.3.1.30	serine O-acetyltransferase	00270 Cysteine and methionine metabolism |00920 Sulfur metabolism |05111 Biofilm formation - Vibrio cholerae	Amino acid metabolism|Energy metabolism|Cellular community - prokaryotes	Metabolism|Metabolism|Cellular Processes
TRINITY_DN30186_c0_g1_i1	Vocar.0026s0113.1.p	14.35	19.04	15.12	10.73	11.32	10.96	8.62	10.72	11.59	14.72	15.54	14.85	-0.555	0	0	0.545	0	0	-0.649	0	0	0	0	0	0	KOG4750	K00640	2.3.1.30	serine O-acetyltransferase	00270 Cysteine and methionine metabolism |00920 Sulfur metabolism |05111 Biofilm formation - Vibrio cholerae	Amino acid metabolism|Energy metabolism|Cellular community - prokaryotes	Metabolism|Metabolism|Cellular Processes
TRINITY_DN10084_c0_g1_i1	CsuC169_37487	8.55	9.22	10.5	24.08	22.55	22.15	27.53	25.27	28.45	7.3	7.95	7.24	1.283	0	0	-1.854	0	0	1.523	0	0	0	0	0	0	KOG2786	K00620	2.3.1.35 2.3.1.1	glutamate N-acetyltransferase / amino-acid N-acetyltransferase	00220 Arginine biosynthesis	Amino acid metabolism	Metabolism
TRINITY_DN37618_c0_g2_i1	CsuC169_27235	3.83	4.19	4.43	16.06	16.74	15.84	13.48	11.53	13.23	4.46	5.03	4.37	1.966	0	0	-1.464	0	0	1.619	0	0	0	0	0	0	KOG2926	K00645	2.3.1.39	[acyl-carrier-protein] S-malonyltransferase	00061 Fatty acid biosynthesis |00333 Prodigiosin biosyntheses	Lipid metabolism|Biosynthesis of other secondary metabolites	Metabolism|Metabolism
TRINITY_DN14912_c0_g1_i1	CsuC169_16677	0.62	0.82	0.92	1.74	1.74	1.43	1.27	1.68	1.5	0.55	0.76	0.83	1.058	0.001	0.003	-1.057	0.001	0.004	0.913	0.009	0.037	0	0	0	0	KOG2926	K00645	2.3.1.39	[acyl-carrier-protein] S-malonyltransferase	00061 Fatty acid biosynthesis |00333 Prodigiosin biosyntheses	Lipid metabolism|Biosynthesis of other secondary metabolites	Metabolism|Metabolism
TRINITY_DN35218_c0_g1_i1	Cre12.g560200.t1.2	68.6	66.78	69.63	28.54	27.51	28.95	35.91	33.31	36.09	76.62	75	73.31	-1.27	0	0	1.095	0	0	-0.961	0	0	0	0	0	0	KOG3396	K00621	2.3.1.4	glucosamine-phosphate N-acetyltransferase	00520 Amino sugar and nucleotide sugar metabolism	Carbohydrate metabolism	Metabolism
TRINITY_DN7183_c2_g2_i1	Vocar.0029s0059.1.p	4.26	4.77	5.37	5.17	3.89	4.32	4.5	4.28	6.51	3.66	4	4.19	-0.106	0.657	0.842	-0.369	0.127	0.294	0.087	0.76	0.97	0	0	0	0			2.3.1.4
TRINITY_DN1809_c0_g1_i1	Cre09.g389950.t1.2	31.2	30.15	30.17	26.22	25.07	26.41	24.53	19.95	23.53	34.09	34.08	34.2	-0.236	0	0	0.59	0	0	-0.428	0	0	0	0	0	0	KOG1699		2.3.1.45
TRINITY_DN2157_c0_g1_i1	Vocar.0075s0011.1.p	0.75	0.74	0.51	0.66	1.31	0.66	1.42	1.79	1.02	2.39	1.89	1.61	0.398	0.696	0.876	0.477	0.352	0.619	1.082	0.114	0.299	0	0	0	0	KOG1359	K00652	2.3.1.47	8-amino-7-oxononanoate synthase	00780 Biotin metabolism	Metabolism of cofactors and vitamins	Metabolism
TRINITY_DN17005_c0_g2_i1	Vocar.0075s0011.1.p	1.91	1.2	ND	1.82	0.83	1.37	0.71	1.54	2.74	1.57	1.68	3.53	0.37	0.593	0.799	0.442	0.401	0.675	0.683	0.381	0.672	0	0	0	0	KOG1359	K00652	2.3.1.47	8-amino-7-oxononanoate synthase	00780 Biotin metabolism	Metabolism of cofactors and vitamins	Metabolism
TRINITY_DN5731_c0_g2_i1	CsuC169_23618	2.62	3.01	2.66	6.54	5.52	6.56	3.17	3.71	3.34	5.74	5.88	5.72	1.167	0	0	0.764	0	0	0.301	0.104	0.278	0	0	0	0	KOG1778	K04498	2.3.1.48	E1A/CREB-binding protein	04024 cAMP signaling pathway |04066 HIF-1 signaling pathway |04068 FoxO signaling pathway |04110 Cell cycle |04310 Wnt signaling pathway |04330 Notch signaling pathway |04350 TGF-beta signaling pathway |04520 Adherens junction |04630 Jak-STAT signaling pathway |04720 Long-term potentiation |04916 Melanogenesis |04919 Thyroid hormone signaling pathway |04922 Glucagon signaling pathway |05016 Hunti…	Signal transduction|Signal transduction|Signal transduction|Cell growth and death|Signal transduction|Signal transduction|Signal transduction|Cellular community - eukaryotes|Signal transduction|Nervous system|Endocrine system|Endocrine system|Endocrine system|Neurodegenerative diseases|Infectious diseases|Infectious diseases|Infectious diseases|Infectious diseases|Infectious diseases|Infectious d…	Environmental Information Processing|Environmental Information Processing|Environmental Information Processing|Cellular Processes|Environmental Information Processing|Environmental Information Processing|Environmental Information Processing|Cellular Processes|Environmental Information Processing|Organismal Systems|Organismal Systems|Organismal Systems|Organismal Systems|Human Diseases|Human Disea…
TRINITY_DN798_c1_g1_i1	CsuC169_23618	39.86	39.38	41.24	41.94	41.72	45.62	44.24	39.87	44.89	21.81	20.23	22.01	0.102	0.059	0.148	-1.01	0	0	0.099	0.21	0.462	0	0	0	0	KOG1778	K04498	2.3.1.48	E1A/CREB-binding protein	04024 cAMP signaling pathway |04066 HIF-1 signaling pathway |04068 FoxO signaling pathway |04110 Cell cycle |04310 Wnt signaling pathway |04330 Notch signaling pathway |04350 TGF-beta signaling pathway |04520 Adherens junction |04630 Jak-STAT signaling pathway |04720 Long-term potentiation |04916 Melanogenesis |04919 Thyroid hormone signaling pathway |04922 Glucagon signaling pathway |05016 Hunti…	Signal transduction|Signal transduction|Signal transduction|Cell growth and death|Signal transduction|Signal transduction|Signal transduction|Cellular community - eukaryotes|Signal transduction|Nervous system|Endocrine system|Endocrine system|Endocrine system|Neurodegenerative diseases|Infectious diseases|Infectious diseases|Infectious diseases|Infectious diseases|Infectious diseases|Infectious d…	Environmental Information Processing|Environmental Information Processing|Environmental Information Processing|Cellular Processes|Environmental Information Processing|Environmental Information Processing|Environmental Information Processing|Cellular Processes|Environmental Information Processing|Organismal Systems|Organismal Systems|Organismal Systems|Organismal Systems|Human Diseases|Human Disea…
TRINITY_DN6563_c0_g1_i2	MpuCCMP1545_60218	1.44	2.13	2.68	2.54	3.34	2.56	1.6	2.15	2.01	2.35	2.18	3.01	0.433	0.273	0.479	0.39	0.367	0.641	-0.119	0.815	1	0	0	0	0	KOG1778	K04498	2.3.1.48	E1A/CREB-binding protein	04024 cAMP signaling pathway |04066 HIF-1 signaling pathway |04068 FoxO signaling pathway |04110 Cell cycle |04310 Wnt signaling pathway |04330 Notch signaling pathway |04350 TGF-beta signaling pathway |04520 Adherens junction |04630 Jak-STAT signaling pathway |04720 Long-term potentiation |04916 Melanogenesis |04919 Thyroid hormone signaling pathway |04922 Glucagon signaling pathway |05016 Hunti…	Signal transduction|Signal transduction|Signal transduction|Cell growth and death|Signal transduction|Signal transduction|Signal transduction|Cellular community - eukaryotes|Signal transduction|Nervous system|Endocrine system|Endocrine system|Endocrine system|Neurodegenerative diseases|Infectious diseases|Infectious diseases|Infectious diseases|Infectious diseases|Infectious diseases|Infectious d…	Environmental Information Processing|Environmental Information Processing|Environmental Information Processing|Cellular Processes|Environmental Information Processing|Environmental Information Processing|Environmental Information Processing|Cellular Processes|Environmental Information Processing|Organismal Systems|Organismal Systems|Organismal Systems|Organismal Systems|Human Diseases|Human Disea…
TRINITY_DN9160_c0_g1_i3	CsuC169_33651	2.31	1.64	3.57	1.97	1.55	3.85	6.75	6.75	8.83	1.37	3.41	2.41	-0.03	0.937	1	-1.635	0	0	1.57	0	0	0	0	0	0		K06062	2.3.1.48	histone acetyltransferase	04330 Notch signaling pathway |04919 Thyroid hormone signaling pathway |05166 HTLV-I infection |05203 Viral carcinogenesis	Signal transduction|Endocrine system|Infectious diseases|Cancers	Environmental Information Processing|Organismal Systems|Human Diseases|Human Diseases
TRINITY_DN9160_c0_g1_i4	CsuC169_33651	6.11	7.06	5.54	5.14	5.87	3.29	5.06	4.81	1.79	5.36	3.28	4.41	-0.388	0.038	0.101	0.162	0.591	0.84	-0.682	0.018	0.066	0	0	0	0		K06062	2.3.1.48	histone acetyltransferase	04330 Notch signaling pathway |04919 Thyroid hormone signaling pathway |05166 HTLV-I infection |05203 Viral carcinogenesis	Signal transduction|Endocrine system|Infectious diseases|Cancers	Environmental Information Processing|Organismal Systems|Human Diseases|Human Diseases
TRINITY_DN31883_c0_g1_i1	Vocar.0001s0183.1.p	0.46	1.09	0.56	0.43	0.37	0.37	0.91	0.52	0.54	0.67	0.3	0.31	-0.849	0.108	0.244	-0.632	0.276	0.515	-0.096	1	1	0	0	0	0	KOG3138		2.3.1.48
TRINITY_DN7355_c0_g1_i2	CsuC169_12516	21.61	22.23	22.49	15.14	14.78	16	17.17	16	16.63	16.38	15.52	15.56	-0.531	0	0	-0.07	0.401	0.675	-0.413	0	0	0	0	0	0	KOG2747	K11308	2.3.1.48
TRINITY_DN30629_c0_g1_i1	Vocar.0005s0124.1.p	4.54	6.05	6.47	6.07	4.58	5.05	4.29	3.51	3.86	15.32	14.28	13.54	-0.119	0.48	0.719	1.887	0	0	-0.548	0.004	0.017	0	0	0	0		K07739	2.3.1.48
TRINITY_DN10571_c0_g1_i1	Cre13.g587150.t1.1	11.13	11.57	10.68	11.07	10.23	11.16	7.57	5.89	6.34	13.95	11.01	12.8	-0.04	0.782	0.953	0.932	0	0	-0.753	0	0	0	0	0	0	KOG2747	K11308	2.3.1.48
TRINITY_DN35854_c0_g1_i1	CsuC169_17160	14.94	13.7	12.67	12.21	11.21	12.11	10.82	11.48	11.06	15.95	16.59	17.12	-0.218	0.023	0.064	0.574	0	0	-0.308	0.006	0.026	0	0	0	0	KOG1358	K00654	2.3.1.50	serine palmitoyltransferase	00600 Sphingolipid metabolism |04071 Sphingolipid signaling pathway |04138 Autophagy - yeast	Lipid metabolism|Signal transduction|Transport and catabolism	Metabolism|Environmental Information Processing|Cellular Processes
TRINITY_DN35757_c0_g1_i1	CsuC169_53835	13.51	11.66	12.81	8.92	8.6	8.78	8.46	7.23	9.76	15.31	17.33	16.24	-0.53	0	0	0.942	0	0	-0.578	0	0	0	0	0	0	KOG1357	K00654	2.3.1.50	serine palmitoyltransferase	00600 Sphingolipid metabolism |04071 Sphingolipid signaling pathway |04138 Autophagy - yeast	Lipid metabolism|Signal transduction|Transport and catabolism	Metabolism|Environmental Information Processing|Cellular Processes
TRINITY_DN31247_c0_g1_i1	Cre09.g398289.t1.1	16.85	14.01	15.37	12.05	12.85	12.1	12.11	12.03	13.46	8.64	8.65	9.34	-0.321	0.002	0.006	-0.498	0	0	-0.298	0.016	0.059	0	0	0	0	KOG2848	K00655	2.3.1.51	1-acyl-sn-glycerol-3-phosphate acyltransferase	00561 Glycerolipid metabolism |00564 Glycerophospholipid metabolism	Lipid metabolism|Lipid metabolism	Metabolism|Metabolism
TRINITY_DN6317_c0_g2_i1	Cre17.g738350.t1.2	16.53	14.21	15.3	14.37	16.14	14.69	17.64	16.09	16.87	12.54	12.53	12.11	-0.027	0.801	0.97	-0.444	0	0	0.136	0.26	0.51	0	0	0	0			2.3.1.51
TRINITY_DN19997_c0_g1_i1	Cre17.g738350.t1.2	113.65	110.73	121.53	84.1	86.1	87.63	122.17	111.24	129.53	71.54	70.61	78.98	-0.424	0	0	-0.715	0	0	0.069	0.41	0.71	0	0	0	0			2.3.1.51
TRINITY_DN35693_c0_g1_i1	Vocar.0001s0637.1.p	247.45	230.68	266.14	28.72	28.18	29.35	41.6	38.67	43.74	67.34	63.18	71.94	-3.109	0	0	0.707	0	0	-2.585	0	0	1	0	1	0			2.3.1.54
TRINITY_DN6927_c0_g1_i1	Cre01.g044800.t1.2	163.05	158.84	172.85	53.95	55.75	57.21	80.96	72.28	84.01	51.1	47.58	55.02	-1.568	0	0	-0.626	0	0	-1.06	0	0	0	0	0	0			2.3.1.54
TRINITY_DN9986_c0_g1_i1	MspRCC299_59757	15.22	21.85	17.4	33.38	29.68	34.86	27.92	30.48	26.89	8.88	12.76	10.44	0.846	0	0	-1.411	0	0	0.647	0	0	0	0	0	0			2.3.1.57
TRINITY_DN25679_c0_g1_i1	CsuC169_39599	52.85	49.73	55.53	33.66	33.17	36.39	40.19	35.53	39.42	39.01	40.59	36.84	-0.615	0	0	0.016	0.86	1	-0.457	0	0	0	0	0	0	KOG0559	K00658	2.3.1.61	2-oxoglutarate dehydrogenase E2 component (dihydrolipoamide succinyltransferase)	00020 Citrate cycle (TCA cycle) |00310 Lysine degradation	Carbohydrate metabolism|Amino acid metabolism	Metabolism|Metabolism
TRINITY_DN35762_c0_g1_i1	Vocar.0023s0188.1.p	9.64	9.05	9.81	4.56	4.61	5.21	1.62	1.58	1.51	1.87	1.26	2.04	-0.987	0	0	0.133	0.675	0.907	-2.596	0	0	0	0	1	0			2.3.1.75
TRINITY_DN4687_c0_g2_i1	MspRCC299_108783	5.72	5.33	4.66	7.73	9.24	7.65	10.43	12.04	11.36	6.09	6.02	5.17	0.648	0	0	-0.97	0	0	1.107	0	0	0	0	0	0			2.3.1.75
TRINITY_DN25481_c0_g1_i1	Vocar.0023s0188.1.p	9.36	9.36	9.93	6.4	7.44	6.98	12.93	14.44	11.71	10.2	9.66	7.97	-0.461	0.003	0.01	-0.49	0.001	0.005	0.448	0.004	0.016	0	0	0	0			2.3.1.75
TRINITY_DN1420_c0_g1_i1	MspRCC299_108783	2.86	3.43	2.56	6.8	6.58	5.51	4.27	2.66	4.84	1.35	2.05	1.9	1.093	0	0	-1.153	0	0	0.412	0.119	0.31	0	0	0	0			2.3.1.75
TRINITY_DN1420_c0_g2_i1	MspRCC299_108783	25.51	24.27	28.9	18.55	16.86	19.54	22.38	21.32	25.39	18.24	18.05	18.91	-0.518	0	0	-0.324	0.002	0.008	-0.187	0.109	0.289	0	0	0	0			2.3.1.75
TRINITY_DN5292_c0_g1_i1	Vocar.0023s0187.2.p	2.28	1.5	1.55	0.58	0.8	0.95	0.64	0.53	0.64	0.65	0.64	0.66	-1.192	0.002	0.007	0.097	1	1	-1.55	0	0.002	0	0	0	0			2.3.1.75
TRINITY_DN16280_c0_g1_i1	Cre10.g454150.t1.2	25.6	28.16	29.2	17.87	18	15.78	19.67	16.78	14.42	18.96	15.03	16.19	-0.684	0	0	-0.02	0.902	1	-0.705	0	0	0	0	0	0			2.3.1.79
TRINITY_DN12737_c0_g1_i1	Cre10.g454150.t1.2	32.85	36.34	34.43	17.06	17.18	17.32	14.7	17.63	10.94	25.22	27.85	30.12	-1.007	0	0	0.943	0	0	-1.26	0	0	0	0	0	0			2.3.1.79
TRINITY_DN8680_c0_g2_i2	Cre06.g278263.t1.1	8.18	8.12	8.53	4.99	4.68	5.05	4.77	4.47	4.5	8.87	7.78	8.69	-0.754	0	0	0.883	0	0	-0.854	0	0	0	0	0	0	KOG1838		2.3.1.84
TRINITY_DN8680_c0_g1_i2	Cre06.g278263.t1.1	8.8	12.67	11.33	6.76	4.26	7.39	3.8	5.76	5.43	8.36	10.02	8.53	-0.833	0	0	0.844	0	0	-1.129	0	0	0	0	0	0	KOG1838		2.3.1.84
TRINITY_DN3026_c0_g1_i1	CsuC169_58178	9.29	10.57	10.59	15.71	14.95	14.94	27.11	23.01	26.95	11.23	11.27	10.65	0.583	0	0	-1.217	0	0	1.34	0	0	0	0	0	0	KOG1202	K00665	2.3.1.85	fatty acid synthase, animal type	00061 Fatty acid biosynthesis |04152 AMPK signaling pathway |04910 Insulin signaling pathway	Lipid metabolism|Signal transduction|Endocrine system	Metabolism|Environmental Information Processing|Organismal Systems
TRINITY_DN811_c0_g2_i1	Vocar.0004s0297.1.p	4.08	8.28	4.14	1.13	1.45	1.3	1.6	2.35	2.22	3.16	1.88	1.92	-2.09	0	0	0.17	0.769	0.98	-1.417	0.001	0.004	1	0	0	0	KOG4144		2.3.1.87
TRINITY_DN7966_c0_g1_i1	Cre08.g383150.t1.2	20.56	22.56	21.24	6.65	6.25	5.61	4.9	5.25	5.88	10.34	10.21	13.54	-1.798	0	0	1.089	0	0	-2.006	0	0	0	0	1	0	KOG3234	K17972	2.3.1.88
TRINITY_DN30129_c0_g1_i1	Cre06.g269100.t1.1	0.6	0.5	0.41	2.69	1.58	2.19	0.91	1.37	1.66	0.19	0.91	0.47	2.097	0	0	-1.321	0.007	0.024	1.382	0.004	0.019	1	0	0	0			2.3.1.88
TRINITY_DN31048_c0_g1_i1	Cre13.g581150.t1.2	1.9	2.45	2.53	5.25	4.78	5.22	4.12	4.12	3.86	3.72	4.21	3.92	1.149	0	0	-0.031	0.918	1	0.815	0.003	0.011	0	0	0	0			2.3.1.88
TRINITY_DN2852_c0_g1_i1	Vocar.0021s0135.1.p	4.98	3.13	4.5	5.14	5.87	5.09	2.3	3.83	2.44	9.22	12.25	11.63	0.353	0.121	0.268	1.949	0	0	-0.557	0.064	0.185	0	0	0	0	KOG3138		2.3.1.88
TRINITY_DN25431_c0_g1_i1	CsuC169_34939	9.82	10.23	8.63	3.56	3.61	3.92	5.22	7.32	5.63	17.94	19.92	17.5	-1.37	0	0	1.606	0	0	-0.658	0	0	0	0	0	0	KOG1156	K00670	2.3.1.88
TRINITY_DN1132_c0_g1_i1	Vocar.0019s0184.1.p	1.98	2.73	2.69	0.92	1.83	1.35	1.36	1.23	0.95	1.09	1.11	1.52	-0.851	0.015	0.045	0.071	0.922	1	-1.064	0.004	0.016	0	0	0	0			2.3.1.88
TRINITY_DN10263_c0_g1_i1	Vocar.0022s0169.1.p	22.43	25.94	24.35	10.1	7.96	8.59	10.07	12.19	8.81	8.33	9.47	9.71	-1.448	0	0	-0.176	0.246	0.485	-1.227	0	0	0	0	0	0	KOG3139	K00670	2.3.1.88
TRINITY_DN10039_c0_g1_i1	Cre08.g364450.t1.2	36.61	33.68	32.42	5.31	5.95	4.69	10.4	8.98	10.77	17.16	14.98	19.75	-2.687	0	0	0.783	0	0	-1.768	0	0	1	0	0	0	KOG3235	K00670	2.3.1.88
TRINITY_DN8496_c0_g1_i2	CsuC169_37141	10.88	9.53	8.73	19.62	25.05	23.96	26.89	27.56	31.37	11.36	12.81	12.49	1.236	0	0	-1.227	0	0	1.558	0	0	0	0	0	0	KOG1390	K00626	2.3.1.9	acetyl-CoA C-acetyltransferase	00071 Fatty acid degradation |00072 Synthesis and degradation of ketone bodies |00280 Valine, leucine and isoleucine degradation |00310 Lysine degradation |00362 Benzoate degradation |00380 Tryptophan metabolism |00620 Pyruvate metabolism |00630 Glyoxylate and dicarboxylate metabolism |00640 Propanoate metabolism |00650 Butanoate metabolism |00720 Carbon fixation pathways in prokaryotes |00900 Te…	Lipid metabolism|Lipid metabolism|Amino acid metabolism|Amino acid metabolism|Xenobiotics biodegradation and metabolism|Amino acid metabolism|Carbohydrate metabolism|Carbohydrate metabolism|Carbohydrate metabolism|Carbohydrate metabolism|Energy metabolism|Metabolism of terpenoids and polyketides|Signal transduction	Metabolism|Metabolism|Metabolism|Metabolism|Metabolism|Metabolism|Metabolism|Metabolism|Metabolism|Metabolism|Metabolism|Metabolism|Environmental Information Processing
TRINITY_DN8496_c0_g1_i3	CsuC169_37141	26.19	26.13	28.93	15.11	11.36	11.54	11.32	9.85	9.29	24.98	21.34	23.83	-1.096	0	0	1.204	0	0	-1.416	0	0	0	0	0	0	KOG1390	K00626	2.3.1.9	acetyl-CoA C-acetyltransferase	00071 Fatty acid degradation |00072 Synthesis and degradation of ketone bodies |00280 Valine, leucine and isoleucine degradation |00310 Lysine degradation |00362 Benzoate degradation |00380 Tryptophan metabolism |00620 Pyruvate metabolism |00630 Glyoxylate and dicarboxylate metabolism |00640 Propanoate metabolism |00650 Butanoate metabolism |00720 Carbon fixation pathways in prokaryotes |00900 Te…	Lipid metabolism|Lipid metabolism|Amino acid metabolism|Amino acid metabolism|Xenobiotics biodegradation and metabolism|Amino acid metabolism|Carbohydrate metabolism|Carbohydrate metabolism|Carbohydrate metabolism|Carbohydrate metabolism|Energy metabolism|Metabolism of terpenoids and polyketides|Signal transduction	Metabolism|Metabolism|Metabolism|Metabolism|Metabolism|Metabolism|Metabolism|Metabolism|Metabolism|Metabolism|Metabolism|Metabolism|Environmental Information Processing
TRINITY_DN30574_c0_g1_i1	CsuC169_39358	7.95	6.63	6.05	2.29	2.85	2.4	2.44	2.32	3.12	7.74	6.49	6.95	-1.453	0	0	1.425	0	0	-1.387	0	0	0	0	0	0	KOG2779	K00671	2.3.1.97
TRINITY_DN8375_c0_g1_i3	Vocar.0003s0144.1.p	0.24	0.49	0.41	0.66	0.5	0.18	1.25	0.27	0.35	0.73	ND	1.08	0.233	0.854	1	-0.038	1	1	0.705	0.439	0.744	0	0	0	0		K05941	2.3.2.15
TRINITY_DN8375_c0_g1_i2	Vocar.0003s0144.1.p	1.31	1.88	1.11	2.29	2.15	2.85	0.7	1.57	1.78	7.01	6.23	4.8	0.761	0.022	0.064	2.156	0	0	-0.087	0.862	1	0	1	0	0		K05941	2.3.2.15
TRINITY_DN9130_c2_g1_i1	Cre10.g451950.t1.2	4.15	6.32	2.87	20.88	22.09	22.53	11.66	11.25	11.14	4.07	3.17	2.75	2.296	0	0	-1.77	0	0	1.352	0	0	1	0	0	0		K14272	2.3.2.2 2.6.1.4 2.6.1.2 2.6.1.44	glutamate--glyoxylate aminotransferase	00220 Arginine biosynthesis |00250 Alanine, aspartate and glutamate metabolism |00260 Glycine, serine and threonine metabolism |00630 Glyoxylate and dicarboxylate metabolism |00710 Carbon fixation in photosynthetic organisms	Amino acid metabolism|Amino acid metabolism|Amino acid metabolism|Carbohydrate metabolism|Energy metabolism	Metabolism|Metabolism|Metabolism|Metabolism|Metabolism
TRINITY_DN9014_c0_g1_i1	CsuC169_13642	4.64	5.89	5.11	5.29	5.07	5.34	4.62	5.68	3.97	5.75	5.19	4.44	0.006	1	1	0.109	0.515	0.774	-0.132	0.444	0.751	0	0	0	0	KOG2410	K00681	2.3.2.2 3.4.19.13	gamma-glutamyltranspeptidase / glutathione hydrolase	00430 Taurine and hypotaurine metabolism |00460 Cyanoamino acid metabolism |00480 Glutathione metabolism	Metabolism of other amino acids|Metabolism of other amino acids|Metabolism of other amino acids	Metabolism|Metabolism|Metabolism
TRINITY_DN2255_c1_g1_i1	Vocar.0063s0025.1.p	4.41	4.92	5.57	4.41	4.4	4.04	ND	1.88	1.45	4.73	5.08	5.49	-0.213	0.642	0.834	2.199	0	0	-2.161	0	0.003	0	1	1	0	KOG0417	K06689	2.3.2.23 6.3.2.19	ubiquitin-conjugating enzyme E2 D	04013 MAPK signaling pathway - fly |04120 Ubiquitin mediated proteolysis |04141 Protein processing in endoplasmic reticulum |04624 Toll and Imd signaling pathway	Signal transduction|Folding, sorting and degradation|Folding, sorting and degradation|Immune system	Environmental Information Processing|Genetic Information Processing|Genetic Information Processing|Organismal Systems
TRINITY_DN1476_c0_g2_i1	CsuC169_52084	3.97	4.03	5.68	5.68	3.95	6.4	6.39	5.23	4.47	2.68	2.65	4.29	0.228	0.361	0.596	-0.742	0.003	0.011	0.234	0.36	0.65	0	0	0	0	KOG0418	K04649	2.3.2.23 6.3.2.19	ubiquitin-conjugating enzyme (huntingtin interacting protein 2)	04120 Ubiquitin mediated proteolysis	Folding, sorting and degradation	Genetic Information Processing
TRINITY_DN15613_c0_g1_i1	CsuC169_22502	32.74	30.28	35.33	29.03	31.23	32.79	27.81	24.53	28.57	25.54	24.37	28.7	-0.08	0.375	0.611	-0.041	0.719	0.935	-0.282	0.014	0.051	0	0	0	0	KOG0419	K10573	2.3.2.23 6.3.2.19	ubiquitin-conjugating enzyme E2 A	04120 Ubiquitin mediated proteolysis	Folding, sorting and degradation	Genetic Information Processing
TRINITY_DN26277_c0_g1_i1	MspRCC299_93513	189.98	192.01	203.85	49.25	51.01	55.88	68	58.98	71.62	111.89	108.63	130.71	-1.908	0	0	0.823	0	0	-1.561	0	0	0	0	0	0	KOG0419	K10573	2.3.2.23 6.3.2.19	ubiquitin-conjugating enzyme E2 A	04120 Ubiquitin mediated proteolysis	Folding, sorting and degradation	Genetic Information Processing
TRINITY_DN30591_c0_g1_i1	CsuC169_29873	50.74	47.5	45.08	42.75	40.36	36.26	39.88	36.32	41.99	26.91	27.71	28.08	-0.264	0.001	0.006	-0.515	0	0	-0.278	0.004	0.019	0	0	0	0	KOG0421	K06688	2.3.2.23 6.3.2.19	ubiquitin-conjugating enzyme E2 C	04120 Ubiquitin mediated proteolysis	Folding, sorting and degradation	Genetic Information Processing
TRINITY_DN25884_c0_g1_i1	CsuC169_22325	35.14	29.51	31.62	31.6	32.76	29.94	17.17	14.35	15.47	23.54	19.41	23.16	-0.03	0.787	0.957	0.493	0.001	0.002	-1.035	0	0	0	0	0	0	KOG0416	K10576	2.3.2.23 6.3.2.19	ubiquitin-conjugating enzyme E2 H	04120 Ubiquitin mediated proteolysis	Folding, sorting and degradation	Genetic Information Processing
TRINITY_DN6718_c0_g1_i1	CsuC169_30660	6.13	5.84	6.44	5.84	4.33	5.3	1.73	2.25	2.33	2.6	2.76	1.71	-0.252	0.136	0.288	0.166	0.605	0.856	-1.545	0	0	0	0	0	0	KOG0423	K10583	2.3.2.23 6.3.2.19	ubiquitin-conjugating enzyme E2 S	04120 Ubiquitin mediated proteolysis	Folding, sorting and degradation	Genetic Information Processing
TRINITY_DN25570_c0_g1_i1	Vocar.0007s0147.1.p	30.71	28.26	28.36	19.77	17.73	18.6	15.48	13.74	18.13	15.51	12.94	14.05	-0.638	0	0	-0.156	0.231	0.468	-0.883	0	0	0	0	0	0	KOG0425	K10575	2.3.2.23 6.3.2.19	ubiquitin-conjugating enzyme E2 G1	04120 Ubiquitin mediated proteolysis |04141 Protein processing in endoplasmic reticulum |05012 Parkinson's disease	Folding, sorting and degradation|Folding, sorting and degradation|Neurodegenerative diseases	Genetic Information Processing|Genetic Information Processing|Human Diseases
TRINITY_DN35541_c0_g1_i1	Vocar.0013s0128.1.p	9.36	10.52	12.14	34.15	35.32	32.27	17.03	12.44	17.17	18.56	18.57	16.52	1.668	0	0	0.202	0.25	0.485	0.543	0.012	0.047	0	0	0	0	KOG0417	K10578	2.3.2.23 6.3.2.19	ubiquitin-conjugating enzyme E2 J1	04120 Ubiquitin mediated proteolysis |04141 Protein processing in endoplasmic reticulum |05012 Parkinson's disease	Folding, sorting and degradation|Folding, sorting and degradation|Neurodegenerative diseases	Genetic Information Processing|Genetic Information Processing|Human Diseases
TRINITY_DN9119_c2_g1_i1	Vocar.0065s0006.1.p	12.5	13.96	16.52	12.38	12.52	11.2	9.4	8.05	10.27	13.91	16.7	12.04	-0.252	0.14	0.293	0.622	0.002	0.007	-0.633	0.002	0.01	0	0	0	0	KOG0894	K04554	2.3.2.23 6.3.2.19	ubiquitin-conjugating enzyme E2 J2	04120 Ubiquitin mediated proteolysis |04141 Protein processing in endoplasmic reticulum |05012 Parkinson's disease	Folding, sorting and degradation|Folding, sorting and degradation|Neurodegenerative diseases	Genetic Information Processing|Genetic Information Processing|Human Diseases
TRINITY_DN30850_c0_g1_i1	Cre08.g383702.t1.1	14.72	13.97	16.39	9.85	10.68	9.01	14.8	13.84	13.94	9.45	8.92	6.6	-0.61	0	0	-0.77	0	0	-0.082	0.521	0.788	0	0	0	0	KOG0419,KOG0417	K10586	2.3.2.23 6.3.2.19	baculoviral IAP repeat-containing protein 6 (apollon)	04120 Ubiquitin mediated proteolysis |04214 Apoptosis - fly |04215 Apoptosis - multiple species	Folding, sorting and degradation|Cell growth and death|Cell growth and death	Genetic Information Processing|Cellular Processes|Cellular Processes
TRINITY_DN4556_c0_g1_i1	CsuC169_65707	4.22	4.04	4.01	7.74	7.05	7.36	3.94	3.47	2.81	7.23	7.48	6.76	0.852	0	0	1.071	0	0	-0.263	0.145	0.347	0	0	0	0	KOG0417	K10586	2.3.2.23 6.3.2.19	baculoviral IAP repeat-containing protein 6 (apollon)	04120 Ubiquitin mediated proteolysis |04214 Apoptosis - fly |04215 Apoptosis - multiple species	Folding, sorting and degradation|Cell growth and death|Cell growth and death	Genetic Information Processing|Cellular Processes|Cellular Processes
TRINITY_DN10868_c0_g1_i1	Cre01.g026600.t1.2	171.09	171.28	184.79	78.47	70.49	78.97	61.8	51.56	53.39	132.74	128.44	123.94	-1.21	0	0	1.208	0	0	-1.661	0	0	0	0	0	0	KOG0417	K10580	2.3.2.23 6.3.2.19	ubiquitin-conjugating enzyme E2 N	04120 Ubiquitin mediated proteolysis |04624 Toll and Imd signaling pathway	Folding, sorting and degradation|Immune system	Genetic Information Processing|Organismal Systems
TRINITY_DN6330_c0_g2_i1	CsuC169_67139	2.22	2.18	2.76	3.52	3.32	2.3	5.95	4.94	8.45	2.05	3.12	2.86	0.351	0.176	0.356	-1.267	0	0	1.433	0	0	0	0	0	0	KOG0427	K10688	2.3.2.25 6.3.2.19	ubiquitin-conjugating enzyme E2 W	04120 Ubiquitin mediated proteolysis	Folding, sorting and degradation	Genetic Information Processing
TRINITY_DN6330_c0_g1_i1	CsuC169_67139	36.76	33	36.34	17.8	16.91	15.86	19.35	15.11	18.53	19.24	20.18	18.92	-1.069	0	0	0.139	0.257	0.488	-1.002	0	0	0	0	0	0	KOG0427	K10688	2.3.2.25 6.3.2.19	ubiquitin-conjugating enzyme E2 W	04120 Ubiquitin mediated proteolysis	Folding, sorting and degradation	Genetic Information Processing
TRINITY_DN30653_c0_g1_i1	CsuC169_35876	10.52	9.22	8.83	15.06	14.47	15.21	14.54	14.28	13.99	4.77	5.72	5.3	0.647	0	0	-1.438	0	0	0.584	0	0	0	0	0	0	KOG0940	K10587	2.3.2.26	ubiquitin-protein ligase E3 A	04120 Ubiquitin mediated proteolysis |05165 Human papillomavirus infection |05203 Viral carcinogenesis	Folding, sorting and degradation|Infectious diseases|Cancers	Genetic Information Processing|Human Diseases|Human Diseases
TRINITY_DN9591_c0_g1_i6	CsuC169_37891	6.4	6.59	6.65	9.42	9.65	9.49	10.37	8.7	9.99	5.91	5.86	6.56	0.54	0	0	-0.665	0	0	0.565	0	0	0	0	0	0	KOG0940	K10592	2.3.2.26 6.3.2.19	E3 ubiquitin-protein ligase HUWE1	04120 Ubiquitin mediated proteolysis	Folding, sorting and degradation	Genetic Information Processing
TRINITY_DN9082_c0_g3_i1	Vocar.0045s0037.1.p	1.17	1.61	0.94	4.15	3.46	3.34	1.06	1.63	1.58	3.14	3.97	2.8	1.558	0	0	1.212	0	0	0.202	0.566	0.816	0	0	0	0	KOG0940	K10592	2.3.2.26 6.3.2.19	E3 ubiquitin-protein ligase HUWE1	04120 Ubiquitin mediated proteolysis	Folding, sorting and degradation	Genetic Information Processing
TRINITY_DN976_c0_g1_i1	Vocar.0045s0037.1.p	26.53	26.11	25.4	28.98	30.47	30.43	29.87	30	27.3	31.36	32.9	30.5	0.204	0	0	0.12	0.112	0.27	0.16	0.028	0.096	0	0	0	0	KOG0940	K10592	2.3.2.26 6.3.2.19	E3 ubiquitin-protein ligase HUWE1	04120 Ubiquitin mediated proteolysis	Folding, sorting and degradation	Genetic Information Processing
TRINITY_DN9274_c1_g1_i1	Vocar.0045s0037.1.p	2.25	2.59	1.28	5.72	6.45	4.79	2.37	2.1	1.69	6.77	7.49	6.47	1.47	0	0	1.752	0	0	0.009	1	1	0	0	0	0	KOG0940	K10592	2.3.2.26 6.3.2.19	E3 ubiquitin-protein ligase HUWE1	04120 Ubiquitin mediated proteolysis	Folding, sorting and degradation	Genetic Information Processing
TRINITY_DN8534_c0_g1_i1	CsuC169_67182	14.54	15.15	14.12	21.94	21.54	22.42	25.9	20.52	25.15	16.4	14.56	17.12	0.589	0	0	-0.574	0	0	0.708	0	0	0	0	0	0	KOG0170	K10590	2.3.2.26 6.3.2.19	E3 ubiquitin-protein ligase TRIP12	04120 Ubiquitin mediated proteolysis	Folding, sorting and degradation	Genetic Information Processing
TRINITY_DN36399_c0_g1_i1	Cre07.g312900.t1.1	1.43	1.56	1.77	5.85	4.49	4.11	1.58	2.18	2.12	4.75	4.49	3.97	1.602	0	0	1.168	0	0	0.304	0.481	0.765	0	0	0	0	KOG0170	K10590	2.3.2.26 6.3.2.19	E3 ubiquitin-protein ligase TRIP12	04120 Ubiquitin mediated proteolysis	Folding, sorting and degradation	Genetic Information Processing
TRINITY_DN26347_c0_g1_i1	CsuC169_67182	1.28	1.26	1.17	3.79	4.76	4.01	1.45	1.2	1.47	4.27	4.3	3.53	1.758	0	0	1.555	0	0	0.151	0.706	0.93	0	0	0	0	KOG0170	K10590	2.3.2.26 6.3.2.19	E3 ubiquitin-protein ligase TRIP12	04120 Ubiquitin mediated proteolysis	Folding, sorting and degradation	Genetic Information Processing
TRINITY_DN20719_c0_g1_i1	Cre03.g159200.t1.1	1.06	0.78	1.07	5.15	6.01	5.01	1.95	1.69	1.74	3.39	3.7	2.92	2.474	0	0	0.895	0.024	0.074	0.887	0.117	0.305	1	0	0	0	KOG4427	K10589	2.3.2.26 6.3.2.19	ubiquitin-protein ligase E3 C	04120 Ubiquitin mediated proteolysis	Folding, sorting and degradation	Genetic Information Processing
TRINITY_DN8365_c0_g1_i1	CsuC169_29762	0.41	0.78	0.75	0.64	0.61	1.44	1.51	0.73	0.79	0.28	0.38	0.4	0.47	0.272	0.478	-1.515	0	0	0.642	0.104	0.279	0	0	0	0	KOG0940	K10589	2.3.2.26 6.3.2.19	ubiquitin-protein ligase E3 C	04120 Ubiquitin mediated proteolysis	Folding, sorting and degradation	Genetic Information Processing
TRINITY_DN15692_c1_g1_i1	Cre03.g159200.t1.1	4.35	4.13	4.76	7.11	7.26	8.26	5.7	7.25	5.47	5.75	5.69	5.08	0.773	0	0	-0.157	0.338	0.601	0.476	0.01	0.038	0	0	0	0	KOG4427	K10589	2.3.2.26 6.3.2.19	ubiquitin-protein ligase E3 C	04120 Ubiquitin mediated proteolysis	Folding, sorting and degradation	Genetic Information Processing
TRINITY_DN8870_c0_g1_i1	Vocar.0002s0082.1.p	1.33	1.57	0.81	3.13	3.12	4.01	1.31	1.93	1.54	2.74	3.06	2.43	1.467	0.001	0.004	0.782	0.066	0.175	0.367	0.539	0.793	0	0	0	0		K10589	2.3.2.26 6.3.2.19	ubiquitin-protein ligase E3 C	04120 Ubiquitin mediated proteolysis	Folding, sorting and degradation	Genetic Information Processing
TRINITY_DN8365_c0_g2_i1	CsuC169_29762	5.46	5.4	5.64	4.38	5.38	4.32	5.6	6.14	6.42	4.44	4.56	5.36	-0.229	0.052	0.133	-0.339	0.007	0.026	0.138	0.279	0.54	0	0	0	0	KOG0940	K10589	2.3.2.26 6.3.2.19	ubiquitin-protein ligase E3 C	04120 Ubiquitin mediated proteolysis	Folding, sorting and degradation	Genetic Information Processing
TRINITY_DN9297_c0_g2_i1	Cre02.g099100.t1.1	0.34	0.51	0.52	2.02	2.46	1.92	0.92	0.75	0.49	0.94	0.55	1.18	2.222	0	0	0.296	0.528	0.786	0.665	0.245	0.501	1	0	0	0	KOG0941	K10587	2.3.2.26 6.3.2.19	ubiquitin-protein ligase E3 A	04120 Ubiquitin mediated proteolysis |05165 Human papillomavirus infection |05203 Viral carcinogenesis	Folding, sorting and degradation|Infectious diseases|Cancers	Genetic Information Processing|Human Diseases|Human Diseases
TRINITY_DN31132_c0_g1_i1	CsuC169_58691	1.12	1.55	1.52	2.23	1.88	2.35	1.49	1.82	1.94	1.62	1.21	1.44	0.623	0.021	0.059	-0.299	0.279	0.52	0.323	0.321	0.595	0	0	0	0	KOG0940	K10587	2.3.2.26 6.3.2.19	ubiquitin-protein ligase E3 A	04120 Ubiquitin mediated proteolysis |05165 Human papillomavirus infection |05203 Viral carcinogenesis	Folding, sorting and degradation|Infectious diseases|Cancers	Genetic Information Processing|Human Diseases|Human Diseases
TRINITY_DN10326_c0_g1_i1	Vocar.0001s1004.1.p	3.83	6.05	2.07	8.41	9.74	6.64	6.94	7.24	4.03	10.95	14.14	9.89	1.053	0.001	0.005	0.942	0	0.001	0.608	0.128	0.315	0	0	0	0		K10643	2.3.2.27	CCR4-NOT transcription complex subunit 4	03018 RNA degradation	Folding, sorting and degradation	Genetic Information Processing
TRINITY_DN8974_c2_g1_i1	MspRCC299_86881	4.5	4.43	3.09	4.99	4.5	5.18	3.38	2.97	2.63	8.2	8.72	8.32	0.286	0.155	0.32	1.49	0	0	-0.42	0.099	0.266	0	0	0	0		K10643	2.3.2.27	CCR4-NOT transcription complex subunit 4	03018 RNA degradation	Folding, sorting and degradation	Genetic Information Processing
TRINITY_DN21012_c0_g1_i1	Vocar.0028s0192.1.p	1.17	1.74	1.04	3.28	2.31	2.92	1.71	0.84	0.49	3.43	2.55	3.48	1.108	0.002	0.009	1.64	0	0	-0.381	0.52	0.787	0	0	0	0		K10143	2.3.2.27	E3 ubiquitin-protein ligase RFWD2	04115 p53 signaling pathway |04120 Ubiquitin mediated proteolysis |04712 Circadian rhythm - plant	Cell growth and death|Folding, sorting and degradation|Environmental adaptation	Cellular Processes|Genetic Information Processing|Organismal Systems
TRINITY_DN20575_c0_g1_i1	CsuC169_35432	13.8	13.26	12.54	19.37	16.62	18.09	10.8	12.86	10.32	22.77	21.85	21.86	0.45	0	0	0.968	0	0	-0.221	0.118	0.307	0	0	0	0	KOG1940	K10144	2.3.2.27	RING finger and CHY zinc finger domain-containing protein 1	04115 p53 signaling pathway |04120 Ubiquitin mediated proteolysis |05162 Measles	Cell growth and death|Folding, sorting and degradation|Infectious diseases	Cellular Processes|Genetic Information Processing|Human Diseases
TRINITY_DN4821_c0_g1_i1	Vocar.0017s0118.1.p	2.02	1.99	1.73	5.76	4.49	5.17	2.21	1.21	1.77	2.44	2.41	2.26	1.426	0	0	0.453	0.132	0.304	-0.146	0.761	0.971	0	0	0	0		K10636	2.3.2.27	autocrine motility factor receptor	04141 Protein processing in endoplasmic reticulum	Folding, sorting and degradation	Genetic Information Processing
TRINITY_DN7039_c0_g1_i1	Vocar.0030s0121.1.p	41.88	40.11	45.44	98.11	98.62	102.25	136.33	119.12	148.62	20.35	18.94	22.25	1.23	0	0	-2.715	0	0	1.665	0	0	0	1	0	0	KOG0698	K10632	2.3.2.27 3.1.3.16	BRCA1-associated protein	04014 Ras signaling pathway	Signal transduction	Environmental Information Processing
TRINITY_DN11295_c0_g1_i1	CsuC169_25989	23.35	22.27	24.16	21.4	21.29	20.54	23.69	26.39	25.16	30.03	28.12	28.14	-0.142	0.044	0.115	0.198	0.021	0.065	0.109	0.232	0.494	0	0	0	0	KOG0289	K10599	2.3.2.27 6.3.2.19	pre-mRNA-processing factor 19	03040 Spliceosome |04120 Ubiquitin mediated proteolysis	Transcription|Folding, sorting and degradation	Genetic Information Processing|Genetic Information Processing
TRINITY_DN1805_c0_g1_i1	CsuC169_64092	1.25	3.1	6.85	1.63	1.8	0.81	5.13	4.04	3.11	2.09	0.84	0.84	-1.401	0.052	0.132	-1.703	0.007	0.025	0.132	0.904	1	0	0	0	0	KOG3268	K10606	2.3.2.27 6.3.2.19	E3 ubiquitin-protein ligase FANCL	03460 Fanconi anemia pathway |04120 Ubiquitin mediated proteolysis	Replication and repair|Folding, sorting and degradation	Genetic Information Processing|Genetic Information Processing
TRINITY_DN579_c0_g1_i1	CsuC169_64092	0.62	0.97	0.9	2.23	1.94	1.66	0.21	0.71	0.94	1.05	2.49	1.15	1.226	0.002	0.007	1.334	0.014	0.046	-0.42	0.493	0.765	0	0	0	0	KOG3268	K10606	2.3.2.27 6.3.2.19	E3 ubiquitin-protein ligase FANCL	03460 Fanconi anemia pathway |04120 Ubiquitin mediated proteolysis	Replication and repair|Folding, sorting and degradation	Genetic Information Processing|Genetic Information Processing
TRINITY_DN6785_c0_g1_i1	CsuC169_12621	7.43	6.23	7.34	4.5	5.9	6.11	8.31	7.75	7.7	7.72	8.24	7.29	-0.347	0.019	0.056	-0.032	0.81	1	0.179	0.204	0.451	0	0	0	0		K10632	2.3.2.27 6.3.2.19	BRCA1-associated protein	04014 Ras signaling pathway	Signal transduction	Environmental Information Processing
TRINITY_DN30614_c1_g1_i1	CsuC169_52365	5.87	6.23	3.55	7.41	7.52	6.98	8.36	9.5	8.5	4.92	6.05	4.8	0.485	0.007	0.023	-0.741	0	0	0.752	0	0.001	0	0	0	0	KOG0265	K10143	2.3.2.27 6.3.2.19	E3 ubiquitin-protein ligase RFWD2	04115 p53 signaling pathway |04120 Ubiquitin mediated proteolysis |04712 Circadian rhythm - plant	Cell growth and death|Folding, sorting and degradation|Environmental adaptation	Cellular Processes|Genetic Information Processing|Organismal Systems
TRINITY_DN25255_c0_g1_i1	CsuC169_20585	6.33	5.04	5.94	18.32	16.28	17.34	9.1	10.06	11	18	18.59	17.59	1.585	0	0	0.846	0	0	0.801	0	0	0	0	0	0		K10601	2.3.2.27 6.3.2.19	E3 ubiquitin-protein ligase synoviolin	04120 Ubiquitin mediated proteolysis |04141 Protein processing in endoplasmic reticulum	Folding, sorting and degradation|Folding, sorting and degradation	Genetic Information Processing|Genetic Information Processing
TRINITY_DN3134_c0_g1_i1	CsuC169_57105	8.1	7.93	9.36	10.46	10.9	10.08	10.47	10.72	10.56	9.64	9.14	8.84	0.308	0	0.002	-0.201	0.027	0.083	0.322	0.002	0.009	0	0	0	0	KOG2042	K10597	2.3.2.27 6.3.2.19	ubiquitin conjugation factor E4 B	04120 Ubiquitin mediated proteolysis |04141 Protein processing in endoplasmic reticulum	Folding, sorting and degradation|Folding, sorting and degradation	Genetic Information Processing|Genetic Information Processing
TRINITY_DN30770_c0_g1_i1	Cre13.g580600.t1.2	5.18	6.58	5.37	8.25	6.92	7.59	3.81	4.85	4.17	14.98	13.71	13.99	0.41	0.009	0.029	1.734	0	0	-0.417	0.043	0.135	0	0	0	0	KOG1193	K00685	2.3.2.8
TRINITY_DN20102_c0_g1_i1	CsuC169_29458	55.22	53.16	58.08	43.15	40.17	38.11	35.93	33.25	36.37	43.85	42.32	45.48	-0.455	0	0	0.319	0	0	-0.657	0	0	0	0	0	0	KOG2617	K01647	2.3.3.1	citrate synthase	00020 Citrate cycle (TCA cycle) |00630 Glyoxylate and dicarboxylate metabolism	Carbohydrate metabolism|Carbohydrate metabolism	Metabolism|Metabolism
TRINITY_DN25279_c0_g1_i1	Vocar.0006s0313.1.p	74.95	76.43	80.18	60.33	63.88	62.23	64.39	58.92	66.23	59.45	54.09	58.61	-0.313	0	0	-0.139	0.088	0.222	-0.289	0	0.002	0	0	0	0		K01647	2.3.3.1 2.3.3.16	citrate synthase	00020 Citrate cycle (TCA cycle) |00630 Glyoxylate and dicarboxylate metabolism	Carbohydrate metabolism|Carbohydrate metabolism	Metabolism|Metabolism
TRINITY_DN4552_c1_g1_i1	CsuC169_27385	75.51	77.44	78.6	113.13	113.3	111.3	75.31	71.45	74.42	70.84	70.37	71.47	0.545	0	0	-0.057	0.354	0.623	-0.066	0.299	0.567	0	0	0	0	KOG1393	K01641	2.3.3.10	hydroxymethylglutaryl-CoA synthase	00072 Synthesis and degradation of ketone bodies |00280 Valine, leucine and isoleucine degradation |00650 Butanoate metabolism |00900 Terpenoid backbone biosynthesis	Lipid metabolism|Amino acid metabolism|Carbohydrate metabolism|Metabolism of terpenoids and polyketides	Metabolism|Metabolism|Metabolism|Metabolism
TRINITY_DN4004_c0_g1_i1	Vocar.0002s0642.1.p	57.67	59.68	58.68	23.75	23.86	25.21	30.04	28.49	31.71	41.62	42.25	41.73	-1.273	0	0	0.477	0	0	-0.964	0	0	0	0	0	0		K01649	2.3.3.13	2-isopropylmalate synthase	00290 Valine, leucine and isoleucine biosynthesis |00620 Pyruvate metabolism	Amino acid metabolism|Carbohydrate metabolism	Metabolism|Metabolism
TRINITY_DN25099_c0_g1_i1	MpuCCMP1545_194837	368.04	357.72	369.85	170.95	170.18	174.61	135.33	133.26	143.5	227.91	224.1	234.68	-1.087	0	0	0.737	0	0	-1.411	0	0	0	0	0	0	KOG2617		2.3.3.16
TRINITY_DN10291_c0_g1_i1	CsuC169_53513	20.04	19.82	20.09	21.18	22.37	21.79	20.2	18.12	19.33	20.54	19.99	21.06	0.124	0.026	0.073	0.095	0.23	0.467	-0.056	0.496	0.765	0	0	0	0	KOG1254	K01648	2.3.3.8	ATP citrate (pro-S)-lyase	00020 Citrate cycle (TCA cycle) |00720 Carbon fixation pathways in prokaryotes	Carbohydrate metabolism|Energy metabolism	Metabolism|Metabolism
TRINITY_DN15044_c0_g1_i1	CsuC169_53011	138.82	143.76	142.63	71.12	69.39	68.04	60.91	62.89	54.96	93.16	98.04	95.71	-1.028	0	0	0.683	0	0	-1.25	0	0	0	0	0	0	KOG1254	K01648	2.3.3.8	ATP citrate (pro-S)-lyase	00020 Citrate cycle (TCA cycle) |00720 Carbon fixation pathways in prokaryotes	Carbohydrate metabolism|Energy metabolism	Metabolism|Metabolism
TRINITY_DN21436_c0_g1_i1	CsuC169_30369	37.99	32.43	29.04	25.01	24.13	27.28	8.83	6.82	8.1	36.27	34.12	34.92	-0.38	0.005	0.017	2.149	0	0	-2.066	0	0	0	1	1	0	KOG1261	K01638	2.3.3.9	malate synthase	00620 Pyruvate metabolism |00630 Glyoxylate and dicarboxylate metabolism	Carbohydrate metabolism|Carbohydrate metabolism	Metabolism|Metabolism
TRINITY_DN3214_c0_g1_i1	CsuC169_30369	100.43	95.99	96.87	40.06	42.01	41.81	54.58	48.93	57.43	49.4	50.95	54.02	-1.243	0	0	-0.06	0.51	0.767	-0.866	0	0	0	0	0	0	KOG1261	K01638	2.3.3.9	malate synthase	00620 Pyruvate metabolism |00630 Glyoxylate and dicarboxylate metabolism	Carbohydrate metabolism|Carbohydrate metabolism	Metabolism|Metabolism
TRINITY_DN35624_c0_g1_i1	CsuC169_30369	44.17	45.32	44.51	27.78	28.21	29.28	19.14	14.34	18.1	39.89	36.39	37.06	-0.652	0	0	1.136	0	0	-1.377	0	0	0	0	0	0	KOG1261	K01638	2.3.3.9	malate synthase	00620 Pyruvate metabolism |00630 Glyoxylate and dicarboxylate metabolism	Carbohydrate metabolism|Carbohydrate metabolism	Metabolism|Metabolism
TRINITY_DN9149_c0_g1_i1	CsuC169_30369	51.19	49.59	48.44	22.26	21.82	21.52	15.53	16.03	17.17	28.69	29.06	27.75	-1.186	0	0	0.811	0	0	-1.615	0	0	0	0	0	0	KOG1261	K01638	2.3.3.9	malate synthase	00620 Pyruvate metabolism |00630 Glyoxylate and dicarboxylate metabolism	Carbohydrate metabolism|Carbohydrate metabolism	Metabolism|Metabolism
TRINITY_DN31971_c0_g1_i1	Vocar.0001s0732.1.p	23.9	21.83	21.25	16.72	15.99	17.64	16.99	17.78	15.79	17.95	17.38	18.36	-0.412	0	0	0.087	0.352	0.619	-0.406	0	0	0	0	0	0		K06119	2.4.1.-	sulfoquinovosyltransferase	00561 Glycerolipid metabolism	Lipid metabolism	Metabolism
TRINITY_DN470_c0_g1_i1	Olu231_40166	1.92	0.95	1.76	2.3	1.78	1.54	1.91	2.49	2.41	0.76	1.5	1.53	0.281	0.595	0.802	-0.844	0.035	0.103	0.557	0.247	0.501	0	0	0	0	KOG3893	K05284	2.4.1.-	phosphatidylinositol glycan, class M	00563 Glycosylphosphatidylinositol(GPI)-anchor biosynthesis	Glycan biosynthesis and metabolism	Metabolism
TRINITY_DN8250_c0_g1_i1	MspRCC299_98290	0.33	0.32	0.33	1.49	1.22	0.97	0.67	1.11	0.87	1.57	1.7	1.8	1.908	0	0	0.939	0.003	0.012	1.433	0.006	0.025	0	0	0	0	KOG2647	K07542	2.4.1.-	phosphatidylinositol glycan, class V	00563 Glycosylphosphatidylinositol(GPI)-anchor biosynthesis	Glycan biosynthesis and metabolism	Metabolism
TRINITY_DN7605_c0_g2_i1	CsuC169_65235	9.87	12.31	11.71	8.81	7.86	8.7	7.91	7.48	8.02	6.93	8.18	7.84	-0.418	0	0.001	-0.029	0.836	1	-0.533	0	0	0	0	0	0	KOG2515	K03846	2.4.1.- 2.4.1.259 2.4.1.261	alpha-1,2-mannosyltransferase	00510 N-Glycan biosynthesis |00513 Various types of N-glycan biosynthesis	Glycan biosynthesis and metabolism|Glycan biosynthesis and metabolism	Metabolism|Metabolism
TRINITY_DN3640_c0_g1_i1	Olu231_87441	0.29	1.35	0.99	1.64	0.63	0.47	1.56	1.48	0.95	0.36	0.53	0.37	0.062	1	1	-1.671	0.002	0.009	0.603	0.339	0.621	0	0	0	0	KOG1771	K05286	2.4.1.- 2.4.1.259 2.4.1.261	phosphatidylinositol glycan, class B	00563 Glycosylphosphatidylinositol(GPI)-anchor biosynthesis	Glycan biosynthesis and metabolism	Metabolism
TRINITY_DN8855_c1_g1_i1	Vocar.0025s0137.1.p	3.27	2.33	2.64	2.92	2.24	2.19	2.07	2.66	1.98	3.47	3.86	3.81	-0.164	0.608	0.817	0.732	0.002	0.009	-0.297	0.337	0.619	0	0	0	0		K13667	2.4.1.- 2.4.2.26	protein glucosyltransferase	00514 Other types of O-glycan biosynthesis	Glycan biosynthesis and metabolism	Metabolism
TRINITY_DN5112_c0_g2_i1	Vocar.0001s0378.1.p	0.49	0.64	1	1.5	1.72	0.98	9.03	4.93	6.69	0.23	0.11	0.23	0.978	0.078	0.184	-5.186	0	0	3.277	0	0	0	1	1	0		K13379	2.4.1.- 5.4.99.30	reversibly glycosylated polypeptide / UDP-arabinopyranose mutase	00520 Amino sugar and nucleotide sugar metabolism	Carbohydrate metabolism	Metabolism
TRINITY_DN20107_c0_g1_i1	Vocar.0006s0025.1.p	300.55	311.09	324.74	170.46	169.43	170.66	178.89	169.93	188.71	148.81	144.96	150.47	-0.875	0	0	-0.275	0	0.001	-0.801	0	0	0	0	0	0		K13379	2.4.1.- 5.4.99.30	reversibly glycosylated polypeptide / UDP-arabinopyranose mutase	00520 Amino sugar and nucleotide sugar metabolism	Carbohydrate metabolism	Metabolism
TRINITY_DN15717_c0_g1_i1	CsuC169_52379	22.74	19.22	24.07	13.96	13.81	14.63	5.14	6.74	4.33	26.54	28.2	28.44	-0.639	0	0	2.36	0	0	-2.027	0	0	0	1	1	0	KOG2099	K00688	2.4.1.1	glycogen phosphorylase	00500 Starch and sucrose metabolism |02026 Biofilm formation - Escherichia coli |04217 Necroptosis |04910 Insulin signaling pathway |04922 Glucagon signaling pathway |04931 Insulin resistance	Carbohydrate metabolism|Cellular community - prokaryotes|Cell growth and death|Endocrine system|Endocrine system|Endocrine and metabolic diseases	Metabolism|Cellular Processes|Cellular Processes|Organismal Systems|Organismal Systems|Human Diseases
TRINITY_DN37318_c0_g1_i1	Vocar.0007s0315.1.p	41.4	41.88	43.65	22.2	21.06	21.17	6.11	11.7	11.49	34.11	37.13	35.98	-0.978	0	0	1.872	0	0	-2.115	0	0	0	0	1	0		K00688	2.4.1.1	glycogen phosphorylase	00500 Starch and sucrose metabolism |02026 Biofilm formation - Escherichia coli |04217 Necroptosis |04910 Insulin signaling pathway |04922 Glucagon signaling pathway |04931 Insulin resistance	Carbohydrate metabolism|Cellular community - prokaryotes|Cell growth and death|Endocrine system|Endocrine system|Endocrine and metabolic diseases	Metabolism|Cellular Processes|Cellular Processes|Organismal Systems|Organismal Systems|Human Diseases
TRINITY_DN8676_c0_g1_i2	MspRCC299_55432	7.98	7.78	7.25	15.61	16.85	15.71	17.17	18.67	17.03	4.2	4.05	5.25	1.066	0	0	-1.969	0	0	1.2	0	0	0	0	0	0	KOG1413	K00726	2.4.1.101	alpha-1,3-mannosyl-glycoprotein beta-1,2-N-acetylglucosaminyltransferase	00510 N-Glycan biosynthesis |00513 Various types of N-glycan biosynthesis	Glycan biosynthesis and metabolism|Glycan biosynthesis and metabolism	Metabolism|Metabolism
TRINITY_DN9244_c0_g1_i1	CsuC169_3892	3.02	2.92	4.29	5.79	4.95	4.46	4.34	4.35	3.73	5.74	5.48	5.86	0.572	0.001	0.002	0.459	0	0.002	0.28	0.117	0.306	0	0	0	0	KOG1413	K00726	2.4.1.101	alpha-1,3-mannosyl-glycoprotein beta-1,2-N-acetylglucosaminyltransferase	00510 N-Glycan biosynthesis |00513 Various types of N-glycan biosynthesis	Glycan biosynthesis and metabolism|Glycan biosynthesis and metabolism	Metabolism|Metabolism
TRINITY_DN6759_c0_g3_i1	CsuC169_21059	24.62	23.19	25.08	16.7	15.74	15.51	16.03	15.83	14.45	18.88	18.53	18.16	-0.604	0	0	0.263	0.002	0.007	-0.655	0	0	0	0	0	0	KOG2977	K00729	2.4.1.117	dolichyl-phosphate beta-glucosyltransferase	00510 N-Glycan biosynthesis	Glycan biosynthesis and metabolism	Metabolism
TRINITY_DN6515_c0_g1_i2	Cre03.g151800.t1.2	0.45	0.56	0.35	0.82	1.04	0.45	0.56	1.27	0.94	0.88	0.72	1.04	0.765	0.17	0.346	-0.068	0.918	1	1.023	0.073	0.208	0	0	0	0			2.4.1.122
TRINITY_DN8726_c0_g1_i3	CsuC169_38455	7.4	5.15	7.56	9.85	12.05	10.23	10.66	10.1	9.18	3.73	3.64	5.69	0.676	0	0	-1.198	0	0	0.574	0	0	0	0	0	0	KOG0853	K00695	2.4.1.13	sucrose synthase	00500 Starch and sucrose metabolism	Carbohydrate metabolism	Metabolism
TRINITY_DN8726_c0_g1_i4	CsuC169_38455	98.41	100.21	95.33	57.46	56.64	59.71	50.59	51.22	52.93	85.27	86.53	80.38	-0.758	0	0	0.705	0	0	-0.926	0	0	0	0	0	0	KOG0853	K00695	2.4.1.13	sucrose synthase	00500 Starch and sucrose metabolism	Carbohydrate metabolism	Metabolism
TRINITY_DN10233_c0_g1_i1	Vocar.0001s0456.1.p	20.36	16.8	21.55	13.25	13.63	13.15	18.77	16.24	19.82	19.47	19.11	18.99	-0.552	0	0	0.07	0.496	0.758	-0.099	0.448	0.757	0	0	0	0	KOG1387	K03844	2.4.1.131	alpha-1,2-mannosyltransferase	00510 N-Glycan biosynthesis |00513 Various types of N-glycan biosynthesis	Glycan biosynthesis and metabolism|Glycan biosynthesis and metabolism	Metabolism|Metabolism
TRINITY_DN8359_c0_g1_i2	MpuCCMP1545_62793	1.34	1.49	2.63	2.53	1.33	1.31	2.57	2.17	2.3	0.71	0.92	0.28	-0.082	0.827	0.996	-1.885	0	0	0.368	0.165	0.381	0	0	0	0			2.4.1.131
TRINITY_DN8359_c0_g1_i1	MpuCCMP1545_54830	5.24	4.31	4.21	4.18	6.05	4.79	5.16	5.13	5.92	5.1	4.19	5.56	0.127	0.44	0.691	-0.127	0.371	0.645	0.237	0.115	0.302	0	0	0	0			2.4.1.131
TRINITY_DN11390_c0_g1_i1	Vocar.0027s0124.1.p	0.53	0.42	0.54	1.46	0.7	1.69	1.3	1.53	1.14	1.51	1.29	1.18	1.366	0.006	0.02	0.001	1	1	1.416	0.003	0.014	0	0	0	0	KOG0853	K03843	2.4.1.132 2.4.1.257	alpha-1,3/alpha-1,6-mannosyltransferase	00510 N-Glycan biosynthesis |00513 Various types of N-glycan biosynthesis	Glycan biosynthesis and metabolism|Glycan biosynthesis and metabolism	Metabolism|Metabolism
TRINITY_DN5911_c0_g2_i1	CsuC169_48006	7.48	7.31	13.87	15.11	14.24	10.3	18.72	14.95	13.77	8.36	9	5.64	0.468	0.031	0.085	-1.045	0	0	0.727	0.001	0.004	0	0	0	0		K00696	2.4.1.14	sucrose-phosphate synthase	00500 Starch and sucrose metabolism	Carbohydrate metabolism	Metabolism
TRINITY_DN5911_c0_g1_i1	CsuC169_48006	10.67	10.59	2.05	20.47	21.59	25.1	6.45	12.75	9.33	5.12	7.02	8.59	1.527	0	0	-0.461	0.043	0.122	0.291	0.491	0.765	0	0	0	0		K00696	2.4.1.14	sucrose-phosphate synthase	00500 Starch and sucrose metabolism	Carbohydrate metabolism	Metabolism
TRINITY_DN4756_c0_g1_i1	Vocar.0023s0159.1.p	0.66	0.91	0.67	1.39	1.39	1.4	2.7	2.63	2.5	0.79	0.52	0.09	0.897	0.049	0.125	-2.494	0	0	1.805	0	0	0	1	0	0	KOG3339	K07441	2.4.1.141	beta-1,4-N-acetylglucosaminyltransferase	00510 N-Glycan biosynthesis |00513 Various types of N-glycan biosynthesis	Glycan biosynthesis and metabolism|Glycan biosynthesis and metabolism	Metabolism|Metabolism
TRINITY_DN4281_c0_g2_i1	CsuC169_13297	9.4	7.82	8.58	8.98	9.4	8.09	9.42	9.27	10.59	12.37	13.32	13.78	0.037	0.782	0.953	0.431	0	0.001	0.182	0.193	0.432	0	0	0	0	KOG2941	K03842	2.4.1.142	beta-1,4-mannosyltransferase	00510 N-Glycan biosynthesis |00513 Various types of N-glycan biosynthesis	Glycan biosynthesis and metabolism|Glycan biosynthesis and metabolism	Metabolism|Metabolism
TRINITY_DN16413_c0_g1_i1	CsuC169_42956	3.94	2.83	2	7.34	6.15	6.68	3.27	2.18	3.29	5.61	8.68	10.29	1.201	0	0	1.492	0	0	-0.006	1	1	0	0	0	0	KOG1050	K00697	2.4.1.15	trehalose 6-phosphate synthase	00500 Starch and sucrose metabolism	Carbohydrate metabolism	Metabolism
TRINITY_DN20749_c0_g1_i1	CsuC169_42956	6.58	7.75	8.08	10.91	10.66	12.12	6.3	7.13	6.29	12.46	12.31	12.11	0.588	0	0	0.902	0	0	-0.184	0.217	0.474	0	0	0	0	KOG1050	K00697	2.4.1.15	trehalose 6-phosphate synthase	00500 Starch and sucrose metabolism	Carbohydrate metabolism	Metabolism
TRINITY_DN32212_c0_g1_i1	Vocar.0009s0107.1.p	1.27	0.42	0.57	0.38	0.94	0.48	0.7	0.57	1.18	1.1	0.91	1.21	-0.335	0.668	0.855	0.397	0.48	0.758	0.116	1	1	0	0	0	0	KOG1950		2.4.1.17
TRINITY_DN5319_c0_g1_i1	Cre10.g422450.t1.2	0.35	0.12	0.24	0.15	0.39	0.31	0.1	0.29	0.3	0.38	0.6	0.54	0.273	0.81	0.979	1.144	0.095	0.236	-0.052	1	1	0	0	0	0			2.4.1.17
TRINITY_DN9219_c1_g1_i2	Cre10.g422450.t1.2	1.37	1.93	2.69	1.17	1.96	1.44	1.97	1.74	ND	1.01	1.4	1.32	-0.39	0.29	0.495	0.008	1	1	-0.693	0.306	0.577	0	0	0	0			2.4.1.17
TRINITY_DN8936_c2_g1_i1	Vocar.0009s0077.1.p	0.8	ND	1.8	2.67	2.84	1.65	2.09	7.38	3.71	0.21	0.49	1.26	1.462	0.009	0.03	-2.747	0	0	2.342	0	0.001	0	1	1	0			2.4.1.173
TRINITY_DN6443_c0_g1_i2	Cre07.g317650.t1.1	ND	0.88	1.24	2.16	2.69	2.98	3.02	1.97	1.69	1.86	2.64	1.61	1.885	0.007	0.023	-0.131	0.89	1	1.657	0.039	0.126	0	0	0	0			2.4.1.173
TRINITY_DN3069_c1_g1_i1	Cre07.g317650.t1.1	0.64	ND	0.32	1.39	1.18	1.19	0.99	1.45	0.5	1.93	1.34	1.17	1.97	0.015	0.045	0.592	0.365	0.638	1.615	0.074	0.209	0	0	0	0			2.4.1.173
TRINITY_DN8936_c2_g1_i2	Cre07.g333450.t1.2	5.19	7.43	4.31	13.21	13.97	14.61	9.29	8.44	9.55	9.99	8.52	8.78	1.303	0	0	0	1	1	0.688	0	0.001	0	0	0	0			2.4.1.173
TRINITY_DN7222_c0_g2_i1	Vocar.0026s0071.1.p	8.8	11.84	13.57	16.1	16.18	19.57	21.33	14.34	17.5	9.42	8.55	12.81	0.6	0	0	-0.789	0	0	0.636	0	0.002	0	0	0	0		K00700	2.4.1.18	1,4-alpha-glucan branching enzyme	00500 Starch and sucrose metabolism	Carbohydrate metabolism	Metabolism
TRINITY_DN7063_c0_g2_i1	Vocar.0013s0009.1.p	38.16	36.92	44.02	43.24	43.18	42.94	58.78	54.75	61.57	34.29	30.16	35.55	0.119	0.103	0.232	-0.808	0	0	0.556	0	0	0	0	0	0		K00700	2.4.1.18	1,4-alpha-glucan branching enzyme	00500 Starch and sucrose metabolism	Carbohydrate metabolism	Metabolism
TRINITY_DN7222_c0_g1_i1	Vocar.0026s0071.1.p	77.93	73.54	78.26	76.08	74.39	73.83	71.12	69.35	80.93	45.12	42.68	45.22	-0.034	0.424	0.671	-0.735	0	0	-0.053	0.53	0.793	0	0	0	0		K00700	2.4.1.18	1,4-alpha-glucan branching enzyme	00500 Starch and sucrose metabolism	Carbohydrate metabolism	Metabolism
TRINITY_DN16648_c0_g1_i1	Cre01.g006800.t1.1	0.18	0.35	0.18	0.57	0.57	0.34	0.69	0.81	1.12	0.56	0.33	0.23	1.056	0.218	0.425	-1.226	0.061	0.167	1.885	0.016	0.059	0	0	0	0		K03857	2.4.1.198	phosphatidylinositol glycan, class A	00563 Glycosylphosphatidylinositol(GPI)-anchor biosynthesis	Glycan biosynthesis and metabolism	Metabolism
TRINITY_DN20759_c0_g1_i1	MspRCC299_97051	0.75	0.53	0.65	1.13	0.78	1	1.15	1.12	1.33	0.21	0.91	0.5	0.59	0.235	0.448	-1.155	0.011	0.038	0.899	0.046	0.144	0	0	0	0	KOG1111	K03857	2.4.1.198	phosphatidylinositol glycan, class A	00563 Glycosylphosphatidylinositol(GPI)-anchor biosynthesis	Glycan biosynthesis and metabolism	Metabolism
TRINITY_DN20792_c0_g1_i1	Cre01.g055424.t1.1	2.58	0.96	1.64	0.67	0.45	0.67	0.85	ND	0.57	0.66	1.09	0.45	-1.537	0.024	0.068	0.631	0.631	0.86	-1.87	0.015	0.057	0	0	0	0			2.4.1.198
TRINITY_DN15704_c0_g1_i1	Cre03.g185250.t1.2	1.09	0.94	0.83	4.55	5.17	5.31	1.46	0.98	1.36	1.95	2.28	1.7	2.394	0	0	0.638	0.083	0.211	0.414	0.4	0.697	1	0	0	0		K00703	2.4.1.21	starch synthase	00500 Starch and sucrose metabolism |02026 Biofilm formation - Escherichia coli	Carbohydrate metabolism|Cellular community - prokaryotes	Metabolism|Cellular Processes
TRINITY_DN14962_c0_g1_i1	Cre03.g185250.t1.2	55.8	52.56	61.27	56.37	55.11	59.65	69.08	63.99	74.63	37.5	34.13	39	0.013	0.857	1	-0.909	0	0	0.292	0.002	0.008	0	0	0	0		K00703	2.4.1.21	starch synthase	00500 Starch and sucrose metabolism |02026 Biofilm formation - Escherichia coli	Carbohydrate metabolism|Cellular community - prokaryotes	Metabolism|Cellular Processes
TRINITY_DN11388_c0_g1_i1	Vocar.0015s0224.1.p	13.79	12.81	15.07	20.3	19.09	19.39	12.48	12.09	12.35	7	5.33	6.14	0.496	0	0	-0.999	0	0	-0.175	0.101	0.272	0	0	0	0		K00703	2.4.1.21	starch synthase	00500 Starch and sucrose metabolism |02026 Biofilm formation - Escherichia coli	Carbohydrate metabolism|Cellular community - prokaryotes	Metabolism|Cellular Processes
TRINITY_DN2340_c0_g1_i1	Vocar.0001s0072.2.p	20.25	21.69	22.52	18.64	18.12	18.53	18.74	19.18	19.09	15.94	16.86	16.76	-0.221	0	0.001	-0.202	0.005	0.019	-0.177	0.021	0.075	0	0	0	0		K00703	2.4.1.21	starch synthase	00500 Starch and sucrose metabolism |02026 Biofilm formation - Escherichia coli	Carbohydrate metabolism|Cellular community - prokaryotes	Metabolism|Cellular Processes
TRINITY_DN26487_c0_g1_i1	Vocar.0002s0103.1.p	32.14	32.13	35.1	31.69	32.58	32.2	45.43	40.73	46.8	14.86	14.7	19.77	-0.043	0.595	0.801	-1.431	0	0	0.42	0	0	0	0	0	0			2.4.1.21	starch synthase	501 Starch and sucrose metabolism |02026 Biofilm formation - Escherichia coli	Carbohydrate metabolism|Cellular community - prokaryotes	Metabolism|Cellular Processes
TRINITY_DN16176_c0_g1_i1	Cre06.g282000.t2.1	1.93	1.19	0.73	5.37	3.47	2.23	1.8	1.95	0.6	3.42	4.01	2.84	1.523	0.002	0.009	1.239	0.003	0.011	0.176	0.894	1	0	0	0	0			2.4.1.21	starch synthase	501 Starch and sucrose metabolism |02026 Biofilm formation - Escherichia coli	Carbohydrate metabolism|Cellular community - prokaryotes	Metabolism|Cellular Processes
TRINITY_DN30420_c0_g1_i1	Vocar.0002s0103.1.p	3.86	5.39	4.86	10.09	9.57	9.53	5.24	4.66	6.05	5.61	5.95	6.34	1.049	0	0	0.166	0.281	0.523	0.177	0.347	0.634	0	0	0	0			2.4.1.21	starch synthase	502 Starch and sucrose metabolism |02026 Biofilm formation - Escherichia coli	Carbohydrate metabolism|Cellular community - prokaryotes	Metabolism|Cellular Processes
TRINITY_DN4293_c0_g2_i1	Vocar.0033s0036.1.p	8.29	4.9	5.99	2.04	2.94	2.64	11.76	11.67	16.1	0.78	4.72	4.03	-1.331	0	0	-2.052	0	0	1.043	0	0	0	1	0	0			2.4.1.221
TRINITY_DN9674_c0_g2_i5	Vocar.0033s0036.1.p	2.62	1.76	1.34	1.66	1.56	1.81	2.26	1.61	1.95	1.34	0.9	1.86	-0.186	0.465	0.719	-0.502	0.058	0.158	0.024	0.97	1	0	0	0	0			2.4.1.221
TRINITY_DN9674_c0_g2_i1	Vocar.0033s0036.1.p	8.65	6.66	5.73	3.68	2.33	2.96	5.53	6.09	6.35	3.04	3.31	2.48	-1.231	0	0	-1.025	0	0	-0.228	0.333	0.613	0	0	0	0			2.4.1.221
TRINITY_DN16683_c0_g1_i1	Vocar.0033s0036.1.p	1.56	1.08	2.07	1.57	0.94	1.16	0.39	1.15	1.71	2.05	0.91	2.08	-0.364	0.396	0.633	0.632	0.213	0.445	-0.533	0.359	0.65	0	0	0	0			2.4.1.221
TRINITY_DN7116_c1_g1_i1	Vocar.0033s0036.1.p	57.82	61.14	62.36	19.05	20.02	21.62	35.76	33.18	34.65	48.12	45.59	51.14	-1.579	0	0	0.484	0	0	-0.808	0	0	0	0	0	0			2.4.1.221
TRINITY_DN4293_c0_g1_i1	Vocar.0033s0036.1.p	24.24	22.99	26.1	13.26	11.16	12.2	12.91	13.18	11.66	27.14	27.66	25.69	-1.002	0	0	1.093	0	0	-0.958	0	0	0	0	0	0			2.4.1.221
TRINITY_DN9674_c0_g2_i7	Vocar.0033s0036.1.p	2.96	3.33	3.65	1.74	1.69	1.71	1.14	1.27	0.39	1.37	1.62	1.11	-0.954	0	0	0.548	0.117	0.281	-1.826	0	0	0	0	0	0			2.4.1.221
TRINITY_DN8605_c0_g1_i2	Cre12.g508700.t1.2	5.92	1.44	4.77	8.81	9.36	8.06	6.89	10.59	12.2	3.5	2.05	1.73	1.113	0	0.002	-2.027	0	0	1.291	0	0.002	0	1	0	0		K02367	2.4.1.224 2.4.1.225	glucuronyl/N-acetylglucosaminyl transferase EXT2	00534 Glycosaminoglycan biosynthesis - heparan sulfate / heparin	Glycan biosynthesis and metabolism	Metabolism
TRINITY_DN5256_c0_g1_i1	Cre12.g508700.t1.2	1.1	1.54	1.96	1.22	0.73	0.99	1.07	0.45	1.31	0.91	1.26	0.49	-0.644	0.07	0.169	-0.09	0.876	1	-0.701	0.118	0.308	0	0	0	0		K02367	2.4.1.224 2.4.1.225	glucuronyl/N-acetylglucosaminyl transferase EXT2	00534 Glycosaminoglycan biosynthesis - heparan sulfate / heparin	Glycan biosynthesis and metabolism	Metabolism
TRINITY_DN8605_c0_g1_i3	Vocar.0016s0244.1.p	1.69	1.11	1.9	3.1	4.82	4.36	3.25	3.03	2.81	2.81	3.51	2.97	1.385	0	0.001	0.031	0.941	1	0.952	0.017	0.062	0	0	0	0			2.4.1.224 2.4.1.225
TRINITY_DN8430_c0_g2_i1	Vocar.0033s0038.1.p	0.23	0.2	0.31	0.97	1.1	1.54	0.65	0.54	0.31	1.18	1.35	1.15	2.284	0	0	1.296	0	0.002	1.019	0.091	0.247	1	0	0	0			2.4.1.229
TRINITY_DN9605_c0_g1_i1	Vocar.0033s0038.1.p	1.26	1.32	0.88	2.34	1.92	2.47	1.24	0.83	0.92	2.31	3.6	3.12	0.959	0.001	0.003	1.594	0	0	-0.209	0.662	0.896	0	0	0	0			2.4.1.229
TRINITY_DN9038_c1_g2_i2	CsuC169_44496	0.52	0.26	0.4	1.67	1.37	1.69	1.12	1.47	1.73	0.47	0.51	0.73	2.004	0	0	-1.342	0	0	1.874	0	0	1	0	0	0		K05528	2.4.1.232	alpha 1,6-mannosyltransferase	00513 Various types of N-glycan biosynthesis	Glycan biosynthesis and metabolism	Metabolism
TRINITY_DN825_c0_g1_i1	CsuC169_44496	0.94	1.16	0.95	3.36	3.67	4.62	4.77	2.62	3.08	4.67	5.97	4.27	1.934	0	0	0.51	0.097	0.241	1.779	0	0.001	0	0	0	0		K05528	2.4.1.232	alpha 1,6-mannosyltransferase	00513 Various types of N-glycan biosynthesis	Glycan biosynthesis and metabolism	Metabolism
TRINITY_DN8951_c0_g1_i1	CsuC169_44496	1.32	0.58	0.81	2.14	2.74	2.77	1.91	2.08	1.98	4.04	4.5	3.62	1.497	0	0	1.027	0	0	1.14	0	0.002	0	0	0	0		K05528	2.4.1.232	alpha 1,6-mannosyltransferase	00513 Various types of N-glycan biosynthesis	Glycan biosynthesis and metabolism	Metabolism
TRINITY_DN25380_c0_g1_i1	Vocar.0001s0067.1.p	9.1	8.85	8.26	16.99	17.9	15.91	11.96	13.01	11.49	15.32	17.01	15.12	0.955	0	0	0.38	0	0.001	0.476	0	0	0	0	0	0		K09480	2.4.1.241	digalactosyldiacylglycerol synthase	00561 Glycerolipid metabolism	Lipid metabolism	Metabolism
TRINITY_DN7156_c0_g1_i2	Vocar.0001s1467.1.p	25.64	23.83	31.58	81.1	74.42	73.04	143.44	127.4	148.38	36.72	33.64	36.83	1.496	0	0	-1.967	0	0	2.371	0	0	0	0	1	0		K13679	2.4.1.242	granule-bound starch synthase	00500 Starch and sucrose metabolism	Carbohydrate metabolism	Metabolism
TRINITY_DN8745_c0_g1_i5	Vocar.0001s1467.1.p	0.97	2.95	1.58	3.63	4.29	2.93	5.75	7.17	4.86	1.9	1.7	1.13	0.98	0.001	0.002	-1.909	0	0	1.693	0	0	0	0	0	0		K13679	2.4.1.242	granule-bound starch synthase	00500 Starch and sucrose metabolism	Carbohydrate metabolism	Metabolism
TRINITY_DN7156_c0_g1_i1	CsuC169_54144	11.51	9.4	8.39	13.82	18.6	18.21	30.57	28.23	28.63	4.84	8.76	7.58	0.789	0	0	-2.045	0	0	1.577	0	0	0	1	0	0		K13679	2.4.1.242	granule-bound starch synthase	00500 Starch and sucrose metabolism	Carbohydrate metabolism	Metabolism
TRINITY_DN8745_c0_g1_i3	Vocar.0001s1467.1.p	2.94	1.67	2.76	6.09	6.03	7.22	5.11	3.86	6.07	3.31	3.44	2.93	1.391	0	0	-0.634	0	0	1.029	0	0	0	0	0	0		K13679	2.4.1.242	granule-bound starch synthase	00500 Starch and sucrose metabolism	Carbohydrate metabolism	Metabolism
TRINITY_DN11337_c0_g1_i1	Cre17.g721500.t1.2	1.56	1.98	1.13	3.81	4.24	3.54	1.28	2.87	3.33	2.17	3.16	2.34	1.31	0	0.002	0.035	1	1	0.681	0.184	0.415	0	0	0	0		K13679	2.4.1.242	granule-bound starch synthase	00500 Starch and sucrose metabolism	Carbohydrate metabolism	Metabolism
TRINITY_DN9433_c0_g1_i1	Cre02.g118801.t1.1	18.54	17.16	18.85	18.08	17.18	16.69	21.62	19.84	23.72	16.2	15.76	16.88	-0.07	0.314	0.53	-0.417	0	0	0.257	0.01	0.038	0	0	0	0			2.4.1.246
TRINITY_DN5852_c0_g2_i1	CsuC169_47370	1.46	1	1.09	3.58	3.38	3.04	3.45	4.14	3.29	1.47	1.53	1.34	1.495	0	0	-1.324	0	0	1.616	0	0	0	0	0	0		K00705	2.4.1.25	4-alpha-glucanotransferase	00500 Starch and sucrose metabolism	Carbohydrate metabolism	Metabolism
TRINITY_DN192_c1_g1_i1	Vocar.0027s0145.3.p	4.67	4.38	4.32	5.37	5.47	5.3	5.56	5.93	6.34	4.61	5.42	5.13	0.271	0.006	0.02	-0.234	0.039	0.113	0.415	0	0.002	0	0	0	0		K00705	2.4.1.25	4-alpha-glucanotransferase	00500 Starch and sucrose metabolism	Carbohydrate metabolism	Metabolism
TRINITY_DN4731_c0_g1_i1	Cre12.g537550.t1.1	2.55	3.82	3.32	4.25	4.45	3.49	3.41	4.12	3.07	2.92	3.18	2.71	0.332	0.145	0.304	-0.266	0.237	0.478	0.129	0.67	0.905	0	0	0	0			2.4.1.255
TRINITY_DN4956_c0_g2_i1	Vocar.0036s0115.1.p	0.99	1.83	1.3	1.27	1	1.21	0.58	0.66	0.78	0.54	0.49	0.66	-0.245	0.452	0.707	-0.264	0.511	0.768	-1.026	0.005	0.023	0	0	0	0	KOG0548,KOG0547		2.4.1.255
TRINITY_DN25252_c0_g1_i1	CsuC169_52225	31.63	29.94	31.92	46.46	47.8	49.07	45.78	44.81	46.95	29.14	28.25	30.96	0.617	0	0	-0.639	0	0	0.557	0	0	0	0	0	0	KOG4626	K09667	2.4.1.255 2.4.1.-	protein O-GlcNAc transferase	00514 Other types of O-glycan biosynthesis |04931 Insulin resistance	Glycan biosynthesis and metabolism|Endocrine and metabolic diseases	Metabolism|Human Diseases
TRINITY_DN31495_c0_g1_i1	Vocar.0001s0678.1.p	0.2	0.2	0.83	0.14	0.41	0.42	0.5	0.17	0.68	0.92	1.17	0.66	-0.348	1	1	1.026	0.118	0.282	0.132	1	1	0	0	0	0	KOG2642	K03850	2.4.1.256	alpha-1,2-glucosyltransferase	00510 N-Glycan biosynthesis	Glycan biosynthesis and metabolism	Metabolism
TRINITY_DN18255_c0_g1_i1	CsuC169_28810	1.28	1.01	1.3	1.02	1.52	2.04	2.11	1.65	1.49	2.16	2.3	2.85	0.352	0.563	0.766	0.477	0.28	0.521	0.548	0.382	0.673	0	0	0	0	KOG2642	K03850	2.4.1.256 2.4.1.-	alpha-1,2-glucosyltransferase	00510 N-Glycan biosynthesis	Glycan biosynthesis and metabolism	Metabolism
TRINITY_DN7107_c1_g1_i1	CsuC169_29611	15.07	14.33	15.21	12.24	11.26	11.08	9.92	10.44	8.98	12.57	12.93	12.97	-0.368	0	0	0.391	0	0	-0.604	0	0	0	0	0	0	KOG2516	K03847	2.4.1.260 2.4.1.130	alpha-1,6-mannosyltransferase	00510 N-Glycan biosynthesis |00513 Various types of N-glycan biosynthesis	Glycan biosynthesis and metabolism|Glycan biosynthesis and metabolism	Metabolism|Metabolism
TRINITY_DN7773_c0_g2_i1	CsuC169_45693	6.71	6.35	5.85	4.51	4.67	4.45	4.37	4.76	5.4	6.22	6.1	6.31	-0.471	0	0	0.359	0.002	0.007	-0.38	0.002	0.011	0	0	0	0	KOG2576	K03849	2.4.1.265 2.4.1.-	alpha-1,3-glucosyltransferase	00510 N-Glycan biosynthesis	Glycan biosynthesis and metabolism	Metabolism
TRINITY_DN26712_c0_g1_i1	CsuC169_27266	1	0.42	0.58	1.23	0.85	0.48	0.82	1.49	1.18	0.47	0.37	0.39	0.351	0.586	0.791	-1.51	0.004	0.015	0.806	0.186	0.419	0	0	0	0	KOG2575	K03848	2.4.1.267 2.4.1.-	alpha-1,3-glucosyltransferase	00510 N-Glycan biosynthesis	Glycan biosynthesis and metabolism	Metabolism
TRINITY_DN8024_c0_g1_i1	MspRCC299_80078	1.74	3.72	1.91	2.73	2.76	3.19	1.89	2.13	1.18	2.82	3.26	1.8	0.235	0.428	0.676	0.6	0.049	0.137	-0.503	0.169	0.388	0	0	0	0		K07553	2.4.1.274	beta-1,4-galactosyltransferase 6	00600 Sphingolipid metabolism	Lipid metabolism	Metabolism
TRINITY_DN9294_c0_g2_i1	Cre03.g198200.t1.1	37.71	37.47	34.82	33.55	35.16	32.56	33.56	33.83	32.46	31.61	31.62	31.15	-0.119	0.028	0.078	-0.081	0.176	0.381	-0.14	0.033	0.109	0	0	0	0		K00706	2.4.1.34	1,3-beta-glucan synthase	00500 Starch and sucrose metabolism |04011 MAPK signaling pathway - yeast	Carbohydrate metabolism|Signal transduction	Metabolism|Environmental Information Processing
TRINITY_DN35604_c1_g1_i1	CsuC169_35261	5.76	4.14	5.19	6.37	9.49	8.36	6.69	7.43	6.99	6.24	6.26	7.26	0.682	0	0	-0.095	0.492	0.758	0.484	0.003	0.013	0	0	0	0		K03715	2.4.1.46	1,2-diacylglycerol 3-beta-galactosyltransferase	00561 Glycerolipid metabolism	Lipid metabolism	Metabolism
TRINITY_DN25778_c0_g1_i1	MpuCCMP1545_54865	11.86	10.57	11.63	14.53	14.57	15.25	17.61	17.39	17.89	18.17	18.24	17.44	0.381	0	0.001	0.026	0.803	1	0.635	0	0	0	0	0	0			2.4.1.50
TRINITY_DN8570_c0_g1_i1	Cre10.g449050.t1.2	5.92	5.66	6.33	1.49	1.51	1.51	2.6	2.4	2.22	1.57	2.17	1.47	-1.994	0	0	-0.471	0.019	0.061	-1.312	0	0	0	0	0	0			2.4.1.68
TRINITY_DN9739_c2_g5_i6	Cre16.g666334.t2.1	18.21	18.65	18.77	25.2	21.39	21.51	17.75	19.29	17.49	24.65	27.18	23.63	0.292	0	0.001	0.469	0	0	-0.029	0.731	0.947	0	0	0	0		K06617	2.4.1.82	raffinose synthase	00052 Galactose metabolism	Carbohydrate metabolism	Metabolism
TRINITY_DN1699_c0_g1_i1	Cre16.g666334.t2.1	28.28	23.72	26.66	26.71	25.47	24.86	25.31	23.24	25.56	24	23.19	22.71	-0.03	0.684	0.871	-0.084	0.26	0.491	-0.086	0.348	0.634	0	0	0	0		K06617	2.4.1.82	raffinose synthase	00052 Galactose metabolism	Carbohydrate metabolism	Metabolism
TRINITY_DN31070_c0_g1_i1	CsuC169_31457	10.36	9.92	13.5	6.89	6.59	5.09	7.28	7.23	4.77	8.51	8.33	8.62	-0.863	0	0	0.4	0.035	0.103	-0.808	0	0.001	0	0	0	0	KOG2978	K00721	2.4.1.83	dolichol-phosphate mannosyltransferase	00510 N-Glycan biosynthesis	Glycan biosynthesis and metabolism	Metabolism
TRINITY_DN16055_c0_g1_i1	MpuCCMP1545_189526	1.94	3.47	2.59	7.06	5.05	5.74	2.42	3.25	2.33	4.51	5.16	6.09	1.158	0	0	0.979	0	0	0	1	1	0	0	0	0	KOG3488	K09658	2.4.1.83	dolichyl-phosphate mannosyltransferase polypeptide 2, regulatory subunit	00510 N-Glycan biosynthesis |00563 Glycosylphosphatidylinositol(GPI)-anchor biosynthesis	Glycan biosynthesis and metabolism|Glycan biosynthesis and metabolism	Metabolism|Metabolism
TRINITY_DN9896_c0_g1_i1	CsuC169_64466	22.84	21.21	23.17	33.24	34.88	33.25	48.49	46.6	48.68	60.18	59.52	55.79	0.593	0	0	0.288	0	0	1.097	0	0	0	0	0	0	KOG3765	K09668	2.4.2.- 2.4.1.-	glycosyltransferase-like protein LARGE	00515 Mannose type O-glycan biosyntheis	Glycan biosynthesis and metabolism	Metabolism
TRINITY_DN26272_c0_g1_i1	CsuC169_64466	27.06	23.46	32.8	41.89	34.31	33.42	45.83	39.86	43.85	31.28	25.94	29.81	0.396	0.004	0.015	-0.574	0	0	0.637	0	0	0	0	0	0	KOG3765	K09668	2.4.2.- 2.4.1.-	glycosyltransferase-like protein LARGE	00515 Mannose type O-glycan biosyntheis	Glycan biosynthesis and metabolism	Metabolism
TRINITY_DN6630_c1_g1_i1	CsuC169_64466	1.12	0.99	0.54	2.41	3.03	2.71	1.36	1.38	1.04	2.76	3.37	3.35	1.62	0	0	1.326	0	0	0.513	0.15	0.357	0	0	0	0	KOG3765	K09668	2.4.2.- 2.4.1.-	glycosyltransferase-like protein LARGE	00515 Mannose type O-glycan biosyntheis	Glycan biosynthesis and metabolism	Metabolism
TRINITY_DN2745_c0_g1_i1	CsuC169_64466	5.58	5.23	3.91	10.53	11.86	12.22	6.98	6.52	6.58	12.63	12.7	11.64	1.234	0	0	0.881	0	0	0.448	0.013	0.05	0	0	0	0	KOG3765	K09668	2.4.2.- 2.4.1.-	glycosyltransferase-like protein LARGE	00515 Mannose type O-glycan biosyntheis	Glycan biosynthesis and metabolism	Metabolism
TRINITY_DN20222_c0_g1_i1	CsuC169_64466	53.25	54.04	56.12	55.82	54.07	59.02	61.5	60.65	65.11	59.85	61.37	65.87	0.048	0.441	0.692	-0.001	0.991	1	0.197	0.013	0.05	0	0	0	0	KOG3765	K09668	2.4.2.- 2.4.1.-	glycosyltransferase-like protein LARGE	00515 Mannose type O-glycan biosyntheis	Glycan biosynthesis and metabolism	Metabolism
TRINITY_DN6590_c0_g1_i1	CsuC169_28990	20.14	19.82	19.39	7.87	7.66	7.66	9.47	10.16	9.12	24.87	24.27	23.83	-1.356	0	0	1.344	0	0	-1.046	0	0	0	0	0	0	KOG0623	K01663	2.4.2.- 4.1.3.-	glutamine amidotransferase / cyclase	00340 Histidine metabolism	Amino acid metabolism	Metabolism
TRINITY_DN6992_c2_g1_i1	MspRCC299_104730	168.76	165.72	162.66	60.98	66.99	68.77	57.8	56.85	58.21	84.35	86.33	85.07	-1.337	0	0	0.565	0	0	-1.524	0	0	0	0	0	0		K07375	2.4.2.1	tubulin beta	04145 Phagosome |04540 Gap junction |05130 Pathogenic Escherichia coli infection	Transport and catabolism|Cellular community - eukaryotes|Infectious diseases	Cellular Processes|Cellular Processes|Human Diseases
TRINITY_DN5718_c1_g1_i1	Vocar.0011s0165.1.p	8.17	10.43	12.53	10.12	10.01	10.28	10.8	10.54	12.89	5.87	3.54	4.58	-0.034	0.801	0.97	-1.291	0	0	0.137	0.384	0.675	0	0	0	0	KOG1374	K10390	2.4.2.1
TRINITY_DN5718_c1_g2_i1	Vocar.0011s0165.1.p	15.81	14.32	14.06	10.19	8.43	9.97	8.99	8.7	7.23	12.39	14.07	13.84	-0.629	0	0	0.693	0	0	-0.826	0	0	0	0	0	0	KOG1374	K10390	2.4.2.1
TRINITY_DN10179_c0_g1_i1	Cre08.g363300.t1.2	12.85	12.74	12.74	15.02	15.73	15.1	13.43	12.96	14.18	12.88	13.5	13.23	0.259	0.008	0.025	-0.035	0.754	0.967	0.082	0.495	0.765	0	0	0	0			2.4.2.1,2.4.2.28
TRINITY_DN1281_c0_g1_i1	Cre01.g048950.t1.2	28.61	38.88	43.17	1.04	0.49	0.8	2.46	4.5	7.38	10.5	9.64	7.78	-5.568	0	0	0.962	0.002	0.009	-2.949	0	0	1	0	1	0	KOG1377	K13421	2.4.2.10 4.1.1.23	uridine monophosphate synthetase	00240 Pyrimidine metabolism |00983 Drug metabolism - other enzymes	Nucleotide metabolism|Xenobiotics biodegradation and metabolism	Metabolism|Metabolism
TRINITY_DN1076_c0_g1_i1	Vocar.0008s0415.1.p	35.45	37.01	34.44	10.4	9.75	9.21	16.25	14.84	15.11	35.95	36.1	34.94	-1.864	0	0	1.212	0	0	-1.21	0	0	0	0	0	0	KOG0572	K00764	2.4.2.14	amidophosphoribosyltransferase	00230 Purine metabolism |00250 Alanine, aspartate and glutamate metabolism	Nucleotide metabolism|Amino acid metabolism	Metabolism|Metabolism
TRINITY_DN10239_c0_g1_i1	Cre09.g410650.t1.2	23.36	19.84	21.21	18.95	19.23	19.35	16.12	16.28	14.07	20.71	21.26	22.05	-0.163	0.047	0.121	0.462	0	0	-0.471	0	0	0	0	0	0	KOG2831	K00765	2.4.2.17	ATP phosphoribosyltransferase	00340 Histidine metabolism	Amino acid metabolism	Metabolism
TRINITY_DN25106_c0_g1_i1	CsuC169_12117	563.6	624.14	489.62	300.8	300.91	275.9	391.35	460.18	345.15	304.98	333.52	265.24	-0.935	0	0	-0.405	0.001	0.003	-0.487	0	0	0	0	0	0	KOG1438	K00766	2.4.2.18	anthranilate phosphoribosyltransferase	00400 Phenylalanine, tyrosine and tryptophan biosynthesis	Amino acid metabolism	Metabolism
TRINITY_DN4578_c0_g1_i1	CsuC169_20295	35.42	36.52	33.9	9.46	9.56	8.87	10.45	10.52	9.47	24.7	24.42	23.26	-1.925	0	0	1.25	0	0	-1.798	0	0	0	0	0	0	KOG3008	K00767	2.4.2.19	nicotinate-nucleotide pyrophosphorylase (carboxylating)	00760 Nicotinate and nicotinamide metabolism	Metabolism of cofactors and vitamins	Metabolism
TRINITY_DN4215_c0_g2_i1	MpuCCMP1545_43022	1.09	1.08	1.55	0.6	0.45	0.3	0.2	0.2	0.21	2.32	2.59	1.91	-1.462	0.026	0.073	3.496	0	0	-2.623	0.001	0.003	0	1	1	0			2.4.2.21
TRINITY_DN7755_c0_g2_i1	Cre02.g117650.t1.1	2.89	3.16	2.62	4.36	4.67	4.67	4.46	5.46	3.76	3.62	3.63	3.35	0.66	0	0.001	-0.367	0.056	0.153	0.658	0.003	0.012	0	0	0	0			2.4.2.26
TRINITY_DN15331_c0_g1_i1	Cre16.g692150.t2.1	10.56	11.31	11.7	5.93	5.95	5.32	7.76	7.56	7.18	7.22	8.76	7.83	-0.965	0	0	0.082	0.521	0.78	-0.577	0	0	0	0	0	0			2.4.2.26
TRINITY_DN8238_c0_g1_i1	Cre12.g558400.t1.1	3.72	6.36	3.32	2.1	2.45	1.75	5.11	5.76	5.19	3.22	5.54	3.46	-1.088	0	0.001	-0.396	0.091	0.227	0.262	0.327	0.603	0	0	0	0		K00773	2.4.2.29
TRINITY_DN8448_c1_g1_i1	MspRCC299_57910	0.87	0.85	1.21	1.37	1.22	0.73	0.91	0.53	0.55	0.64	1.89	1.44	0.177	0.687	0.871	1.002	0.042	0.121	-0.564	0.266	0.52	0	0	0	0	KOG3908	K00773	2.4.2.29
TRINITY_DN1969_c0_g1_i1	Cre10.g451000.t1.2	5.89	6.49	6.69	1.97	2.19	2.33	3.32	5.08	2.91	6.69	6.62	6.2	-1.556	0	0	0.787	0.001	0.006	-0.754	0.006	0.024	0	0	0	0	KOG3909	K15407	2.4.2.29
TRINITY_DN8238_c0_g2_i3	Cre12.g558400.t1.1	5.23	4.41	6.83	1.72	2.25	1.82	2.13	1.96	1.68	6.67	5.52	6.95	-1.507	0	0	1.731	0	0	-1.514	0	0	0	0	0	0		K00773	2.4.2.29
TRINITY_DN8238_c0_g2_i1	Cre12.g558400.t1.1	1.57	2.05	1.61	0.53	0.46	0.62	0.59	0.36	0.87	1.42	2.36	1.29	-1.699	0	0	1.486	0.001	0.004	-1.53	0.001	0.003	0	0	0	0		K00773	2.4.2.29
TRINITY_DN7524_c0_g1_i1	Cre02.g097334.t1.1	22.38	20.52	20.02	12.7	10.24	11.19	12.69	10	12.57	7.9	7.9	7.9	-0.883	0	0	-0.573	0	0.001	-0.835	0	0	0	0	0	0			2.4.2.30
TRINITY_DN35803_c0_g1_i1	Vocar.0071s0019.1.p	3.25	3.32	3.25	2.12	2.2	1.56	1.28	1.25	0.88	7.16	8.96	6.15	-0.74	0	0.001	2.709	0	0	-1.528	0	0	0	1	0	0			2.4.2.30
TRINITY_DN3875_c0_g1_i1	Vocar.0003s0341.1.p	2.22	2.78	1.54	3	3.4	2.76	2.51	1.87	2.52	2.31	2.35	1.94	0.485	0.069	0.168	-0.066	0.853	1	0.079	0.797	1	0	0	0	0		K00774	2.4.2.30 2.4.2.31
TRINITY_DN11513_c0_g1_i1	CsuC169_13968	0.12	0.6	0.12	0.62	0.62	0.94	0.77	1.04	0.68	0.61	0.38	0.62	1.375	0.04	0.105	-0.631	0.191	0.406	1.57	0.018	0.064	0	0	0	0	KOG1905	K11416	2.4.2.31	mono-ADP-ribosyltransferase sirtuin 6	05230 Central carbon metabolism in cancer	Cancers	Human Diseases
TRINITY_DN9620_c2_g1_i2	Cre09.g390750.t1.1	0.51	0.43	1.21	2.07	2.16	0.75	1.76	0.76	1.36	1.22	2.48	1.51	1.211	0.063	0.154	0.423	0.492	0.758	0.852	0.243	0.501	0	0	0	0	KOG1021		2.4.2.41
TRINITY_DN9290_c0_g2_i1	Cre03.g157000.t1.1	0.74	0.37	0.38	0.74	0.25	0.49	1.5	ND	0.61	0.24	0.48	0.97	-0.004	1	1	-0.318	0.822	1	0.499	0.779	0.987	0	0	0	0			2.4.2.41
TRINITY_DN9290_c1_g3_i1	Vocar.0019s0088.1.p	5.62	3.33	2.45	7.29	7.55	6.53	4.42	4.85	5.13	5.06	4.85	3.26	0.907	0.013	0.039	-0.129	0.73	0.945	0.337	0.448	0.757	0	0	0	0			2.4.2.41
TRINITY_DN11683_c0_g1_i1	Cre03.g202550.t1.1	22.89	13.76	20.96	9.72	8.33	12.48	28.66	23.15	19.1	6.39	8.67	5.95	-0.916	0.003	0.011	-1.756	0	0	0.3	0.3	0.569	0	0	0	0	KOG1021		2.4.2.41
TRINITY_DN9620_c0_g1_i1	Cre06.g278093.t1.1	6.98	6.21	8.91	8.73	10.71	10.09	7.74	10.45	8.15	8.25	8.34	8.27	0.418	0.015	0.046	-0.083	0.631	0.86	0.253	0.224	0.482	0	0	0	0			2.4.2.41
TRINITY_DN9718_c1_g1_i1	Vocar.0047s0033.1.p	7.3	8.36	8.2	6.14	8.02	8.11	8.57	8.64	8.09	8.59	2.48	5.45	-0.1	0.435	0.685	-0.615	0.047	0.132	0.085	0.473	0.765	0	0	0	0	KOG1021		2.4.2.41
TRINITY_DN9290_c1_g2_i1	Vocar.0019s0088.1.p	9.53	9.55	9.64	7.21	6.51	6.26	9.06	9.7	11.06	6.23	7.01	5.89	-0.523	0	0.002	-0.64	0	0	0.054	0.751	0.963	0	0	0	0			2.4.2.41
TRINITY_DN9385_c0_g2_i4	Vocar.0011s0147.2.p	1.16	0.45	2.93	2.36	2.92	2.03	2.02	0.56	1.96	0.53	2.24	1.06	0.688	0.117	0.261	-0.243	0.65	0.879	0	1	1	0	0	0	0	KOG1021		2.4.2.41
TRINITY_DN18318_c0_g1_i1	Cre06.g278093.t1.1	0.77	3.05	2.32	4.56	1.52	1.52	1.93	2.53	0.65	0.5	3.02	2.52	0.307	0.853	1	0.243	0.843	1	-0.266	0.815	1	0	0	0	0			2.4.2.41
TRINITY_DN7819_c0_g2_i1	Cre09.g414750.t1.1	2.56	4.34	4.08	2.2	2.69	2.45	2.43	4.48	2.15	2.16	2.39	3.15	-0.582	0.207	0.409	-0.235	0.668	0.9	-0.277	0.596	0.85	0	0	0	0			2.4.2.41
TRINITY_DN7398_c0_g1_i1	Vocar.0002s0279.1.p	3.68	5.41	3.81	4.32	4.55	5.45	4.06	2.49	4.09	1.21	0.98	1.91	0.15	0.41	0.651	-1.376	0	0	-0.278	0.26	0.511	0	0	0	0	KOG1021		2.4.2.41
TRINITY_DN9620_c2_g1_i1	Cre09.g417250.t1.1	0.53	1.38	2.23	2.49	1.86	1.48	1.16	1.09	0.96	3.93	4.9	2.94	0.494	0.451	0.707	1.877	0	0	-0.369	0.746	0.959	0	0	0	0	KOG1021		2.4.2.41
TRINITY_DN9718_c1_g1_i3	Cre02.g144100.t1.2	19.62	12.33	19.51	7.02	4	4.67	13.57	13.52	11.04	2.13	4.71	4.18	-1.713	0	0	-1.791	0	0	-0.432	0.028	0.095	0	0	0	0	KOG1021		2.4.2.41
TRINITY_DN9319_c0_g1_i6	Vocar.0011s0147.2.p	1.83	3.29	3.32	2.17	2.84	2.25	1.81	1.25	3.09	1.14	1.1	1.03	-0.218	0.287	0.491	-0.909	0.001	0.006	-0.457	0.152	0.362	0	0	0	0	KOG1021		2.4.2.41
TRINITY_DN9718_c1_g1_i5	Vocar.0002s0279.1.p	3.65	3.72	4.78	2.79	2.48	2.84	2.89	2.74	2.91	1.58	1.95	1.91	-0.583	0	0.001	-0.651	0	0.002	-0.507	0.005	0.02	0	0	0	0	KOG1021		2.4.2.41
TRINITY_DN9290_c1_g2_i4	Vocar.0019s0088.1.p	2.35	0.94	2.43	0.82	1.54	1.26	1.5	1.28	1.16	1.62	1.83	1.37	-0.656	0.105	0.237	0.292	0.348	0.615	-0.54	0.166	0.383	0	0	0	0			2.4.2.41
TRINITY_DN9718_c1_g1_i2	Vocar.0011s0147.2.p	9.48	7.47	ND	5.19	3.77	5.02	4.91	4.05	2.41	1.8	3.29	2.02	-0.278	0.656	0.842	-0.677	0.018	0.057	-0.576	0.471	0.765	0	0	0	0	KOG1021		2.4.2.41
TRINITY_DN12682_c0_g1_i1	Vocar.0025s0110.1.p	8.19	3.48	2.95	3.51	3.9	4.29	1.95	3.35	4.43	4.22	3.06	5.79	-0.321	0.575	0.78	0.427	0.487	0.758	-0.587	0.347	0.633	0	0	0	0	KOG1021		2.4.2.41
TRINITY_DN9718_c1_g1_i4	Vocar.0011s0147.2.p	2.17	3.2	2.92	2.08	2.32	1.9	2.33	1.63	1.51	0.97	1.19	1.04	-0.395	0.05	0.127	-0.77	0.003	0.012	-0.601	0.015	0.057	0	0	0	0	KOG1021		2.4.2.41
TRINITY_DN9319_c0_g1_i5	Vocar.0011s0147.2.p	5.04	6.6	7.23	4.48	7.62	6.9	4.73	3.86	3.61	1.62	3	2.25	0.01	0.964	1	-0.828	0	0	-0.63	0	0	0	0	0	0	KOG1021		2.4.2.41
TRINITY_DN9620_c5_g1_i1	Cre09.g390750.t1.1	0.77	0.91	0.94	1.22	1.83	1.03	0.64	0.25	0.78	2	2.28	1.73	0.636	0.188	0.377	1.845	0	0	-0.646	0.328	0.605	0	0	0	0	KOG1021		2.4.2.41
TRINITY_DN9070_c0_g1_i4	Vocar.0002s0279.1.p	85.03	96.03	93.74	37.73	34.93	34.61	58.29	54.14	57.29	35.93	34.28	37.69	-1.357	0	0	-0.653	0	0	-0.695	0	0	0	0	0	0	KOG1021		2.4.2.41
TRINITY_DN6126_c0_g2_i1	Vocar.0047s0033.1.p	3.91	4.71	4.43	3.31	3.1	4.31	2.05	3.15	2.34	3.38	2.98	3.45	-0.283	0.165	0.337	0.382	0.098	0.243	-0.793	0.001	0.004	0	0	0	0	KOG1021		2.4.2.41
TRINITY_DN9620_c2_g2_i1	Cre09.g417250.t1.1	3.46	3.09	3.08	3.08	3.22	3.26	1.26	2.73	1.46	6.22	6.08	5.23	-0.01	1	1	1.685	0	0	-0.821	0.012	0.046	0	0	0	0	KOG1021		2.4.2.41
TRINITY_DN9620_c3_g2_i2	Cre03.g204050.t1.1	9.26	11.89	8.3	5.31	5.97	6.13	6.95	4.94	4.69	6.16	10.56	9.26	-0.758	0	0	0.648	0.003	0.01	-0.828	0	0	0	0	0	0			2.4.2.41
TRINITY_DN9620_c1_g1_i1	Cre06.g278093.t1.1	4.9	5.39	2.2	5.04	5.04	7.56	1.82	2.69	2.3	6.74	5.66	9.28	0.498	0.313	0.528	1.67	0	0.001	-0.875	0.117	0.305	0	0	0	0			2.4.2.41
TRINITY_DN9070_c0_g1_i1	Vocar.0047s0033.1.p	31.07	30.53	27.42	16.83	16.36	17.85	14.8	14.75	14.44	21.76	23.32	21.34	-0.802	0	0	0.594	0	0	-1.017	0	0	0	0	0	0	KOG1021		2.4.2.41
TRINITY_DN7415_c0_g2_i1	Cre09.g417250.t1.1	2.81	2.18	1.43	1.47	1.2	1.62	0.84	0.99	1.19	4.72	4.29	3.85	-0.582	0.196	0.39	2.09	0	0	-1.088	0.028	0.096	0	1	0	0	KOG1021		2.4.2.41
TRINITY_DN9319_c0_g1_i1	Vocar.0011s0147.2.p	35.67	29.08	31.93	16.34	12.99	14.12	14.62	15.1	14.33	15.39	13.68	16.46	-1.154	0	0	0.047	0.612	0.86	-1.134	0	0	0	0	0	0	KOG1021		2.4.2.41
TRINITY_DN9620_c3_g2_i1	Cre09.g414750.t1.1	7.17	6.56	10.48	2.3	1.72	3.01	3.38	3.72	3.93	2.12	2.27	2.65	-1.785	0	0	-0.647	0.028	0.085	-1.135	0	0	0	0	0	0			2.4.2.41
TRINITY_DN20962_c0_g1_i1	Vocar.0004s0224.1.p	145.42	160.85	153.32	31.96	27.14	25.61	37.91	38.76	43.82	61.19	61.15	64.86	-2.44	0	0	0.636	0	0	-1.932	0	0	1	0	0	0	KOG1712	K00759	2.4.2.7	adenine phosphoribosyltransferase	00230 Purine metabolism	Nucleotide metabolism	Metabolism
TRINITY_DN5644_c0_g1_i1	CsuC169_34114	133.74	130.06	135.76	40.71	39.25	39.33	46.87	48.37	47.82	66.84	65.53	70.56	-1.744	0	0	0.504	0	0	-1.482	0	0	0	0	0	0		K00761	2.4.2.9	uracil phosphoribosyltransferase	00240 Pyrimidine metabolism	Nucleotide metabolism	Metabolism
TRINITY_DN25878_c0_g1_i1	Cre14.g614100.t1.2	9.67	11.14	10.45	11.58	12.5	11.59	13.99	15.73	14.06	8.23	9.29	9.37	0.19	0.023	0.065	-0.704	0	0	0.486	0	0	0	0	0	0	KOG2754	K12670	2.4.99.18	oligosaccharyltransferase complex subunit beta	00510 N-Glycan biosynthesis |00513 Various types of N-glycan biosynthesis |04141 Protein processing in endoplasmic reticulum	Glycan biosynthesis and metabolism|Glycan biosynthesis and metabolism|Folding, sorting and degradation	Metabolism|Metabolism|Genetic Information Processing
TRINITY_DN15506_c0_g1_i1	Cre08.g368450.t2.1	22.93	25.81	22.44	17.46	16.77	15.35	18	21.54	17.74	21.9	23.53	19.7	-0.522	0	0	0.185	0.132	0.304	-0.313	0.012	0.045	0	0	0	0	KOG2447	K12667	2.4.99.18	oligosaccharyltransferase complex subunit delta (ribophorin II)	00510 N-Glycan biosynthesis |00513 Various types of N-glycan biosynthesis |04141 Protein processing in endoplasmic reticulum	Glycan biosynthesis and metabolism|Glycan biosynthesis and metabolism|Folding, sorting and degradation	Metabolism|Metabolism|Genetic Information Processing
TRINITY_DN15247_c0_g1_i1	Cre02.g108400.t1.2	19.81	20.96	22.14	22.72	19.44	22.5	24.53	28.58	26.04	11.21	10.97	11.74	0.04	0.685	0.871	-1.223	0	0	0.331	0.002	0.009	0	0	0	0	KOG1746	K12668	2.4.99.18	oligosaccharyltransferase complex subunit epsilon	00510 N-Glycan biosynthesis |00513 Various types of N-glycan biosynthesis |04141 Protein processing in endoplasmic reticulum	Glycan biosynthesis and metabolism|Glycan biosynthesis and metabolism|Folding, sorting and degradation	Metabolism|Metabolism|Genetic Information Processing
TRINITY_DN7082_c0_g1_i1	CsuC169_52936	15.48	16.4	15.81	11.62	11.71	11.36	13.02	11.72	13.05	12.92	13.76	12.89	-0.459	0	0	0.066	0.46	0.748	-0.336	0	0.001	0	0	0	0	KOG2292	K07151	2.4.99.18 2.4.1.119	dolichyl-diphosphooligosaccharide---protein glycosyltransferase	00510 N-Glycan biosynthesis |00513 Various types of N-glycan biosynthesis |04141 Protein processing in endoplasmic reticulum	Glycan biosynthesis and metabolism|Glycan biosynthesis and metabolism|Folding, sorting and degradation	Metabolism|Metabolism|Genetic Information Processing
TRINITY_DN9545_c3_g3_i1	CsuC169_52878	11.94	13.33	12.02	15.26	13.81	12.15	8.21	8.46	7.65	15.4	16.27	14.19	0.144	0.229	0.441	0.916	0	0	-0.617	0	0	0	0	0	0	KOG1380	K02257	2.5.1.-	protoheme IX farnesyltransferase	00190 Oxidative phosphorylation |00860 Porphyrin and chlorophyll metabolism	Energy metabolism|Metabolism of cofactors and vitamins	Metabolism|Metabolism
TRINITY_DN35799_c0_g1_i1	CsuC169_52062	28.13	28.73	29.57	9.54	8.6	8.55	18.33	15.65	18.54	33.3	32.12	36.81	-1.695	0	0	0.961	0	0	-0.719	0	0	0	0	0	0	KOG0776	K14066	2.5.1.1	geranyl diphosphate synthase	00900 Terpenoid backbone biosynthesis	Metabolism of terpenoids and polyketides	Metabolism
TRINITY_DN3915_c0_g2_i1	Cre03.g207700.t1.1	86.61	83.93	90.36	25.25	23.86	25.51	32.34	29.01	32.99	45.19	44.5	47.21	-1.806	0	0	0.537	0	0	-1.468	0	0	0	0	0	0	KOG0711	K00787	2.5.1.1 2.5.1.10	farnesyl diphosphate synthase	00900 Terpenoid backbone biosynthesis |05164 Influenza A |05166 HTLV-I infection	Metabolism of terpenoids and polyketides|Infectious diseases|Infectious diseases	Metabolism|Human Diseases|Human Diseases
TRINITY_DN7304_c0_g1_i2	CsuC169_12737	120.05	117.25	124.01	77.86	75.67	76.27	89.44	81.16	92.19	76.81	75.47	78.87	-0.653	0	0	-0.185	0.012	0.042	-0.459	0	0	0	0	0	0	KOG0776	K13789	2.5.1.1 2.5.1.10 2.5.1.29	geranylgeranyl diphosphate synthase, type II	00900 Terpenoid backbone biosynthesis	Metabolism of terpenoids and polyketides	Metabolism
TRINITY_DN8746_c0_g1_i1	CsuC169_31305	5.46	6.76	7.71	5.2	7.12	6.14	3.95	3.72	3.77	2.25	2.11	2.99	-0.111	0.519	0.719	-0.638	0.003	0.011	-0.801	0	0	0	0	0	0	KOG1381	K09833	2.5.1.115 2.5.1.116	homogentisate phytyltransferase / homogentisate geranylgeranyltransferase	00130 Ubiquinone and other terpenoid-quinone biosynthesis	Metabolism of cofactors and vitamins	Metabolism
TRINITY_DN15023_c0_g1_i1	Cre06.g283750.t1.2	61.57	54.49	63.89	27.62	24.64	30.36	48.57	44.45	57.02	31.88	28.15	32.51	-1.123	0	0	-0.697	0	0	-0.262	0.02	0.07	0	0	0	0		K12501	2.5.1.117	homogentisate solanesyltransferase	00130 Ubiquinone and other terpenoid-quinone biosynthesis	Metabolism of cofactors and vitamins	Metabolism
TRINITY_DN3398_c0_g1_i1	CsuC169_66444	21.49	18.31	20.39	6.34	5.29	4.83	5.83	4.27	4.35	12.46	11.27	11.79	-1.87	0	0	1.297	0	0	-2.058	0	0	0	0	1	0	KOG1562	K00797	2.5.1.16	spermidine synthase	00270 Cysteine and methionine metabolism |00330 Arginine and proline metabolism |00410 beta-Alanine metabolism |00480 Glutathione metabolism	Amino acid metabolism|Amino acid metabolism|Metabolism of other amino acids|Metabolism of other amino acids	Metabolism|Metabolism|Metabolism|Metabolism
TRINITY_DN3398_c0_g2_i1	CsuC169_66444	5.87	9.54	9.5	0.46	1.1	1.18	3.45	4.24	4.15	3.65	4.73	3.53	-3.179	0	0	0.009	1	1	-1.073	0	0	1	0	0	0	KOG1562	K00797	2.5.1.16	spermidine synthase	00270 Cysteine and methionine metabolism |00330 Arginine and proline metabolism |00410 beta-Alanine metabolism |00480 Glutathione metabolism	Amino acid metabolism|Amino acid metabolism|Metabolism of other amino acids|Metabolism of other amino acids	Metabolism|Metabolism|Metabolism|Metabolism
TRINITY_DN35383_c0_g1_i1	Cre01.g005850.t1.2	32.51	32.44	29.17	27.28	33.49	24.76	28.68	28.24	29.26	18.07	16.73	16.04	-0.138	0.246	0.448	-0.761	0	0	-0.127	0.231	0.493	0	0	0	0		K00798	2.5.1.17	cob(I)alamin adenosyltransferase	00860 Porphyrin and chlorophyll metabolism	Metabolism of cofactors and vitamins	Metabolism
TRINITY_DN25610_c0_g1_i1	Vocar.0001s1056.1.p	130.82	128.28	133.66	17.4	19.59	18.24	21.03	22.26	22.82	66.69	60.13	65.78	-2.83	0	0	1.542	0	0	-2.571	0	0	1	0	1	0		K00799	2.5.1.18	glutathione S-transferase	00480 Glutathione metabolism |00980 Metabolism of xenobiotics by cytochrome P450 |00982 Drug metabolism - cytochrome P450 |01524 Platinum drug resistance |05200 Pathways in cancer |05204 Chemical carcinogenesis |05225 Hepatocellular carcinoma |05418 Fluid shear stress and atherosclerosis	Metabolism of other amino acids|Xenobiotics biodegradation and metabolism|Xenobiotics biodegradation and metabolism|Drug resistance|Cancers|Cancers|Cancers|Cardiovascular diseases	Metabolism|Metabolism|Metabolism|Human Diseases|Human Diseases|Human Diseases|Human Diseases|Human Diseases
TRINITY_DN14873_c0_g1_i1	CsuC169_52388	12.24	11.92	12.45	31.8	27.32	29.62	34.57	31.89	36.09	5.16	4.06	5.51	1.277	0	0	-2.799	0	0	1.486	0	0	0	1	0	0	KOG0867	K00799	2.5.1.18	glutathione S-transferase	00480 Glutathione metabolism |00980 Metabolism of xenobiotics by cytochrome P450 |00982 Drug metabolism - cytochrome P450 |01524 Platinum drug resistance |05200 Pathways in cancer |05204 Chemical carcinogenesis |05225 Hepatocellular carcinoma |05418 Fluid shear stress and atherosclerosis	Metabolism of other amino acids|Xenobiotics biodegradation and metabolism|Xenobiotics biodegradation and metabolism|Drug resistance|Cancers|Cancers|Cancers|Cardiovascular diseases	Metabolism|Metabolism|Metabolism|Human Diseases|Human Diseases|Human Diseases|Human Diseases|Human Diseases
TRINITY_DN30638_c0_g1_i1	Vocar.0030s0047.1.p	2.51	3.25	3.19	5.2	4.99	3.04	5.71	6.22	5.89	0.33	0.21	0.22	0.563	0.063	0.155	-4.555	0	0	0.994	0	0.001	0	1	0	0	KOG1695	K00799	2.5.1.18	glutathione S-transferase	00480 Glutathione metabolism |00980 Metabolism of xenobiotics by cytochrome P450 |00982 Drug metabolism - cytochrome P450 |01524 Platinum drug resistance |05200 Pathways in cancer |05204 Chemical carcinogenesis |05225 Hepatocellular carcinoma |05418 Fluid shear stress and atherosclerosis	Metabolism of other amino acids|Xenobiotics biodegradation and metabolism|Xenobiotics biodegradation and metabolism|Drug resistance|Cancers|Cancers|Cancers|Cardiovascular diseases	Metabolism|Metabolism|Metabolism|Human Diseases|Human Diseases|Human Diseases|Human Diseases|Human Diseases
TRINITY_DN12767_c0_g1_i1	Vocar.0030s0047.1.p	10.02	7.93	10.19	7.88	10.86	8.98	10.79	10.42	9.34	5.92	4.95	5.25	-0.022	0.916	1	-0.922	0	0	0.119	0.501	0.767	0	0	0	0	KOG1695	K00799	2.5.1.18	glutathione S-transferase	00480 Glutathione metabolism |00980 Metabolism of xenobiotics by cytochrome P450 |00982 Drug metabolism - cytochrome P450 |01524 Platinum drug resistance |05200 Pathways in cancer |05204 Chemical carcinogenesis |05225 Hepatocellular carcinoma |05418 Fluid shear stress and atherosclerosis	Metabolism of other amino acids|Xenobiotics biodegradation and metabolism|Xenobiotics biodegradation and metabolism|Drug resistance|Cancers|Cancers|Cancers|Cardiovascular diseases	Metabolism|Metabolism|Metabolism|Human Diseases|Human Diseases|Human Diseases|Human Diseases|Human Diseases
TRINITY_DN10311_c0_g1_i1	Vocar.0001s0657.1.p	23.11	20.45	22.07	25.56	25.48	24.08	23.78	22.41	23.97	37.16	40.29	36.73	0.195	0.013	0.039	0.703	0	0	0.096	0.331	0.611	0	0	0	0	KOG0406	K00799	2.5.1.18	glutathione S-transferase	00480 Glutathione metabolism |00980 Metabolism of xenobiotics by cytochrome P450 |00982 Drug metabolism - cytochrome P450 |01524 Platinum drug resistance |05200 Pathways in cancer |05204 Chemical carcinogenesis |05225 Hepatocellular carcinoma |05418 Fluid shear stress and atherosclerosis	Metabolism of other amino acids|Xenobiotics biodegradation and metabolism|Xenobiotics biodegradation and metabolism|Drug resistance|Cancers|Cancers|Cancers|Cardiovascular diseases	Metabolism|Metabolism|Metabolism|Human Diseases|Human Diseases|Human Diseases|Human Diseases|Human Diseases
TRINITY_DN37220_c0_g1_i1	Vocar.0030s0047.1.p	18.78	16.53	19.41	14.26	12.97	13.2	15.78	13.96	17.35	9.83	9.67	13.33	-0.436	0	0	-0.52	0	0.002	-0.217	0.075	0.212	0	0	0	0	KOG1695	K00799	2.5.1.18	glutathione S-transferase	00480 Glutathione metabolism |00980 Metabolism of xenobiotics by cytochrome P450 |00982 Drug metabolism - cytochrome P450 |01524 Platinum drug resistance |05200 Pathways in cancer |05204 Chemical carcinogenesis |05225 Hepatocellular carcinoma |05418 Fluid shear stress and atherosclerosis	Metabolism of other amino acids|Xenobiotics biodegradation and metabolism|Xenobiotics biodegradation and metabolism|Drug resistance|Cancers|Cancers|Cancers|Cardiovascular diseases	Metabolism|Metabolism|Metabolism|Human Diseases|Human Diseases|Human Diseases|Human Diseases|Human Diseases
TRINITY_DN6695_c0_g1_i1	Olu231_26895	67.36	70.27	67.05	27.31	31.44	29.2	53.95	59.86	48.9	26.43	30.63	24.48	-1.219	0	0	-0.997	0	0	-0.331	0.001	0.003	0	0	0	0		K00799	2.5.1.18	glutathione S-transferase	00480 Glutathione metabolism |00980 Metabolism of xenobiotics by cytochrome P450 |00982 Drug metabolism - cytochrome P450 |01524 Platinum drug resistance |05200 Pathways in cancer |05204 Chemical carcinogenesis |05225 Hepatocellular carcinoma |05418 Fluid shear stress and atherosclerosis	Metabolism of other amino acids|Xenobiotics biodegradation and metabolism|Xenobiotics biodegradation and metabolism|Drug resistance|Cancers|Cancers|Cancers|Cardiovascular diseases	Metabolism|Metabolism|Metabolism|Human Diseases|Human Diseases|Human Diseases|Human Diseases|Human Diseases
TRINITY_DN2782_c0_g1_i1	Vocar.0008s0438.1.p	27.54	30.75	30.17	25.57	26.2	25.8	19.46	20	18.32	22.62	23.74	22.48	-0.19	0.021	0.061	0.253	0.014	0.046	-0.614	0	0	0	0	0	0	KOG0867	K00799	2.5.1.18	glutathione S-transferase	00480 Glutathione metabolism |00980 Metabolism of xenobiotics by cytochrome P450 |00982 Drug metabolism - cytochrome P450 |01524 Platinum drug resistance |05200 Pathways in cancer |05204 Chemical carcinogenesis |05225 Hepatocellular carcinoma |05418 Fluid shear stress and atherosclerosis	Metabolism of other amino acids|Xenobiotics biodegradation and metabolism|Xenobiotics biodegradation and metabolism|Drug resistance|Cancers|Cancers|Cancers|Cardiovascular diseases	Metabolism|Metabolism|Metabolism|Human Diseases|Human Diseases|Human Diseases|Human Diseases|Human Diseases
TRINITY_DN9337_c0_g1_i5	Vocar.0003s0294.1.p	107.48	109.95	106.91	39.96	40.18	38.88	63.36	60.56	62.53	42.65	39.84	39.42	-1.446	0	0	-0.613	0	0	-0.799	0	0	0	0	0	0	KOG1695	K00799	2.5.1.18	glutathione S-transferase	00480 Glutathione metabolism |00980 Metabolism of xenobiotics by cytochrome P450 |00982 Drug metabolism - cytochrome P450 |01524 Platinum drug resistance |05200 Pathways in cancer |05204 Chemical carcinogenesis |05225 Hepatocellular carcinoma |05418 Fluid shear stress and atherosclerosis	Metabolism of other amino acids|Xenobiotics biodegradation and metabolism|Xenobiotics biodegradation and metabolism|Drug resistance|Cancers|Cancers|Cancers|Cardiovascular diseases	Metabolism|Metabolism|Metabolism|Human Diseases|Human Diseases|Human Diseases|Human Diseases|Human Diseases
TRINITY_DN9337_c0_g1_i1	Vocar.0003s0294.1.p	266.61	265.8	259.85	96.14	98.93	96.72	101.17	109.47	105.01	126.78	125.13	123.7	-1.441	0	0	0.251	0	0.002	-1.328	0	0	0	0	0	0	KOG1695	K00799	2.5.1.18	glutathione S-transferase	00480 Glutathione metabolism |00980 Metabolism of xenobiotics by cytochrome P450 |00982 Drug metabolism - cytochrome P450 |01524 Platinum drug resistance |05200 Pathways in cancer |05204 Chemical carcinogenesis |05225 Hepatocellular carcinoma |05418 Fluid shear stress and atherosclerosis	Metabolism of other amino acids|Xenobiotics biodegradation and metabolism|Xenobiotics biodegradation and metabolism|Drug resistance|Cancers|Cancers|Cancers|Cardiovascular diseases	Metabolism|Metabolism|Metabolism|Human Diseases|Human Diseases|Human Diseases|Human Diseases|Human Diseases
TRINITY_DN803_c0_g2_i1	MspRCC299_107846	20.82	18.25	21.19	6.41	6.45	8.25	6.19	5.67	7.19	12.2	11.66	12.47	-1.514	0	0	0.932	0	0	-1.661	0	0	0	0	0	0	KOG0406	K00799	2.5.1.18	glutathione S-transferase	00480 Glutathione metabolism |00980 Metabolism of xenobiotics by cytochrome P450 |00982 Drug metabolism - cytochrome P450 |01524 Platinum drug resistance |05200 Pathways in cancer |05204 Chemical carcinogenesis |05225 Hepatocellular carcinoma |05418 Fluid shear stress and atherosclerosis	Metabolism of other amino acids|Xenobiotics biodegradation and metabolism|Xenobiotics biodegradation and metabolism|Drug resistance|Cancers|Cancers|Cancers|Cardiovascular diseases	Metabolism|Metabolism|Metabolism|Human Diseases|Human Diseases|Human Diseases|Human Diseases|Human Diseases
TRINITY_DN6692_c0_g1_i1	Cre12.g508850.t1.1	8.27	8.94	8.28	10.01	10.16	11.2	14.41	11.5	12.33	10.83	9	10.16	0.3	0.001	0.005	-0.35	0.003	0.013	0.585	0	0	0	0	0	0	KOG0867		2.5.1.18
TRINITY_DN20514_c0_g1_i1	CsuC169_63483	35.12	35.05	35.63	17.62	16.85	16.1	24.67	21.99	22.53	45.25	43.27	42.22	-1.065	0	0	0.918	0	0	-0.613	0	0	0	0	0	0	KOG0692	K00800	2.5.1.19	3-phosphoshikimate 1-carboxyvinyltransferase	00400 Phenylalanine, tyrosine and tryptophan biosynthesis	Amino acid metabolism	Metabolism
TRINITY_DN5922_c0_g1_i1	CsuC169_35284	1.64	1.61	1.36	2.85	3.15	2.53	2.52	2.11	1.74	1.85	1.63	1.87	0.888	0	0.001	-0.252	0.339	0.603	0.467	0.108	0.288	0	0	0	0	KOG1459	K00801	2.5.1.21	farnesyl-diphosphate farnesyltransferase	00100 Steroid biosynthesis |00909 Sesquiterpenoid and triterpenoid biosynthesis	Lipid metabolism|Metabolism of terpenoids and polyketides	Metabolism|Metabolism
TRINITY_DN3151_c0_g1_i1	Vocar.0001s0684.1.p	21.07	19.25	21.9	18.27	17.69	18.46	20.19	18.15	22.87	11.88	10.63	12.92	-0.193	0.006	0.019	-0.789	0	0	-0.024	0.837	1	0	0	0	0	KOG3267		2.5.1.3
TRINITY_DN3340_c0_g2_i1	Cre17.g739300.t1.2	14.74	9.89	11.92	8.99	9.75	9.36	10.49	11.24	9.71	8.75	7.63	7.21	-0.379	0.027	0.076	-0.414	0.017	0.054	-0.217	0.248	0.501	0	0	0	0	KOG3267		2.5.1.3
TRINITY_DN3340_c0_g1_i1	Cre17.g739300.t1.2	181.45	177.27	169.21	60.27	63.87	60.13	53.84	53.55	60.32	87.04	84.99	89.53	-1.518	0	0	0.641	0	0	-1.654	0	0	0	0	0	0	KOG3267		2.5.1.3
TRINITY_DN26778_c0_g1_i1	MspRCC299_56668	73.16	70.55	70.36	16.58	19.07	20.19	23.76	22.44	20.64	39.22	41.48	38.05	-1.939	0	0	0.829	0	0	-1.679	0	0	0	0	0	0	KOG3267		2.5.1.3
TRINITY_DN2323_c0_g1_i1	MspRCC299_64578	1.76	1.23	0.69	0.79	0.45	1.43	0.88	1.03	0.7	0.32	0.66	0.38	-0.462	0.308	0.521	-0.924	0.013	0.043	-0.5	0.192	0.43	0	0	0	0	KOG1602		2.5.1.31
TRINITY_DN2323_c0_g2_i1	MspRCC299_64578	4.18	4.76	4.91	5.03	4.92	4.12	2.38	2.46	2.92	4.67	4.95	4.79	0.022	0.89	1	0.894	0	0	-0.837	0	0	0	0	0	0	KOG1602		2.5.1.31
TRINITY_DN5335_c0_g1_i1	Vocar.0035s0074.1.p	6.36	5.95	5.43	1.81	1.58	0.91	2.79	1.37	3.66	2.65	2.86	2.45	-2.044	0	0	0.026	1	1	-1.183	0.003	0.015	1	0	0	0	KOG4411	K18163	2.5.1.32
TRINITY_DN15467_c0_g1_i1	Cre02.g095092.t1.1	48.01	44.4	46.43	35.03	38.63	34.17	51.13	53.42	47.62	25.42	24.25	22.47	-0.365	0	0	-1.077	0	0	0.132	0.115	0.301	0	0	0	0	KOG4411	K02291	2.5.1.32 2.5.1.99	15-cis-phytoene/all-trans-phytoene synthase	00906 Carotenoid biosynthesis	Metabolism of terpenoids and polyketides	Metabolism
TRINITY_DN8306_c0_g1_i3	CsuC169_34769	5.85	6.29	6.32	5.51	5.54	5.07	8.37	8.87	7.2	6.03	6.49	5.2	-0.196	0.04	0.104	-0.464	0	0.001	0.405	0	0.002	0	0	0	0	KOG1381	K06125	2.5.1.39 2.5.1.-	4-hydroxybenzoate polyprenyltransferase	00130 Ubiquinone and other terpenoid-quinone biosynthesis	Metabolism of cofactors and vitamins	Metabolism
TRINITY_DN30651_c0_g1_i1	CsuC169_67293	21.81	22.19	22.18	38.83	35.14	40.19	35.85	36.06	42.52	24.51	23.88	27.07	0.787	0	0	-0.601	0	0	0.79	0	0	0	0	0	0	KOG1252	K01738	2.5.1.47	cysteine synthase A	00270 Cysteine and methionine metabolism |00920 Sulfur metabolism	Amino acid metabolism|Energy metabolism	Metabolism|Metabolism
TRINITY_DN25648_c0_g1_i1	CsuC169_67293	11.22	18.08	16.95	32.56	36.25	30.63	21.99	23.37	21.03	19.66	28.36	20.65	1.104	0	0	0.049	0.844	1	0.522	0.055	0.166	0	0	0	0	KOG1252	K01738	2.5.1.47	cysteine synthase A	00270 Cysteine and methionine metabolism |00920 Sulfur metabolism	Amino acid metabolism|Energy metabolism	Metabolism|Metabolism
TRINITY_DN5811_c0_g1_i2	Vocar.0018s0108.1.p	82.42	85.45	81.24	42.56	45.09	46.8	43.98	42.51	42.11	43.81	44.26	42.28	-0.89	0	0	0.02	0.777	0.987	-0.954	0	0	0	0	0	0	KOG1252	K01738	2.5.1.47	cysteine synthase A	00270 Cysteine and methionine metabolism |00920 Sulfur metabolism	Amino acid metabolism|Energy metabolism	Metabolism|Metabolism
TRINITY_DN7212_c0_g2_i1	Vocar.0018s0108.1.p	80.43	82.19	81.83	32.09	30.92	30.86	30.24	29.2	30.31	41.05	37.05	39.37	-1.381	0	0	0.388	0	0	-1.445	0	0	0	0	0	0	KOG1252	K01738	2.5.1.47	cysteine synthase A	00270 Cysteine and methionine metabolism |00920 Sulfur metabolism	Amino acid metabolism|Energy metabolism	Metabolism|Metabolism
TRINITY_DN328_c0_g1_i2	Cre16.g664250.t1.2	2.79	4.02	2.4	2.7	3.27	2.51	2.49	1.48	2.16	3.23	3.41	2.42	-0.119	0.698	0.879	0.564	0.043	0.123	-0.588	0.064	0.186	0	0	0	0	KOG1481	K01738	2.5.1.47 4.2.1.22	cysteine synthase A	00270 Cysteine and methionine metabolism |00920 Sulfur metabolism	Amino acid metabolism|Energy metabolism	Metabolism|Metabolism
TRINITY_DN19927_c0_g1_i1	CsuC169_27251	99.34	94.3	100.9	48.1	48.67	47.28	58.63	56.07	60.37	68	66.75	69.46	-1.032	0	0	0.222	0.001	0.005	-0.751	0	0	0	0	0	0	KOG0053	K01739	2.5.1.48	cystathionine gamma-synthase	00270 Cysteine and methionine metabolism |00450 Selenocompound metabolism |00920 Sulfur metabolism	Amino acid metabolism|Metabolism of other amino acids|Energy metabolism	Metabolism|Metabolism|Metabolism
TRINITY_DN20006_c0_g1_i1	Vocar.0001s1356.1.p	128.19	127.34	132.93	59.87	61.11	61.5	80.86	73.73	82.52	136.53	132.96	148.57	-1.09	0	0	0.818	0	0	-0.712	0	0	0	0	0	0		K01626	2.5.1.54	3-deoxy-7-phosphoheptulonate synthase	00400 Phenylalanine, tyrosine and tryptophan biosynthesis |02024 Quorum sensing	Amino acid metabolism|Cellular community - prokaryotes	Metabolism|Cellular Processes
TRINITY_DN10171_c0_g2_i1	CsuC169_34662	407.83	450.27	381.86	239.12	237.5	236.16	381.29	389.19	378.13	219.15	223.25	227.73	-0.799	0	0	-0.777	0	0	-0.11	0.17	0.391	0	0	0	0		K01627	2.5.1.55	2-dehydro-3-deoxyphosphooctonate aldolase (KDO 8-P synthase)	00540 Lipopolysaccharide biosynthesis	Glycan biosynthesis and metabolism	Metabolism
TRINITY_DN20705_c0_g1_i1	CsuC169_34662	7.78	5.82	5.98	5.49	4.85	4.1	3.14	3.08	2.97	4.03	3.07	3.61	-0.439	0.098	0.222	0.219	0.518	0.776	-1.091	0	0.003	0	0	0	0		K01627	2.5.1.55	2-dehydro-3-deoxyphosphooctonate aldolase (KDO 8-P synthase)	00540 Lipopolysaccharide biosynthesis	Glycan biosynthesis and metabolism	Metabolism
TRINITY_DN7350_c0_g1_i1	Cre14.g612500.t1.2	2.37	1.63	1.68	4.09	3.5	3.73	2.56	2.99	2.95	2.05	1.75	2.6	0.994	0	0	-0.411	0.043	0.122	0.582	0.009	0.035	0	0	0	0	KOG0365	K05954	2.5.1.58	protein farnesyltransferase subunit beta	00900 Terpenoid backbone biosynthesis	Metabolism of terpenoids and polyketides	Metabolism
TRINITY_DN2250_c0_g2_i1	Vocar.0007s0433.1.p	3.75	4.73	4.2	9.09	9.24	7.98	9.14	10.81	6.65	5.39	4.85	4.52	1.053	0	0	-0.849	0	0	1.069	0	0	0	0	0	0	KOG0530	K05955	2.5.1.58 2.5.1.59	protein farnesyltransferase/geranylgeranyltransferase type-1 subunit alpha	00900 Terpenoid backbone biosynthesis	Metabolism of terpenoids and polyketides	Metabolism
TRINITY_DN8730_c0_g2_i1	CsuC169_39108	1.6	1.89	1.63	1.56	1.63	1.36	1.33	1.48	0.89	4.04	4.89	3.67	-0.173	0.616	0.817	1.765	0	0	-0.467	0.214	0.47	0	0	0	0	KOG0530	K14050	2.5.1.60
TRINITY_DN2805_c0_g2_i1	Vocar.0001s0523.1.p	2.03	2.75	1.68	0.76	1.68	1.87	0.43	0.94	0.96	1.58	2.22	2.61	-0.583	0.135	0.288	1.461	0	0.001	-1.472	0.001	0.003	0	0	0	0		K05956	2.5.1.60
TRINITY_DN30465_c0_g1_i1	Vocar.0041s0034.1.p	111.98	115.74	117.86	99.29	104.08	102.45	109.66	104.98	104.87	72.46	78.02	78.28	-0.176	0	0.001	-0.482	0	0	-0.113	0.094	0.256	0	0	0	0	KOG2892	K01749	2.5.1.61	hydroxymethylbilane synthase	00860 Porphyrin and chlorophyll metabolism	Metabolism of cofactors and vitamins	Metabolism
TRINITY_DN36141_c0_g1_i1	Cre06.g294750.t1.2	28.58	25.78	29.97	26.12	26.25	24.98	23.46	24.93	27.12	19.13	21.19	20.54	-0.125	0.122	0.269	-0.311	0.002	0.008	-0.159	0.133	0.324	0	0	0	0		K04040	2.5.1.62 2.5.1.133	chlorophyll/bacteriochlorophyll a synthase	00860 Porphyrin and chlorophyll metabolism	Metabolism of cofactors and vitamins	Metabolism
TRINITY_DN35388_c0_g1_i1	CsuC169_23649	128.69	129.57	124.79	43.48	42.13	43.04	78.6	80.53	83.34	98.66	94.27	98.11	-1.574	0	0	0.263	0	0	-0.66	0	0	0	0	0	0		K03517	2.5.1.72	quinolinate synthase	00760 Nicotinate and nicotinamide metabolism	Metabolism of cofactors and vitamins	Metabolism
TRINITY_DN6545_c0_g1_i1	CsuC169_57519	1.09	2.19	1.13	3.62	3.58	2.08	2.48	2.01	2.59	2.53	3.14	2.25	1.073	0.002	0.008	0.16	0.586	0.835	0.685	0.056	0.168	0	0	0	0	KOG4581	K02548	2.5.1.74 2.5.1.-	1,4-dihydroxy-2-naphthoate octaprenyltransferase	00130 Ubiquinone and other terpenoid-quinone biosynthesis	Metabolism of cofactors and vitamins	Metabolism
TRINITY_DN16119_c0_g1_i1	CsuC169_3943	12.42	11.98	11.72	8.46	7.74	6.94	7.58	7.2	6.68	14.8	14.68	16.43	-0.642	0	0	1.097	0	0	-0.75	0	0	0	0	0	0		K00791	2.5.1.75	tRNA dimethylallyltransferase	00908 Zeatin biosynthesis	Metabolism of terpenoids and polyketides	Metabolism
TRINITY_DN20312_c0_g1_i1	Cre02.g088850.t1.2	6.4	6.3	5.21	10.71	10.28	9.64	8.65	8.12	8.82	6.49	7.42	7.21	0.774	0	0	-0.277	0.008	0.029	0.515	0	0	0	0	0	0	KOG3243	K00794	2.5.1.78	6,7-dimethyl-8-ribityllumazine synthase	00740 Riboflavin metabolism	Metabolism of cofactors and vitamins	Metabolism
TRINITY_DN9977_c0_g1_i1	Vocar.0028s0096.1.p	23.66	23.46	21.4	17.1	17.76	15.46	19.74	17.78	18.08	16.84	15.6	16.25	-0.445	0	0	-0.191	0.039	0.112	-0.302	0.002	0.008	0	0	0	0	KOG0776	K05356	2.5.1.84 2.5.1.85	all-trans-nonaprenyl-diphosphate synthase	00900 Terpenoid backbone biosynthesis	Metabolism of terpenoids and polyketides	Metabolism
TRINITY_DN4622_c0_g1_i2	CsuC169_11314	4.37	5.98	3.25	9.82	8.71	9.26	5.22	6.95	7.43	10.63	10.06	9.58	1.031	0	0	0.627	0	0	0.527	0.032	0.106	0	0	0	0	KOG1602	K11778	2.5.1.87 2.5.1.-	ditrans,polycis-polyprenyl diphosphate synthase	00900 Terpenoid backbone biosynthesis	Metabolism of terpenoids and polyketides	Metabolism
TRINITY_DN20650_c0_g2_i1	CsuC169_11314	11.03	16.56	12.82	26.54	30.03	22.27	17.58	17.24	17.73	25.08	18.85	20.72	0.964	0	0	0.299	0.12	0.286	0.379	0.102	0.273	0	0	0	0	KOG1602	K11778	2.5.1.87 2.5.1.-	ditrans,polycis-polyprenyl diphosphate synthase	00900 Terpenoid backbone biosynthesis	Metabolism of terpenoids and polyketides	Metabolism
TRINITY_DN3255_c0_g2_i1	Cre06.g296600.t1.2	15.76	14.96	13.43	13.22	14.72	13.21	17.36	19.27	15.96	10.66	10.35	10.58	-0.101	0.275	0.481	-0.736	0	0	0.252	0.023	0.08	0	0	0	0	KOG3310	K00793	2.5.1.9	riboflavin synthase	00740 Riboflavin metabolism	Metabolism of cofactors and vitamins	Metabolism
TRINITY_DN3567_c0_g1_i1	MspRCC299_59623	0.78	0.37	0.8	1.73	0.91	0.54	0.58	0.86	0.72	1.12	1.69	1.06	0.703	0.204	0.403	0.833	0.045	0.128	0.155	0.889	1	0	0	0	0	KOG1349	K05290	2.6.-.- 3.4.22.34	phosphatidylinositol glycan, class K	00563 Glycosylphosphatidylinositol(GPI)-anchor biosynthesis	Glycan biosynthesis and metabolism	Metabolism
TRINITY_DN35602_c0_g1_i1	CsuC169_26357	13.15	13.49	11.8	6.27	7.52	6.64	7.5	7.59	7.78	13.54	14.8	13.77	-0.912	0	0	0.881	0	0	-0.749	0	0	0	0	0	0	KOG1411	K00813	2.6.1.1	aspartate aminotransferase	00220 Arginine biosynthesis |00250 Alanine, aspartate and glutamate metabolism |00270 Cysteine and methionine metabolism |00330 Arginine and proline metabolism |00350 Tyrosine metabolism |00360 Phenylalanine metabolism |00400 Phenylalanine, tyrosine and tryptophan biosynthesis |00401 Novobiocin biosynthesis |00950 Isoquinoline alkaloid biosynthesis |00960 Tropane, piperidine and pyridine alkaloid…	Amino acid metabolism|Amino acid metabolism|Amino acid metabolism|Amino acid metabolism|Amino acid metabolism|Amino acid metabolism|Amino acid metabolism|Biosynthesis of other secondary metabolites|Biosynthesis of other secondary metabolites|Biosynthesis of other secondary metabolites	Metabolism|Metabolism|Metabolism|Metabolism|Metabolism|Metabolism|Metabolism|Metabolism|Metabolism|Metabolism
TRINITY_DN35296_c0_g1_i1	CsuC169_54664	29.55	29.26	29.02	20.84	21.38	21.11	17.1	16.13	16.45	24.79	25.72	24.74	-0.472	0	0	0.599	0	0	-0.822	0	0	0	0	0	0	KOG1411	K00813	2.6.1.1	aspartate aminotransferase	00220 Arginine biosynthesis |00250 Alanine, aspartate and glutamate metabolism |00270 Cysteine and methionine metabolism |00330 Arginine and proline metabolism |00350 Tyrosine metabolism |00360 Phenylalanine metabolism |00400 Phenylalanine, tyrosine and tryptophan biosynthesis |00401 Novobiocin biosynthesis |00950 Isoquinoline alkaloid biosynthesis |00960 Tropane, piperidine and pyridine alkaloid…	Amino acid metabolism|Amino acid metabolism|Amino acid metabolism|Amino acid metabolism|Amino acid metabolism|Amino acid metabolism|Amino acid metabolism|Biosynthesis of other secondary metabolites|Biosynthesis of other secondary metabolites|Biosynthesis of other secondary metabolites	Metabolism|Metabolism|Metabolism|Metabolism|Metabolism|Metabolism|Metabolism|Metabolism|Metabolism|Metabolism
TRINITY_DN7539_c0_g1_i2	CsuC169_18195	20.08	21.77	19.81	4.56	3.43	4.41	5.82	5.17	5.1	8.16	8.29	8.7	-2.315	0	0	0.645	0	0	-1.939	0	0	1	0	0	0	KOG1411	K14455	2.6.1.1	aspartate aminotransferase, mitochondrial	00220 Arginine biosynthesis |00250 Alanine, aspartate and glutamate metabolism |00270 Cysteine and methionine metabolism |00330 Arginine and proline metabolism |00350 Tyrosine metabolism |00360 Phenylalanine metabolism |00400 Phenylalanine, tyrosine and tryptophan biosynthesis |00710 Carbon fixation in photosynthetic organisms |00950 Isoquinoline alkaloid biosynthesis |00960 Tropane, piperidine a…	Amino acid metabolism|Amino acid metabolism|Amino acid metabolism|Amino acid metabolism|Amino acid metabolism|Amino acid metabolism|Amino acid metabolism|Energy metabolism|Biosynthesis of other secondary metabolites|Biosynthesis of other secondary metabolites|Digestive system	Metabolism|Metabolism|Metabolism|Metabolism|Metabolism|Metabolism|Metabolism|Metabolism|Metabolism|Metabolism|Organismal Systems
TRINITY_DN31047_c0_g1_i1	Vocar.0001s1505.1.p	3.18	3.05	2.79	3.63	3.92	4.37	4.47	3.87	3.48	2.49	2.35	2.17	0.403	0.046	0.118	-0.753	0	0.002	0.389	0.083	0.23	0	0	0	0	KOG0257	K15849	2.6.1.1 2.6.1.78 2.6.1.79	bifunctional aspartate aminotransferase and glutamate/aspartate-prephenate aminotransferase	00350 Tyrosine metabolism |00360 Phenylalanine metabolism |00400 Phenylalanine, tyrosine and tryptophan biosynthesis |00950 Isoquinoline alkaloid biosynthesis |00960 Tropane, piperidine and pyridine alkaloid biosynthesis	Amino acid metabolism|Amino acid metabolism|Amino acid metabolism|Biosynthesis of other secondary metabolites|Biosynthesis of other secondary metabolites	Metabolism|Metabolism|Metabolism|Metabolism|Metabolism
TRINITY_DN30480_c0_g1_i1	CsuC169_45784	23.02	24.83	23.43	39.65	38.67	38.08	30.38	30.79	32.76	24.82	23.11	25.28	0.708	0	0	-0.36	0	0	0.398	0	0	0	0	0	0	KOG1401	K00818	2.6.1.11	acetylornithine aminotransferase	00220 Arginine biosynthesis	Amino acid metabolism	Metabolism
TRINITY_DN2963_c0_g1_i1	Cre11.g474800.t1.2	68.81	68.31	72.46	42.52	41.47	43.58	33.13	32.63	34.56	41.11	39.99	44.02	-0.716	0	0	0.319	0	0	-1.063	0	0	0	0	0	0		K00819	2.6.1.13	ornithine--oxo-acid transaminase	00330 Arginine and proline metabolism	Amino acid metabolism	Metabolism
TRINITY_DN20648_c0_g1_i1	CsuC169_27849	24.49	23.74	22.87	20.52	15.7	16.39	23.44	23.99	22.63	21.39	22.98	19.8	-0.434	0	0.001	-0.127	0.25	0.485	-0.021	0.874	1	0	0	0	0	KOG1268	K00820	2.6.1.16	glucosamine---fructose-6-phosphate aminotransferase (isomerizing)	00250 Alanine, aspartate and glutamate metabolism |00520 Amino sugar and nucleotide sugar metabolism |04931 Insulin resistance	Amino acid metabolism|Carbohydrate metabolism|Endocrine and metabolic diseases	Metabolism|Metabolism|Human Diseases
TRINITY_DN15991_c0_g1_i1	CsuC169_27849	7.36	6.78	7.12	8.66	9.75	9.53	6.89	6.55	6.36	14.45	15.67	14.09	0.394	0.008	0.026	1.159	0	0	-0.102	0.573	0.824	0	0	0	0	KOG1268	K00820	2.6.1.16	glucosamine---fructose-6-phosphate aminotransferase (isomerizing)	00250 Alanine, aspartate and glutamate metabolism |00520 Amino sugar and nucleotide sugar metabolism |04931 Insulin resistance	Amino acid metabolism|Carbohydrate metabolism|Endocrine and metabolic diseases	Metabolism|Metabolism|Human Diseases
TRINITY_DN15221_c0_g1_i1	CsuC169_27849	53.47	59.02	55.71	64.6	65.99	66.37	51.16	45.9	46.97	33.89	33.93	34.52	0.228	0	0	-0.493	0	0	-0.224	0.006	0.025	0	0	0	0	KOG1268	K00820	2.6.1.16	glucosamine---fructose-6-phosphate aminotransferase (isomerizing)	00250 Alanine, aspartate and glutamate metabolism |00520 Amino sugar and nucleotide sugar metabolism |04931 Insulin resistance	Amino acid metabolism|Carbohydrate metabolism|Endocrine and metabolic diseases	Metabolism|Metabolism|Human Diseases
TRINITY_DN5632_c0_g2_i1	CsuC169_27849	2.21	2.7	1.47	2.75	4.26	3.85	0.98	0.92	0.77	4.78	5.16	3.06	0.769	0.015	0.046	2.286	0	0	-1.26	0.005	0.023	0	1	0	0	KOG1268	K00820	2.6.1.16	glucosamine---fructose-6-phosphate aminotransferase (isomerizing)	00250 Alanine, aspartate and glutamate metabolism |00520 Amino sugar and nucleotide sugar metabolism |04931 Insulin resistance	Amino acid metabolism|Carbohydrate metabolism|Endocrine and metabolic diseases	Metabolism|Metabolism|Human Diseases
TRINITY_DN5632_c0_g1_i1	CsuC169_27849	53.41	59.33	54.51	16.85	16.46	12.77	21.64	20.35	19.83	28.64	24.58	29.54	-1.86	0	0	0.421	0	0.001	-1.436	0	0	0	0	0	0	KOG1268	K00820	2.6.1.16	glucosamine---fructose-6-phosphate aminotransferase (isomerizing)	00250 Alanine, aspartate and glutamate metabolism |00520 Amino sugar and nucleotide sugar metabolism |04931 Insulin resistance	Amino acid metabolism|Carbohydrate metabolism|Endocrine and metabolic diseases	Metabolism|Metabolism|Human Diseases
TRINITY_DN26202_c0_g1_i1	CsuC169_26706	1.38	1.36	1.6	13.84	11.37	11.98	3.08	3.65	2.79	2.18	1.53	2.46	3.099	0	0	-0.626	0.06	0.164	1.133	0.006	0.025	1	0	0	0	KOG0258	K00814	2.6.1.2	alanine transaminase	00220 Arginine biosynthesis |00250 Alanine, aspartate and glutamate metabolism |00710 Carbon fixation in photosynthetic organisms	Amino acid metabolism|Amino acid metabolism|Energy metabolism	Metabolism|Metabolism|Metabolism
TRINITY_DN9130_c0_g1_i2	Cre06.g284700.t1.2	31.52	29.89	33.11	31.04	29.9	31.87	30.45	28.24	33.47	20.04	16.19	20.51	-0.026	0.686	0.871	-0.7	0	0	-0.036	0.712	0.934	0	0	0	0		K00814	2.6.1.2	alanine transaminase	00220 Arginine biosynthesis |00250 Alanine, aspartate and glutamate metabolism |00710 Carbon fixation in photosynthetic organisms	Amino acid metabolism|Amino acid metabolism|Energy metabolism	Metabolism|Metabolism|Metabolism
TRINITY_DN11798_c0_g1_i1	Vocar.0022s0226.1.p	27.72	27.62	24.16	26.8	26.11	28.2	28.3	25.71	27.49	23.23	24.04	23.99	0.029	0.751	0.926	-0.194	0.044	0.126	0.036	0.75	0.963	0	0	0	0	KOG0975	K00826	2.6.1.42	branched-chain amino acid aminotransferase	00270 Cysteine and methionine metabolism |00280 Valine, leucine and isoleucine degradation |00290 Valine, leucine and isoleucine biosynthesis |00770 Pantothenate and CoA biosynthesis	Amino acid metabolism|Amino acid metabolism|Amino acid metabolism|Metabolism of cofactors and vitamins	Metabolism|Metabolism|Metabolism|Metabolism
TRINITY_DN2663_c0_g2_i1	Cre10.g458050.t1.2	1.84	4.41	2.94	6.17	7.38	5.96	3.17	3.41	1.98	8.99	7.12	7.72	1.086	0	0	1.478	0	0	-0.103	0.782	0.99	0	0	0	0		K00826	2.6.1.42	branched-chain amino acid aminotransferase	00270 Cysteine and methionine metabolism |00280 Valine, leucine and isoleucine degradation |00290 Valine, leucine and isoleucine biosynthesis |00770 Pantothenate and CoA biosynthesis	Amino acid metabolism|Amino acid metabolism|Amino acid metabolism|Metabolism of cofactors and vitamins	Metabolism|Metabolism|Metabolism|Metabolism
TRINITY_DN25356_c0_g1_i1	CsuC169_63092	10.15	10.55	11.81	15.18	14.14	13.39	8.95	8.27	9.37	16.86	18.56	19.13	0.394	0	0	1.037	0	0	-0.29	0.013	0.049	0	0	0	0	KOG0975	K00826	2.6.1.42	branched-chain amino acid aminotransferase	00270 Cysteine and methionine metabolism |00280 Valine, leucine and isoleucine degradation |00290 Valine, leucine and isoleucine biosynthesis |00770 Pantothenate and CoA biosynthesis	Amino acid metabolism|Amino acid metabolism|Amino acid metabolism|Metabolism of cofactors and vitamins	Metabolism|Metabolism|Metabolism|Metabolism
TRINITY_DN19866_c0_g1_i1	Cre05.g245900.t1.2	52.86	51.33	52.11	29.33	32.49	31.76	37.8	36.67	39.62	50.56	51.64	53.28	-0.74	0	0	0.447	0	0	-0.454	0	0	0	0	0	0	KOG0975	K00826	2.6.1.42	branched-chain amino acid aminotransferase	00270 Cysteine and methionine metabolism |00280 Valine, leucine and isoleucine degradation |00290 Valine, leucine and isoleucine biosynthesis |00770 Pantothenate and CoA biosynthesis	Amino acid metabolism|Amino acid metabolism|Amino acid metabolism|Metabolism of cofactors and vitamins	Metabolism|Metabolism|Metabolism|Metabolism
TRINITY_DN30246_c0_g2_i1	CsuC169_30869	22.83	23.17	23.69	6.1	9.13	7.23	12.77	12.01	10.48	29.6	29.19	29.23	-1.634	0	0	1.32	0	0	-0.983	0	0	0	0	0	0	KOG0975	K00826	2.6.1.42	branched-chain amino acid aminotransferase	00270 Cysteine and methionine metabolism |00280 Valine, leucine and isoleucine degradation |00290 Valine, leucine and isoleucine biosynthesis |00770 Pantothenate and CoA biosynthesis	Amino acid metabolism|Amino acid metabolism|Amino acid metabolism|Metabolism of cofactors and vitamins	Metabolism|Metabolism|Metabolism|Metabolism
TRINITY_DN30485_c0_g1_i1	CsuC169_29200	34.57	31.77	33.34	64.84	68.9	69.25	72.98	64.03	68.96	34.46	32.45	35.16	1.026	0	0	-1.013	0	0	1.047	0	0	0	0	0	0	KOG1404	K00827	2.6.1.44 2.6.1.40	alanine-glyoxylate transaminase / (R)-3-amino-2-methylpropionate-pyruvate transaminase	00250 Alanine, aspartate and glutamate metabolism |00260 Glycine, serine and threonine metabolism |00270 Cysteine and methionine metabolism |00280 Valine, leucine and isoleucine degradation	Amino acid metabolism|Amino acid metabolism|Amino acid metabolism|Amino acid metabolism	Metabolism|Metabolism|Metabolism|Metabolism
TRINITY_DN11586_c0_g1_i1	Vocar.0001s0284.1.p	0.45	0.89	0.92	1.18	1.77	2.22	0.74	1.62	2.05	1.17	1.02	0.45	1.194	0.039	0.102	-0.737	0.204	0.43	0.963	0.132	0.322	0	0	0	0	KOG2862	K00830	2.6.1.44 2.6.1.45 2.6.1.51	alanine-glyoxylate transaminase / serine-glyoxylate transaminase / serine-pyruvate transaminase	00250 Alanine, aspartate and glutamate metabolism |00260 Glycine, serine and threonine metabolism |00630 Glyoxylate and dicarboxylate metabolism |00680 Methane metabolism |04146 Peroxisome	Amino acid metabolism|Amino acid metabolism|Carbohydrate metabolism|Energy metabolism|Transport and catabolism	Metabolism|Metabolism|Metabolism|Metabolism|Cellular Processes
TRINITY_DN1326_c0_g2_i1	CsuC169_23313	2.25	2.8	2.49	4.34	4.15	3.6	5.76	3.72	4.17	2.06	1.33	1.63	0.681	0.002	0.009	-1.445	0	0	0.856	0.001	0.005	0	0	0	0	KOG2862	K00830	2.6.1.44 2.6.1.45 2.6.1.51	alanine-glyoxylate transaminase / serine-glyoxylate transaminase / serine-pyruvate transaminase	00250 Alanine, aspartate and glutamate metabolism |00260 Glycine, serine and threonine metabolism |00630 Glyoxylate and dicarboxylate metabolism |00680 Methane metabolism |04146 Peroxisome	Amino acid metabolism|Amino acid metabolism|Carbohydrate metabolism|Energy metabolism|Transport and catabolism	Metabolism|Metabolism|Metabolism|Metabolism|Cellular Processes
TRINITY_DN26003_c0_g1_i1	Vocar.0024s0165.1.p	18.84	17.51	24.06	45.36	42.07	46.46	33.49	33.08	34.96	18.26	16.55	18.48	1.148	0	0	-0.93	0	0	0.749	0	0	0	0	0	0	KOG2862	K00830	2.6.1.44 2.6.1.45 2.6.1.51	alanine-glyoxylate transaminase / serine-glyoxylate transaminase / serine-pyruvate transaminase	00250 Alanine, aspartate and glutamate metabolism |00260 Glycine, serine and threonine metabolism |00630 Glyoxylate and dicarboxylate metabolism |00680 Methane metabolism |04146 Peroxisome	Amino acid metabolism|Amino acid metabolism|Carbohydrate metabolism|Energy metabolism|Transport and catabolism	Metabolism|Metabolism|Metabolism|Metabolism|Cellular Processes
TRINITY_DN9134_c0_g1_i2	CsuC169_23313	25.66	25.06	26.12	32.18	32.03	32.55	23.13	23.07	23.22	24.89	25.75	25.55	0.332	0	0	0.134	0.042	0.119	-0.146	0.028	0.096	0	0	0	0	KOG2862	K00830	2.6.1.44 2.6.1.45 2.6.1.51	alanine-glyoxylate transaminase / serine-glyoxylate transaminase / serine-pyruvate transaminase	00250 Alanine, aspartate and glutamate metabolism |00260 Glycine, serine and threonine metabolism |00630 Glyoxylate and dicarboxylate metabolism |00680 Methane metabolism |04146 Peroxisome	Amino acid metabolism|Amino acid metabolism|Carbohydrate metabolism|Energy metabolism|Transport and catabolism	Metabolism|Metabolism|Metabolism|Metabolism|Cellular Processes
TRINITY_DN20127_c0_g1_i1	Vocar.0034s0072.1.p	132.05	129.11	135.83	34.18	34.36	35.45	39.2	35.27	40.46	82.56	83.27	85.63	-1.933	0	0	1.13	0	0	-1.788	0	0	0	0	0	0		K00831	2.6.1.52	phosphoserine aminotransferase	00260 Glycine, serine and threonine metabolism |00680 Methane metabolism |00750 Vitamin B6 metabolism	Amino acid metabolism|Energy metabolism|Metabolism of cofactors and vitamins	Metabolism|Metabolism|Metabolism
TRINITY_DN8963_c0_g3_i1	CsuC169_44586	4.91	5.2	5.64	7.48	6.14	7.31	5.27	5.97	5.89	8.18	8.67	7.82	0.41	0.005	0.017	0.527	0	0.001	0.121	0.481	0.765	0	0	0	0	KOG0634	K00825	2.6.1.7 2.6.1.39	kynurenine/2-aminoadipate aminotransferase	00300 Lysine biosynthesis |00310 Lysine degradation |00380 Tryptophan metabolism	Amino acid metabolism|Amino acid metabolism|Amino acid metabolism	Metabolism|Metabolism|Metabolism
TRINITY_DN25783_c0_g1_i1	CsuC169_44586	16.37	15.8	16.02	6.75	6.74	7.16	9.09	9.54	9	17.76	17.05	16.31	-1.223	0	0	0.888	0	0	-0.803	0	0	0	0	0	0	KOG0634	K00825	2.6.1.7 2.6.1.39	kynurenine/2-aminoadipate aminotransferase	00300 Lysine biosynthesis |00310 Lysine degradation |00380 Tryptophan metabolism	Amino acid metabolism|Amino acid metabolism|Amino acid metabolism	Metabolism|Metabolism|Metabolism
TRINITY_DN30447_c0_g1_i1	CsuC169_23979	96.43	89.55	86.57	60.21	59.58	58.52	59.99	58.71	58.15	78.06	79.67	71.65	-0.612	0	0	0.375	0	0	-0.624	0	0	0	0	0	0	KOG0257	K10206	2.6.1.83	LL-diaminopimelate aminotransferase	00300 Lysine biosynthesis	Amino acid metabolism	Metabolism
TRINITY_DN940_c0_g1_i1	Vocar.0015s0293.1.p	0.26	0.26	0.26	0.82	0.16	0.82	0.2	1.96	0.2	1.56	1.08	0.94	1.206	0.295	0.502	0.599	0.388	0.657	1.6	0.149	0.356	0	0	0	0	KOG1224	K13950	2.6.1.85	para-aminobenzoate synthetase	00790 Folate biosynthesis	Metabolism of cofactors and vitamins	Metabolism
TRINITY_DN16179_c0_g1_i1	Cre03.g181400.t1.1	0.22	ND	0.23	0.42	0.84	0.64	0.18	0.52	0.27	0.28	0.69	0.77	2.085	0.006	0.02	0.834	0.255	0.488	1.115	0.34	0.623	0	0	0	0	KOG1224	K13950	2.6.1.85	para-aminobenzoate synthetase	00790 Folate biosynthesis	Metabolism of cofactors and vitamins	Metabolism
TRINITY_DN1113_c0_g1_i1	Vocar.0015s0293.1.p	3.71	2.81	1.16	1.99	2.08	1.62	4.72	3.34	3.21	2.06	2.41	1.42	-0.432	0.283	0.484	-0.938	0.002	0.007	0.554	0.141	0.339	0	0	0	0	KOG1224	K13950	2.6.1.85	para-aminobenzoate synthetase	00790 Folate biosynthesis	Metabolism of cofactors and vitamins	Metabolism
TRINITY_DN19896_c0_g1_i1	Vocar.0018s0273.1.p	42.73	45.14	45.97	27.22	27.73	26.81	36.1	31.18	34.5	28.13	29.67	28.68	-0.711	0	0	-0.235	0.006	0.02	-0.395	0	0	0	0	0	0	KOG0633	K00817	2.6.1.9	histidinol-phosphate aminotransferase	00340 Histidine metabolism |00350 Tyrosine metabolism |00360 Phenylalanine metabolism |00400 Phenylalanine, tyrosine and tryptophan biosynthesis |00401 Novobiocin biosynthesis |00960 Tropane, piperidine and pyridine alkaloid biosynthesis	Amino acid metabolism|Amino acid metabolism|Amino acid metabolism|Amino acid metabolism|Biosynthesis of other secondary metabolites|Biosynthesis of other secondary metabolites	Metabolism|Metabolism|Metabolism|Metabolism|Metabolism|Metabolism
TRINITY_DN3119_c0_g1_i1	CsuC169_10317	1.75	1.65	1.71	8.01	6.49	6.97	3.03	1.79	2.29	4.33	4.53	3.79	2.071	0	0	0.831	0	0.001	0.477	0.102	0.274	1	0	0	0	KOG0671	K00924	2.7.1.-
TRINITY_DN4722_c0_g1_i1	CsuC169_14400	1.86	2.26	2.83	3.98	5.14	4.97	2.48	2.73	2.21	3.58	3.13	3.44	1.02	0	0	0.451	0.006	0.023	0.095	0.703	0.928	0	0	0	0	KOG0580	K00924	2.7.1.-
TRINITY_DN9747_c0_g1_i1	CsuC169_47731	51.81	46.59	53.89	43.41	41.51	44.08	25.82	27.34	28.15	48.46	44.88	49.23	-0.24	0	0.002	0.81	0	0	-0.905	0	0	0	0	0	0	KOG0032	K00924	2.7.1.-
TRINITY_DN708_c0_g2_i1	Vocar.0021s0096.1.p	3.78	1.5	0.76	12.66	7.81	9.26	6.1	7.22	7.26	0.99	2.48	1.49	2.299	0	0	-2.055	0	0	1.768	0.002	0.011	1	1	0	0	KOG2383		2.7.1.1
TRINITY_DN274_c0_g1_i1	Cre14.g619350.t1.2	0.99	0.65	0.67	4.41	4.61	5.64	3.1	1.97	1.9	1.39	0.64	1.08	2.665	0	0	-1.165	0.004	0.015	1.594	0.001	0.005	1	0	0	0	KOG2383		2.7.1.1
TRINITY_DN8797_c0_g1_i2	Vocar.0018s0028.1.p	2.06	2.34	1.35	2.88	3.24	2.53	2.17	2.08	2.67	4.06	3.96	4.66	0.59	0.004	0.013	0.874	0	0	0.266	0.278	0.538	0	0	0	0	KOG1468	K00899	2.7.1.100 5.3.1.23	5-methylthioribose kinase	00270 Cysteine and methionine metabolism	Amino acid metabolism	Metabolism
TRINITY_DN7778_c0_g2_i1	CsuC169_19224	12.46	10.82	13	12.83	12.16	12.55	11.98	9.46	10.96	11.71	13.04	13.67	0.05	0.613	0.817	0.246	0.041	0.118	-0.163	0.218	0.474	0	0	0	0	KOG0234	K01103	2.7.1.105 3.1.3.46	6-phosphofructo-2-kinase / fructose-2,6-biphosphatase 3&#160	00051 Fructose and mannose metabolism |04066 HIF-1 signaling pathway |04152 AMPK signaling pathway	Carbohydrate metabolism|Signal transduction|Signal transduction	Metabolism|Environmental Information Processing|Environmental Information Processing
TRINITY_DN25537_c0_g1_i1	CsuC169_62730	7.83	7.4	6.46	8.46	9.12	10.27	8.84	7.16	8.78	7.64	6.54	6.86	0.36	0.004	0.014	-0.236	0.09	0.226	0.192	0.206	0.455	0	0	0	0		K00901	2.7.1.107	diacylglycerol kinase (ATP)	00561 Glycerolipid metabolism |00564 Glycerophospholipid metabolism |04070 Phosphatidylinositol signaling system |04072 Phospholipase D signaling pathway |05231 Choline metabolism in cancer	Lipid metabolism|Lipid metabolism|Signal transduction|Signal transduction|Cancers	Metabolism|Metabolism|Environmental Information Processing|Environmental Information Processing|Human Diseases
TRINITY_DN7123_c0_g1_i1	CsuC169_56338	0.36	0.14	ND	0.72	0.36	0.83	1.11	0.91	0.95	0.64	1.15	0.88	1.935	0.009	0.029	-0.155	0.706	0.925	2.571	0	0	0	0	1	0		K00902	2.7.1.108	dolichol kinase	00510 N-Glycan biosynthesis	Glycan biosynthesis and metabolism	Metabolism
TRINITY_DN7123_c0_g1_i2	CsuC169_56338	1	1.06	1.78	0.35	0.71	ND	0.35	1.24	0.81	0.35	0.3	1.15	-1.855	0.004	0.015	-0.416	0.559	0.804	-0.681	0.244	0.501	0	0	0	0		K00902	2.7.1.108	dolichol kinase	00510 N-Glycan biosynthesis	Glycan biosynthesis and metabolism	Metabolism
TRINITY_DN9262_c0_g3_i1	CsuC169_52357	2.19	2.65	2.8	0.62	0.32	0.27	0.72	0.64	0.53	2.33	2.85	2.02	-2.652	0	0	1.926	0	0	-2.013	0	0	1	0	1	0		K00850	2.7.1.11	6-phosphofructokinase 1	00010 Glycolysis / Gluconeogenesis |00030 Pentose phosphate pathway |00051 Fructose and mannose metabolism |00052 Galactose metabolism |00680 Methane metabolism |03018 RNA degradation |04152 AMPK signaling pathway |05230 Central carbon metabolism in cancer	Carbohydrate metabolism|Carbohydrate metabolism|Carbohydrate metabolism|Carbohydrate metabolism|Energy metabolism|Folding, sorting and degradation|Signal transduction|Cancers	Metabolism|Metabolism|Metabolism|Metabolism|Metabolism|Genetic Information Processing|Environmental Information Processing|Human Diseases
TRINITY_DN9262_c0_g3_i2	CsuC169_52357	22.25	22.41	21.52	5.92	6.3	7.15	5.47	5.25	5.5	16.07	15.04	16.33	-1.773	0	0	1.548	0	0	-2.028	0	0	0	0	1	0		K00850	2.7.1.11	6-phosphofructokinase 1	00010 Glycolysis / Gluconeogenesis |00030 Pentose phosphate pathway |00051 Fructose and mannose metabolism |00052 Galactose metabolism |00680 Methane metabolism |03018 RNA degradation |04152 AMPK signaling pathway |05230 Central carbon metabolism in cancer	Carbohydrate metabolism|Carbohydrate metabolism|Carbohydrate metabolism|Carbohydrate metabolism|Energy metabolism|Folding, sorting and degradation|Signal transduction|Cancers	Metabolism|Metabolism|Metabolism|Metabolism|Metabolism|Genetic Information Processing|Environmental Information Processing|Human Diseases
TRINITY_DN9262_c0_g5_i1	CsuC169_52357	16.53	18.14	18.1	17.54	16.4	19.67	15.53	15.81	17.16	10.72	11.95	12.82	0.023	0.806	0.975	-0.45	0	0	-0.122	0.22	0.477	0	0	0	0		K00850	2.7.1.11	6-phosphofructokinase 1	00010 Glycolysis / Gluconeogenesis |00030 Pentose phosphate pathway |00051 Fructose and mannose metabolism |00052 Galactose metabolism |00680 Methane metabolism |03018 RNA degradation |04152 AMPK signaling pathway |05230 Central carbon metabolism in cancer	Carbohydrate metabolism|Carbohydrate metabolism|Carbohydrate metabolism|Carbohydrate metabolism|Energy metabolism|Folding, sorting and degradation|Signal transduction|Cancers	Metabolism|Metabolism|Metabolism|Metabolism|Metabolism|Genetic Information Processing|Environmental Information Processing|Human Diseases
TRINITY_DN9262_c0_g4_i1	Cre06.g262900.t1.2	34.47	34.02	36.83	16.59	16.33	17.47	15.23	14.23	15.97	17.7	17.54	18.93	-1.064	0	0	0.254	0.005	0.017	-1.213	0	0	0	0	0	0		K00850	2.7.1.11	6-phosphofructokinase 1	00010 Glycolysis / Gluconeogenesis |00030 Pentose phosphate pathway |00051 Fructose and mannose metabolism |00052 Galactose metabolism |00680 Methane metabolism |03018 RNA degradation |04152 AMPK signaling pathway |05230 Central carbon metabolism in cancer	Carbohydrate metabolism|Carbohydrate metabolism|Carbohydrate metabolism|Carbohydrate metabolism|Energy metabolism|Folding, sorting and degradation|Signal transduction|Cancers	Metabolism|Metabolism|Metabolism|Metabolism|Metabolism|Genetic Information Processing|Environmental Information Processing|Human Diseases
TRINITY_DN9262_c0_g2_i1	CsuC169_52357	57.41	55.31	56.32	16.75	17.46	17.29	21.43	21.1	22.31	28.61	25.09	28	-1.715	0	0	0.333	0	0	-1.382	0	0	0	0	0	0		K00850	2.7.1.11	6-phosphofructokinase 1	00010 Glycolysis / Gluconeogenesis |00030 Pentose phosphate pathway |00051 Fructose and mannose metabolism |00052 Galactose metabolism |00680 Methane metabolism |03018 RNA degradation |04152 AMPK signaling pathway |05230 Central carbon metabolism in cancer	Carbohydrate metabolism|Carbohydrate metabolism|Carbohydrate metabolism|Carbohydrate metabolism|Energy metabolism|Folding, sorting and degradation|Signal transduction|Cancers	Metabolism|Metabolism|Metabolism|Metabolism|Metabolism|Genetic Information Processing|Environmental Information Processing|Human Diseases
TRINITY_DN21265_c0_g1_i1	MspRCC299_56673	10.55	12.6	10.68	9	9.45	9.68	7.48	7.54	7.29	9.93	11.23	10.39	-0.266	0.009	0.029	0.5	0	0	-0.6	0	0	0	0	0	0	KOG2854		2.7.1.11		00010 Glycolysis / Gluconeogenesis |00030 Pentose phosphate pathway |00051 Fructose and mannose metabolism |00052 Galactose metabolism |00680 Methane metabolism |03018 RNA degradation |04152 AMPK signaling pathway |05230 Central carbon metabolism in cancer
TRINITY_DN11616_c0_g1_i1	Cre08.g385750.t1.2	17.84	21.1	20.11	13.43	13.31	12.14	13.58	18.46	15.69	19.17	20.9	21.09	-0.603	0	0	0.358	0.008	0.027	-0.307	0.035	0.113	0	0	0	0	KOG3354		2.7.1.12		00030 Pentose phosphate pathway
TRINITY_DN20813_c0_g1_i1	MspRCC299_88102	1.35	1.45	0.94	4.7	3.44	4.21	1.42	1.69	1.34	3.48	4.15	3.37	1.724	0	0	1.307	0	0	0.25	0.415	0.717	0	0	0	0		K00914	2.7.1.137	phosphatidylinositol 3-kinase	00562 Inositol phosphate metabolism |04070 Phosphatidylinositol signaling system |04136 Autophagy - other eukaryotes |04138 Autophagy - yeast |04140 Autophagy - animal |04145 Phagosome |04371 Apelin signaling pathway |05152 Tuberculosis |05167 Kaposi's sarcoma-associated herpesvirus infection	Carbohydrate metabolism|Signal transduction|Transport and catabolism|Transport and catabolism|Transport and catabolism|Transport and catabolism|Signal transduction|Infectious diseases|Infectious diseases	Metabolism|Environmental Information Processing|Cellular Processes|Cellular Processes|Cellular Processes|Cellular Processes|Environmental Information Processing|Human Diseases|Human Diseases
TRINITY_DN26986_c0_g1_i1	Vocar.0001s0762.1.p	14.44	16.3	13.56	18.85	16.69	17.38	14.19	14.22	16.08	14.69	15.02	14.74	0.257	0.019	0.055	-0.001	1	1	0.006	0.98	1	0	0	0	0		K00914	2.7.1.137	phosphatidylinositol 3-kinase	00562 Inositol phosphate metabolism |04070 Phosphatidylinositol signaling system |04136 Autophagy - other eukaryotes |04138 Autophagy - yeast |04140 Autophagy - animal |04145 Phagosome |04371 Apelin signaling pathway |05152 Tuberculosis |05167 Kaposi's sarcoma-associated herpesvirus infection	Carbohydrate metabolism|Signal transduction|Transport and catabolism|Transport and catabolism|Transport and catabolism|Transport and catabolism|Signal transduction|Infectious diseases|Infectious diseases	Metabolism|Environmental Information Processing|Cellular Processes|Cellular Processes|Cellular Processes|Cellular Processes|Environmental Information Processing|Human Diseases|Human Diseases
TRINITY_DN35289_c0_g1_i1	CsuC169_66245	0.2	0.6	0.48	1.06	0.93	1.2	1	0.59	1	0.57	0.82	0.84	1.32	0.001	0.005	-0.216	0.561	0.806	1.02	0.033	0.108	0	0	0	0	KOG1115	K04715	2.7.1.138	ceramide kinase	00600 Sphingolipid metabolism	Lipid metabolism	Metabolism
TRINITY_DN887_c0_g1_i1	CsuC169_35952	3.52	3.89	3.04	5.16	4.66	4.07	3.28	4.15	3.04	4.18	3.86	4.53	0.41	0.054	0.135	0.264	0.219	0.45	0.002	1	1	0	0	0	0		K00919	2.7.1.148	4-diphosphocytidyl-2-C-methyl-D-erythritol kinase	00900 Terpenoid backbone biosynthesis	Metabolism of terpenoids and polyketides	Metabolism
TRINITY_DN8475_c0_g1_i1	CsuC169_14606	7.54	7.12	7.76	7.25	8.59	7.48	21.01	20.37	17.49	7.2	6.2	6.78	0.057	0.669	0.856	-1.544	0	0	1.393	0	0	0	0	0	0	KOG2855	K00852	2.7.1.15	ribokinase	00030 Pentose phosphate pathway	Carbohydrate metabolism	Metabolism
TRINITY_DN5451_c0_g1_i1	MpuCCMP1545_50234	3.01	3.66	3.78	6.65	7.97	5.98	5.5	6.83	5.38	5.98	5.58	4.26	0.979	0	0	-0.162	0.393	0.664	0.761	0	0.002	0	0	0	0	KOG2855		2.7.1.15
TRINITY_DN16734_c0_g1_i1	MspRCC299_60122	1.15	0.79	0.94	2.28	3.1	2.14	2	1.3	1.44	2.84	2.44	2.88	1.385	0	0	0.786	0.007	0.024	0.716	0.094	0.254	0	0	0	0	KOG2855		2.7.1.15
TRINITY_DN11056_c0_g1_i1	Vocar.0001s0622.1.p	1.15	1.01	0.39	0.67	1.1	1.36	0.85	1.45	0.64	0.58	0.99	1.43	0.296	0.657	0.843	0.032	1	1	0.203	0.815	1	0	0	0	0	KOG2855		2.7.1.15
TRINITY_DN26378_c0_g1_i1	Vocar.0001s0622.1.p	3.2	4.06	4.64	3.8	3.49	3.36	5.31	4.45	3.44	4.35	1.93	1.52	-0.16	0.637	0.828	-0.758	0.06	0.165	0.15	0.656	0.89	0	0	0	0	KOG2855		2.7.1.15
TRINITY_DN25400_c0_g1_i1	Vocar.0006s0456.1.p	17.64	16.19	19.44	22.79	21.91	24.78	28.17	29.79	27.33	23.45	21.62	23.26	0.383	0	0	-0.32	0	0.002	0.679	0	0	0	0	0	0	KOG0230		2.7.1.150
TRINITY_DN4691_c0_g2_i1	CsuC169_64519	2.18	1.97	2.4	3.25	2.65	3.03	2.26	2.36	2.73	6.77	4.66	5.52	0.447	0.199	0.395	1.206	0	0	0.167	0.708	0.931	0	0	0	0		K00913	2.7.1.159 2.7.1.134	inositol-1,3,4-trisphosphate 5/6-kinase / inositol-tetrakisphosphate 1-kinase	00562 Inositol phosphate metabolism |04070 Phosphatidylinositol signaling system	Carbohydrate metabolism|Signal transduction	Metabolism|Environmental Information Processing
TRINITY_DN4227_c1_g1_i1	Cre03.g182100.t1.1	8.45	6.8	8.35	9.22	9.04	11.34	5.65	6.6	6.91	7.56	6.94	8.38	0.327	0.009	0.028	0.256	0.049	0.136	-0.301	0.033	0.11	0	0	0	0		K00913	2.7.1.159 2.7.1.134	inositol-1,3,4-trisphosphate 5/6-kinase / inositol-tetrakisphosphate 1-kinase	00562 Inositol phosphate metabolism |04070 Phosphatidylinositol signaling system	Carbohydrate metabolism|Signal transduction	Metabolism|Environmental Information Processing
TRINITY_DN5899_c0_g2_i1	Olu231_2596	1.84	0.69	1.16	1.97	3.01	2.69	1.09	0.86	0.96	1.78	2.15	1.92	1.057	0.002	0.006	1.01	0.001	0.004	-0.344	0.446	0.754	0	0	0	0	KOG2517		2.7.1.16
TRINITY_DN20232_c0_g1_i1	Cre03.g193250.t1.2	30	33.52	32.36	32.35	30.06	28.67	50.69	52.25	55.56	16.67	17.92	15.07	-0.074	0.379	0.615	-1.674	0	0	0.725	0	0	0	0	0	0	KOG2278		2.7.1.160
TRINITY_DN2938_c0_g1_i1	CsuC169_30441	24.32	23.62	25.97	36.29	35.45	36.42	39.5	37.35	46.93	33.04	32.14	34.47	0.549	0	0	-0.313	0.001	0.006	0.744	0	0	0	0	0	0	KOG2517	K00854	2.7.1.17	xylulokinase	00040 Pentose and glucuronate interconversions	Carbohydrate metabolism	Metabolism
TRINITY_DN10745_c0_g1_i1	Cre02.g098150.t1.2	12.2	12.77	12.82	11.25	9.46	10.33	13.45	12.88	13.3	11.47	12.02	9.74	-0.284	0.006	0.021	-0.254	0.03	0.089	0.069	0.561	0.811	0	0	0	0			2.7.1.17
TRINITY_DN5666_c0_g1_i2	Vocar.0007s0007.1.p	7.86	7.93	6.66	11.69	10.44	10.21	14.63	13.15	13.31	3.29	4.24	2.64	0.527	0	0	-2.015	0	0	0.872	0	0	0	1	0	0	KOG3021		2.7.1.172
TRINITY_DN8473_c1_g1_i1	Cre12.g554800.t1.2	73.12	75.66	70.01	102.13	100.77	101.6	110.08	106.74	109.07	65.13	63.25	66.23	0.477	0	0	-0.744	0	0	0.575	0	0	0	0	0	0	KOG4203	K00855	2.7.1.19	phosphoribulokinase	00710 Carbon fixation in photosynthetic organisms	Energy metabolism	Metabolism
TRINITY_DN14923_c0_g1_i1	CsuC169_66871	93.63	96.59	95.7	49.91	48.77	45.84	51.26	55.18	54.47	71.94	69.68	65.1	-0.984	0	0	0.361	0	0	-0.829	0	0	0	0	0	0	KOG2854	K00856	2.7.1.20	adenosine kinase	00230 Purine metabolism	Nucleotide metabolism	Metabolism
TRINITY_DN28269_c0_g1_i1	Cre02.g088300.t1.1	0.27	0.4	0.14	0.7	0.61	0.35	0.44	0.22	0.33	0.18	0.18	0.27	1.037	0.179	0.362	-0.665	0.465	0.755	0.294	1	1	0	0	0	0			2.7.1.20
TRINITY_DN10810_c0_g1_i1	CsuC169_32466	44.31	43.79	46.68	10.95	14.08	12.1	26.07	26.74	30.15	33.44	35.72	35.19	-1.86	0	0	0.331	0.001	0.005	-0.7	0	0	0	0	0	0	KOG3125	K00857	2.7.1.21	thymidine kinase	00240 Pyrimidine metabolism |00983 Drug metabolism - other enzymes	Nucleotide metabolism|Xenobiotics biodegradation and metabolism	Metabolism|Metabolism
TRINITY_DN9468_c0_g1_i4	Cre07.g322950.t1.2	0.6	0.61	0.47	2.75	3.59	3.37	1.86	1.44	0.89	0.72	0.87	0.47	2.531	0	0	-1.025	0.013	0.043	1.318	0.004	0.019	1	0	0	0	KOG2178	K00858	2.7.1.23	NAD+ kinase	00760 Nicotinate and nicotinamide metabolism	Metabolism of cofactors and vitamins	Metabolism
TRINITY_DN9468_c0_g1_i2	Vocar.0003s0218.1.p	0.36	0.7	0.16	0.44	0.58	0.83	0.32	0.86	1.01	0.61	0.88	0.71	0.6	0.342	0.571	0.014	1	1	0.842	0.245	0.501	0	0	0	0	KOG2178	K00858	2.7.1.23	NAD+ kinase	00760 Nicotinate and nicotinamide metabolism	Metabolism of cofactors and vitamins	Metabolism
TRINITY_DN9744_c1_g1_i15	Cre12.g560600.t1.1	0.67	0.32	1.31	7.62	7.1	6.55	7.27	4.87	8.86	2.66	2.23	1.53	3.21	0	0	-1.709	0	0	3.19	0	0	1	0	1	0		K00858	2.7.1.23 2.7.1.86	NAD+ kinase	00760 Nicotinate and nicotinamide metabolism	Metabolism of cofactors and vitamins	Metabolism
TRINITY_DN9744_c1_g1_i18	Cre12.g560600.t1.1	7.62	12.71	8.98	27.62	24.63	31.38	29.46	28.03	24.08	9.68	10.77	10.68	1.512	0	0	-1.39	0	0	1.477	0	0	0	0	0	0		K00858	2.7.1.23 2.7.1.86	NAD+ kinase	00760 Nicotinate and nicotinamide metabolism	Metabolism of cofactors and vitamins	Metabolism
TRINITY_DN9744_c1_g1_i6	Cre12.g560600.t1.1	17.22	15.72	15.87	16.56	26.67	13.53	35.47	34.93	33.72	8.63	5.47	7.02	0.218	0.273	0.479	-2.302	0	0	1.093	0	0	0	1	0	0		K00858	2.7.1.23 2.7.1.86	NAD+ kinase	00760 Nicotinate and nicotinamide metabolism	Metabolism of cofactors and vitamins	Metabolism
TRINITY_DN5454_c1_g1_i1	MpuCCMP1545_204399	7.02	6.78	6.45	8.95	6.79	6.41	7.17	5.14	6.89	3.89	3.67	4.48	0.13	0.51	0.719	-0.672	0.002	0.007	-0.077	0.724	0.945	0	0	0	0	KOG3220	K00859	2.7.1.24	dephospho-CoA kinase	00770 Pantothenate and CoA biosynthesis	Metabolism of cofactors and vitamins	Metabolism
TRINITY_DN7191_c0_g1_i1	Vocar.0018s0057.1.p	21.95	23.58	26.36	143.88	133.95	141.02	68.5	69.89	64.96	9.14	9.73	10.34	2.543	0	0	-2.799	0	0	1.5	0	0	1	1	0	0	KOG0635	K00860	2.7.1.25	adenylylsulfate kinase	00230 Purine metabolism |00920 Sulfur metabolism	Nucleotide metabolism|Energy metabolism	Metabolism|Metabolism
TRINITY_DN7191_c0_g2_i1	Vocar.0018s0057.1.p	23.01	19.09	21.47	27.6	31.51	35.13	47.62	42.29	68.13	9.84	9.76	8.71	0.568	0	0	-2.481	0	0	1.314	0	0	0	1	0	0	KOG0635	K00860	2.7.1.25	adenylylsulfate kinase	00230 Purine metabolism |00920 Sulfur metabolism	Nucleotide metabolism|Energy metabolism	Metabolism|Metabolism
TRINITY_DN36562_c0_g1_i1	Olu231_19676	6.53	3.87	5.28	4.08	1.75	2.92	1.86	1.46	0.75	2.31	3.73	2.33	-0.843	0.063	0.155	1.042	0.086	0.217	-1.949	0	0.002	0	0	0	0	KOG0635	K00860	2.7.1.25	adenylylsulfate kinase	00230 Purine metabolism |00920 Sulfur metabolism	Nucleotide metabolism|Energy metabolism	Metabolism|Metabolism
TRINITY_DN3264_c0_g1_i1	CsuC169_53673	1.82	1.61	2.11	2.17	2.66	2.11	1.67	2.24	1.95	4.03	4.71	3.25	0.325	0.161	0.329	1.033	0	0	0.082	0.773	0.981	0	0	0	0	KOG3110	K00861	2.7.1.26	riboflavin kinase	00740 Riboflavin metabolism	Metabolism of cofactors and vitamins	Metabolism
TRINITY_DN7207_c0_g1_i1	CsuC169_20832	9.8	10.31	10.84	9.21	10.03	10.74	7.48	8.56	7.4	10.05	9.17	10.06	-0.046	0.605	0.813	0.321	0.003	0.011	-0.401	0	0.001	0	0	0	0	KOG2517	K00864	2.7.1.30	glycerol kinase	00561 Glycerolipid metabolism |03320 PPAR signaling pathway |04626 Plant-pathogen interaction	Lipid metabolism|Endocrine system|Environmental adaptation	Metabolism|Organismal Systems|Organismal Systems
TRINITY_DN8774_c2_g1_i1	Vocar.0007s0109.1.p	7.29	7.55	7.59	7.59	8.18	8.76	8.98	8.02	9.19	8.32	8.82	8.48	0.129	0.136	0.288	-0.031	0.752	0.966	0.224	0.032	0.106	0	0	0	0	KOG2878	K15918	2.7.1.31	D-glycerate 3-kinase	00260 Glycine, serine and threonine metabolism |00561 Glycerolipid metabolism |00630 Glyoxylate and dicarboxylate metabolism	Amino acid metabolism|Lipid metabolism|Carbohydrate metabolism	Metabolism|Metabolism|Metabolism
TRINITY_DN7050_c0_g1_i1	CsuC169_52729	5.48	4.94	4.37	7.05	8.08	7.33	6.91	6.95	6.14	6.05	7.17	6.44	0.603	0	0	-0.024	0.872	1	0.435	0.005	0.02	0	0	0	0	KOG2201	K09680	2.7.1.33	type II pantothenate kinase	00770 Pantothenate and CoA biosynthesis	Metabolism of cofactors and vitamins	Metabolism
TRINITY_DN26156_c0_g1_i1	CsuC169_52729	1.2	1.47	0.91	2.76	3	3.18	1.24	1.21	1.06	4.09	3.85	2.86	1.321	0	0	1.621	0	0	-0.028	1	1	0	0	0	0	KOG2201	K09680	2.7.1.33	type II pantothenate kinase	00770 Pantothenate and CoA biosynthesis	Metabolism of cofactors and vitamins	Metabolism
TRINITY_DN5603_c0_g1_i3	Vocar.0015s0178.1.p	13.17	14.67	14.87	7.67	7.87	9.04	6.45	7.2	7.99	10.46	10.16	9.9	-0.797	0	0	0.496	0	0	-0.981	0	0	0	0	0	0	KOG2599	K00868	2.7.1.35	pyridoxine kinase	00750 Vitamin B6 metabolism	Metabolism of cofactors and vitamins	Metabolism
TRINITY_DN10062_c0_g1_i1	Vocar.0004s0487.1.p	11.59	11.16	9.8	9.78	8.8	9.12	11.74	12.63	12.84	9.76	11.58	9.96	-0.233	0.044	0.114	-0.249	0.04	0.115	0.193	0.132	0.322	0	0	0	0	KOG1537	K00872	2.7.1.39	homoserine kinase	00260 Glycine, serine and threonine metabolism	Amino acid metabolism	Metabolism
TRINITY_DN30216_c0_g1_i1	CsuC169_54271	37.82	41.43	33.68	41.35	43.84	42.21	35.79	39.33	35.29	23.46	26.38	20.46	0.174	0.033	0.089	-0.651	0	0	-0.033	0.751	0.964	0	0	0	0	KOG2855	K00847	2.7.1.4	fructokinase	00051 Fructose and mannose metabolism |00500 Starch and sucrose metabolism |00520 Amino sugar and nucleotide sugar metabolism	Carbohydrate metabolism|Carbohydrate metabolism|Carbohydrate metabolism	Metabolism|Metabolism|Metabolism
TRINITY_DN8205_c0_g1_i2	CsuC169_67234	2.94	3.1	0.96	2.41	2.74	2.06	3.96	4.21	6.63	3.54	2.31	2.47	0.044	0.914	1	-0.832	0	0.001	1.08	0.001	0.007	0	0	0	0	KOG2323	K00873	2.7.1.40	pyruvate kinase	00010 Glycolysis / Gluconeogenesis |00230 Purine metabolism |00620 Pyruvate metabolism |04922 Glucagon signaling pathway |04930 Type II diabetes mellitus |05165 Human papillomavirus infection |05203 Viral carcinogenesis |05230 Central carbon metabolism in cancer	Carbohydrate metabolism|Nucleotide metabolism|Carbohydrate metabolism|Endocrine system|Endocrine and metabolic diseases|Infectious diseases|Cancers|Cancers	Metabolism|Metabolism|Metabolism|Organismal Systems|Human Diseases|Human Diseases|Human Diseases|Human Diseases
TRINITY_DN3527_c0_g1_i1	Cre06.g280950.t1.2	12.58	12.04	14.89	23.04	24.05	24.33	19.88	15.12	18.56	16.81	15.98	17.08	0.854	0	0	-0.103	0.351	0.618	0.439	0.001	0.004	0	0	0	0	KOG2323	K00873	2.7.1.40	pyruvate kinase	00010 Glycolysis / Gluconeogenesis |00230 Purine metabolism |00620 Pyruvate metabolism |04922 Glucagon signaling pathway |04930 Type II diabetes mellitus |05165 Human papillomavirus infection |05203 Viral carcinogenesis |05230 Central carbon metabolism in cancer	Carbohydrate metabolism|Nucleotide metabolism|Carbohydrate metabolism|Endocrine system|Endocrine and metabolic diseases|Infectious diseases|Cancers|Cancers	Metabolism|Metabolism|Metabolism|Organismal Systems|Human Diseases|Human Diseases|Human Diseases|Human Diseases
TRINITY_DN8723_c0_g2_i1	CsuC169_53369	8.68	9.41	7.76	9.36	9.43	10.15	8.67	8.02	9.24	3.34	3.72	3.73	0.163	0.078	0.184	-1.265	0	0	0.004	0.987	1	0	0	0	0	KOG2323	K00873	2.7.1.40	pyruvate kinase	00010 Glycolysis / Gluconeogenesis |00230 Purine metabolism |00620 Pyruvate metabolism |04922 Glucagon signaling pathway |04930 Type II diabetes mellitus |05165 Human papillomavirus infection |05203 Viral carcinogenesis |05230 Central carbon metabolism in cancer	Carbohydrate metabolism|Nucleotide metabolism|Carbohydrate metabolism|Endocrine system|Endocrine and metabolic diseases|Infectious diseases|Cancers|Cancers	Metabolism|Metabolism|Metabolism|Organismal Systems|Human Diseases|Human Diseases|Human Diseases|Human Diseases
TRINITY_DN3417_c0_g1_i1	CsuC169_32937	76.2	84.84	70.06	49.3	47.49	50.29	67.32	73.24	61.2	108.76	118.54	105.36	-0.652	0	0	0.721	0	0	-0.196	0.047	0.147	0	0	0	0	KOG2323	K00873	2.7.1.40	pyruvate kinase	00010 Glycolysis / Gluconeogenesis |00230 Purine metabolism |00620 Pyruvate metabolism |04922 Glucagon signaling pathway |04930 Type II diabetes mellitus |05165 Human papillomavirus infection |05203 Viral carcinogenesis |05230 Central carbon metabolism in cancer	Carbohydrate metabolism|Nucleotide metabolism|Carbohydrate metabolism|Endocrine system|Endocrine and metabolic diseases|Infectious diseases|Cancers|Cancers	Metabolism|Metabolism|Metabolism|Organismal Systems|Human Diseases|Human Diseases|Human Diseases|Human Diseases
TRINITY_DN20441_c0_g1_i1	CsuC169_61449	41.49	42.33	37.45	30.18	29.97	29.3	33.1	33.72	31.05	32.96	36.05	33.68	-0.439	0	0	0.069	0.402	0.676	-0.309	0	0.002	0	0	0	0	KOG2323	K00873	2.7.1.40	pyruvate kinase	00010 Glycolysis / Gluconeogenesis |00230 Purine metabolism |00620 Pyruvate metabolism |04922 Glucagon signaling pathway |04930 Type II diabetes mellitus |05165 Human papillomavirus infection |05203 Viral carcinogenesis |05230 Central carbon metabolism in cancer	Carbohydrate metabolism|Nucleotide metabolism|Carbohydrate metabolism|Endocrine system|Endocrine and metabolic diseases|Infectious diseases|Cancers|Cancers	Metabolism|Metabolism|Metabolism|Organismal Systems|Human Diseases|Human Diseases|Human Diseases|Human Diseases
TRINITY_DN8205_c0_g2_i1	CsuC169_67234	34.73	36.99	37.01	23.63	25.4	22.69	22.17	19.95	19.61	22.95	20.95	21.56	-0.6	0	0	0.084	0.363	0.634	-0.817	0	0	0	0	0	0	KOG2323	K00873	2.7.1.40	pyruvate kinase	00010 Glycolysis / Gluconeogenesis |00230 Purine metabolism |00620 Pyruvate metabolism |04922 Glucagon signaling pathway |04930 Type II diabetes mellitus |05165 Human papillomavirus infection |05203 Viral carcinogenesis |05230 Central carbon metabolism in cancer	Carbohydrate metabolism|Nucleotide metabolism|Carbohydrate metabolism|Endocrine system|Endocrine and metabolic diseases|Infectious diseases|Cancers|Cancers	Metabolism|Metabolism|Metabolism|Organismal Systems|Human Diseases|Human Diseases|Human Diseases|Human Diseases
TRINITY_DN8723_c0_g1_i1	Cre06.g280950.t1.2	58.92	61.12	60.73	18.97	19.43	18.61	27.83	26.23	26.94	61.86	64.54	61.78	-1.665	0	0	1.216	0	0	-1.158	0	0	0	0	0	0	KOG2323	K00873	2.7.1.40	pyruvate kinase	00010 Glycolysis / Gluconeogenesis |00230 Purine metabolism |00620 Pyruvate metabolism |04922 Glucagon signaling pathway |04930 Type II diabetes mellitus |05165 Human papillomavirus infection |05203 Viral carcinogenesis |05230 Central carbon metabolism in cancer	Carbohydrate metabolism|Nucleotide metabolism|Carbohydrate metabolism|Endocrine system|Endocrine and metabolic diseases|Infectious diseases|Cancers|Cancers	Metabolism|Metabolism|Metabolism|Organismal Systems|Human Diseases|Human Diseases|Human Diseases|Human Diseases
TRINITY_DN2690_c0_g1_i1	CsuC169_54656	38.86	39.67	36.02	20.53	21.5	20.15	5.32	4.94	5.92	15.72	16.04	16.07	-0.881	0	0	1.564	0	0	-2.824	0	0	0	0	1	0	KOG0631	K12446	2.7.1.46	L-arabinokinase	00520 Amino sugar and nucleotide sugar metabolism	Carbohydrate metabolism	Metabolism
TRINITY_DN9541_c0_g1_i4	CsuC169_31146	11.57	13.28	12.91	9.64	9.58	10.62	11.12	9.88	8.72	10.97	11.32	9.11	-0.34	0.001	0.002	0.079	0.561	0.806	-0.345	0.006	0.026	0	0	0	0	KOG4203	K00876	2.7.1.48	uridine kinase	00240 Pyrimidine metabolism |00983 Drug metabolism - other enzymes	Nucleotide metabolism|Xenobiotics biodegradation and metabolism	Metabolism|Metabolism
TRINITY_DN9541_c0_g1_i8	CsuC169_31146	21.47	19.22	21.2	9.35	9.36	10.54	10.29	9.66	9.72	10.28	9.53	10.81	-1.081	0	0	0.045	0.65	0.879	-1.061	0	0	0	0	0	0	KOG4203	K00876	2.7.1.48	uridine kinase	00240 Pyrimidine metabolism |00983 Drug metabolism - other enzymes	Nucleotide metabolism|Xenobiotics biodegradation and metabolism	Metabolism|Metabolism
TRINITY_DN9541_c0_g1_i2	CsuC169_31146	0.38	1.46	0.59	0.8	0.66	0.33	0.41	0.22	0.45	1.31	2.24	2.07	-0.444	0.368	0.605	2.382	0	0	-1.17	0.019	0.069	0	1	0	0	KOG4203	K00876	2.7.1.48	uridine kinase	00240 Pyrimidine metabolism |00983 Drug metabolism - other enzymes	Nucleotide metabolism|Xenobiotics biodegradation and metabolism	Metabolism|Metabolism
TRINITY_DN3257_c0_g2_i1	Cre08.g365600.t1.2	12.93	11.26	12.89	26.58	26.32	27.66	29.22	33.86	25.1	3.96	5.99	6.15	1.12	0	0	-2.452	0	0	1.25	0	0	0	1	0	0	KOG2598	K14153	2.7.1.49 2.7.4.7 2.5.1.3	hydroxymethylpyrimidine kinase / phosphomethylpyrimidine kinase / thiamine-phosphate diphosphorylase	00730 Thiamine metabolism	Metabolism of cofactors and vitamins	Metabolism
TRINITY_DN25357_c0_g1_i1	CsuC169_2352	20.04	22.73	20.42	42.6	43.85	44.1	43.92	43.57	43.99	25.5	26.93	24.38	1.047	0	0	-0.775	0	0	1.057	0	0	0	0	0	0	KOG2598	K14153	2.7.1.49 2.7.4.7 2.5.1.3	hydroxymethylpyrimidine kinase / phosphomethylpyrimidine kinase / thiamine-phosphate diphosphorylase	00730 Thiamine metabolism	Metabolism of cofactors and vitamins	Metabolism
TRINITY_DN8846_c0_g1_i1	Cre06.g255350.t1.2	4.5	4.21	4.58	12.78	14.63	13.88	14.54	13.96	13.03	2.74	2.42	2.99	1.635	0	0	-2.348	0	0	1.644	0	0	0	1	0	0		K00878	2.7.1.50	hydroxyethylthiazole kinase	00730 Thiamine metabolism	Metabolism of cofactors and vitamins	Metabolism
TRINITY_DN6173_c0_g1_i1	Cre06.g304650.t1.1	1.05	1.16	1.2	3.61	2.99	2.52	1.7	1.86	1.6	3.35	4.11	4.1	1.419	0	0	1.165	0	0	0.596	0.036	0.118	0	0	0	0		K00888	2.7.1.67	phosphatidylinositol 4-kinase A	00562 Inositol phosphate metabolism |04011 MAPK signaling pathway - yeast |04070 Phosphatidylinositol signaling system	Carbohydrate metabolism|Signal transduction|Signal transduction	Metabolism|Environmental Information Processing|Environmental Information Processing
TRINITY_DN3440_c0_g1_i1	CsuC169_31509	11.32	11.29	12.97	10.27	10.5	11.4	16.06	12.48	14.18	10.14	9.79	10.16	-0.145	0.091	0.208	-0.505	0	0	0.264	0.029	0.098	0	0	0	0		K00888	2.7.1.67	phosphatidylinositol 4-kinase A	00562 Inositol phosphate metabolism |04011 MAPK signaling pathway - yeast |04070 Phosphatidylinositol signaling system	Carbohydrate metabolism|Signal transduction|Signal transduction	Metabolism|Environmental Information Processing|Environmental Information Processing
TRINITY_DN3952_c0_g2_i1	CsuC169_38742	0.73	0.9	0.49	2.43	2.63	2.34	1.25	1.32	2.02	2.21	2.11	2.24	1.804	0	0	0.515	0.028	0.085	1.114	0.002	0.01	0	0	0	0	KOG0229	K00889	2.7.1.68	1-phosphatidylinositol-4-phosphate 5-kinase	00562 Inositol phosphate metabolism |04011 MAPK signaling pathway - yeast |04070 Phosphatidylinositol signaling system |04072 Phospholipase D signaling pathway |04139 Mitophagy - yeast |04144 Endocytosis |04666 Fc gamma R-mediated phagocytosis |04810 Regulation of actin cytoskeleton |05231 Choline metabolism in cancer	Carbohydrate metabolism|Signal transduction|Signal transduction|Signal transduction|Transport and catabolism|Transport and catabolism|Immune system|Cell motility|Cancers	Metabolism|Environmental Information Processing|Environmental Information Processing|Environmental Information Processing|Cellular Processes|Cellular Processes|Organismal Systems|Cellular Processes|Human Diseases
TRINITY_DN4441_c0_g2_i1	Cre12.g523050.t1.1	0.74	0.64	0.25	1.55	1.55	1.14	0.47	0.33	0.68	1.32	1.73	1.83	1.38	0.001	0.002	1.715	0	0	-0.133	0.898	1	0	0	0	0	KOG0230	K00889	2.7.1.68 2.7.1.150	1-phosphatidylinositol-4-phosphate 5-kinase	00562 Inositol phosphate metabolism |04011 MAPK signaling pathway - yeast |04070 Phosphatidylinositol signaling system |04072 Phospholipase D signaling pathway |04139 Mitophagy - yeast |04144 Endocytosis |04666 Fc gamma R-mediated phagocytosis |04810 Regulation of actin cytoskeleton |05231 Choline metabolism in cancer	Carbohydrate metabolism|Signal transduction|Signal transduction|Signal transduction|Transport and catabolism|Transport and catabolism|Immune system|Cell motility|Cancers	Metabolism|Environmental Information Processing|Environmental Information Processing|Environmental Information Processing|Cellular Processes|Cellular Processes|Organismal Systems|Cellular Processes|Human Diseases
TRINITY_DN9180_c3_g1_i1	Cre12.g523050.t1.1	2.23	2.46	2.16	4.21	4.78	4.65	1.76	1.85	1.96	5.12	6.04	4.8	0.994	0	0	1.519	0	0	-0.299	0.179	0.406	0	0	0	0	KOG0230	K00889	2.7.1.68 2.7.1.150	1-phosphatidylinositol-4-phosphate 5-kinase	00562 Inositol phosphate metabolism |04011 MAPK signaling pathway - yeast |04070 Phosphatidylinositol signaling system |04072 Phospholipase D signaling pathway |04139 Mitophagy - yeast |04144 Endocytosis |04666 Fc gamma R-mediated phagocytosis |04810 Regulation of actin cytoskeleton |05231 Choline metabolism in cancer	Carbohydrate metabolism|Signal transduction|Signal transduction|Signal transduction|Transport and catabolism|Transport and catabolism|Immune system|Cell motility|Cancers	Metabolism|Environmental Information Processing|Environmental Information Processing|Environmental Information Processing|Cellular Processes|Cellular Processes|Organismal Systems|Cellular Processes|Human Diseases
TRINITY_DN330_c0_g2_i1	Vocar.0001s1335.1.p	8.74	10.66	9.75	6.84	6.92	6.11	7.96	8.07	8.34	23.47	20.88	20.9	-0.553	0	0.001	1.421	0	0	-0.258	0.11	0.292	0	0	0	0		K00891	2.7.1.71	shikimate kinase	00400 Phenylalanine, tyrosine and tryptophan biosynthesis	Amino acid metabolism	Metabolism
TRINITY_DN11539_c0_g1_i1	Vocar.0035s0096.1.p	10.93	11.33	10.61	7.59	8.97	6.98	7.69	7.28	7.94	8.91	6.69	9.32	-0.482	0	0	0.122	0.412	0.69	-0.521	0	0	0	0	0	0	KOG2749	K14399	2.7.1.78	polyribonucleotide 5'-hydroxyl-kinase	03015 mRNA surveillance pathway	Translation	Genetic Information Processing
TRINITY_DN293_c0_g1_i1	Vocar.0040s0098.2.p	2.98	1.62	1.21	0.62	0.31	0.1	0.38	0.74	0.64	7.79	8.57	8.58	-2.499	0	0	3.827	0	0	-1.726	0.001	0.006	1	1	0	0		K06947	2.7.1.78
[truncated: 7,981 more rows]
