# Supplementary material for: Transcriptome and Metabolome Profiling of a Novel Isolate Chlorella sorokiniana G32 (Chlorophyta) Displaying Enhanced Starch Accumulation at High Growth Rate Under Mixotrophic Condition
Source: Front Microbiol. 2022 Jan 6;12:760307. doi: 10.3389/fmicb.2021.760307 (PMC8770532; doi:10.3389/fmicb.2021.760307)
Supplement: Supplementary file 8 [file Table_2.XLSX]

## Sheet: Sheet1
Supplementary Table S2. Metabolomic profiles of G32 cells in low and high glucose supplements.
Note: col-A, mode; col-B, compound ID; col-C, retention time and mass / charge; col-D..I, profile of cells in low glucose supplement; col-J..O, profile of cells in high glucose supplement;
col-P..S, average ratio, p-value, and DECs; col-T, formula of the compound; col-T and V, Score and Fragmentation score; col-P..AA, annotation.
Mode	CID	RT_M/Z	0.1%G_level_1	0.1%G_level_2	0.1%G_level_3	0.1%G_level_4	0.1%G_level_5	0.1%G_level_6	0.5%G_level_1	0.5%G_level_2	0.5%G_level_3	0.5%G_level_4	0.5%G_level_5	0.5%G_level_6	logFC_ave	t.test_p.value	t.test_p.value_BHcorrect	sig_4fd_p05	Formula	Score	Fragmentation.Score	Description	Pathway	Super class	Class	Sub class
pos	C15700	0.65_217.1183m/z	16200.9	18111	21599.6	20626.4	24002.2	25037.5	169036	184561	166904	151186	211834	156709	3.05025	8.55181e-10	6.14875e-08	1	C9H16N2O4	38	22.2	gamma-Glutamyl-gamma-aminobutyraldehyde;	map00330 Arginine and proline metabolism; map01100 Metabolic pathways	null	null	null
neg	C00255	4.82_376.1367n	194305	245388	218523	176386	220056	213960	1.67576e+06	1.7094e+06	1.74152e+06	1.27013e+06	1.56108e+06	1.42003e+06	2.88601	6.00349e-11	1.51226e-08	1	C17H20N4O6	51	62.7	Riboflavin; Lactoflavin; 7,8-Dimethyl-10-ribitylisoalloxazine; Vitamin B2;	map00740 Riboflavin metabolism; map01100 Metabolic pathways; map01110 Biosynthesis of secondary metabolites; map04977 Vitamin digestion and absorption	Organoheterocyclic compounds	Pteridines and derivatives	Alloxazines and isoalloxazines
neg	C00330	3.32_267.0949n	329411	431942	933063	696503	1.77986e+06	1.59136e+06	5.47436e+06	5.59598e+06	5.73647e+06	1.21693e+07	6.32274e+06	6.96532e+06	2.87476	0.000225608	0.000620742	1	C10H13N5O4	54.4	81.3	Deoxyguanosine; 2'-Deoxyguanosine;	map00230 Purine metabolism; map01100 Metabolic pathways	Nucleosides, nucleotides, and analogues	Purine nucleosides	Purine 2'-deoxyribonucleosides
neg	C00366	1.35_167.0203m/z	827692	988409	604696	513082	653658	595303	3.55802e+06	3.58001e+06	3.79298e+06	3.97435e+06	4.98851e+06	4.35911e+06	2.53561	3.75461e-07	5.12662e-06	1	C5H4N4O3	57	90.9	Urate; Uric acid;	map00230 Purine metabolism; map01100 Metabolic pathways; map01120 Microbial metabolism in diverse environments; map04976 Bile secretion	Organoheterocyclic compounds	Imidazopyrimidines	Purines and purine derivatives
neg	C06503	10.72_913.4128m/z	25158.1	27227.1	25935.4	22342.4	32233.9	36433	224624	225561	239344	51916.7	155080	72346.1	2.51647	0.00140208	0.00276443	1	C45H62N6O12	41.1	22.2	Hydrogenobyrinate a,c diamide; Hydrogenobyrinate diamide; Hydrogenobyrinic acid a,c-diamide;	map00860 Porphyrin and chlorophyll metabolism; map01100 Metabolic pathways	null	null	null
neg	C19787	3.41_333.0443m/z	13561.4	14938.1	13541.9	9182.59	8939.36	10348.6	70715.2	81302.9	86888.9	40027.5	54641.7	55214.6	2.46306	9.17396e-07	9.80592e-06	1	C11H14N4O4S	49.3	59.7	5'-S-Methyl-5'-thioinosine; 5'-Deoxy-5'-methylthioinosine; S-Methyl-5'-thioinosine;	map00270 Cysteine and methionine metabolism; map01100 Metabolic pathways	null	null	null
pos	C05400	0.74_342.1160n	1.01455e+06	1.0407e+06	484538	404562	490653	486038	3.46411e+06	3.48814e+06	3.3345e+06	3.03846e+06	3.91762e+06	3.26167e+06	2.38663	0.000109665	0.000310335	1	C12H22O11	42.8	20.5	Epimelibiose; 6-O-(alpha-D-Galactopyranosyl)-D-mannopyranose;	map00052 Galactose metabolism	null	null	null
neg	C00270	0.68_309.1040n	69331.8	72739.4	57516.5	39391.2	59969.2	69370.5	391612	512998	398609	183067	227657	194397	2.37329	6.5058e-05	0.000235334	1	C11H19NO9	45.7	43.3	N-Acetylneuraminate; N-Acetylneuraminic acid; 5-Acetamido-3,5-dideoxy-D-glycero-D-galacto-2-nonulosonic acid; Neu5Ac;	map00520 Amino sugar and nucleotide sugar metabolism; map01100 Metabolic pathways	null	null	null
neg	C15935	9.35_777.4856m/z	5.18981e+06	2.00511e+06	2.15469e+06	5.21733e+06	3.83477e+06	2.80162e+06	2.16635e+07	2.73732e+07	1.77035e+07	1.11744e+07	1.51793e+07	1.34138e+07	2.3286	2.82094e-05	0.000126009	1	C48H70O6	41.5	23	(2'S)-Deoxymyxol 2'-(2,4-di-O-methyl-alpha-L-fucoside);	map00906 Carotenoid biosynthesis	null	null	null
pos	C13861	11.53_594.5180n	1.0369e+06	643181	659706	958820	835382	823230	6.57959e+06	4.02901e+06	3.71238e+06	2.27358e+06	4.53258e+06	3.55964e+06	2.31614	1.22067e-05	5.6205e-05	1	C37H70O5	52.6	95.6	1-Hexadecanoyl-2-(9Z-octadecenoyl)-sn-glycerol;		Lipids and lipid-like molecules	Glycerolipids	Diradylglycerols
pos	C14732	8.16_318.2206n	581125	537176	516945	572595	493991	527159	2.32645e+06	2.32943e+06	2.56942e+06	2.74703e+06	2.9998e+06	2.90276e+06	2.29759	1.44992e-09	8.68741e-08	1	C20H30O3	42.1	21.4	5-OxoETE; (6E,8Z,11Z,14Z)-5-Oxoicosa-6,8,11,14-tetraenoic acid; 5-Oxoeicosatetraenoic acid; 5-Oxoicosatetraenoic acid;	map00590 Arachidonic acid metabolism	Lipids and lipid-like molecules	Fatty Acyls	Fatty acids and conjugates
neg	C19625	10.30_369.2993m/z	8985.45	6433.33	7112.67	16357.8	8274.06	12829.7	38428.8	60787.7	59838.9	39518	52319.8	41065.2	2.2829	1.11794e-05	6.14923e-05	1	C22H42O4	48.2	57.9	Docosanedioate;	map00073 Cutin, suberine and wax biosynthesis	null	null	null
pos	C13829	10.11_358.3081m/z	194416	293491	158562	178792	226259	197738	1.05107e+06	695584	851181	1.40386e+06	779827	1.09871e+06	2.2348	7.04907e-07	6.78555e-06	1	C24H41NO2	42.4	22.7	7,10,13,16-Docosatetraenoylethanolamine; N-(7Z,10Z,13Z,16Z-Docosatetraenoyl)-ethanolamine;		Organic nitrogen compounds	Organonitrogen compounds	Amines
neg	C08316	10.46_383.3154m/z	11394.9	9988.87	9757.71	11170.8	11542.4	10102.8	40420.6	59247.5	57487.5	31754.4	37141.5	31110.5	2.00749	3.95811e-05	0.000162713	1	C22H42O2	45.8	42.4	Erucic acid; (13Z)-Docosenoic acid; cis-13-Docosenoic acid;	map01040 Biosynthesis of unsaturated fatty acids	Lipids and lipid-like molecules	Fatty Acyls	Fatty acids and conjugates
pos	C01924	0.62_189.1348m/z	21651.9	25111.1	31086.4	28383.5	31171.6	30305.1	117714	110192	119373	86386.3	127611	101098	1.98168	1.31831e-08	3.8967e-07	0	C7H16N4O2	43.3	21.5	Homoarginine; L-Homoarginine;		Organic acids and derivatives	Carboxylic acids and derivatives	Amino acids, peptides, and analogues
pos	C05315	10.58_335.1523m/z	41816.8	42411.1	55656.6	62380.2	50720.1	56810.6	238855	258563	234135	152844	180625	141704	1.96171	2.61177e-06	1.78713e-05	0	C21H22NO4+	51.5	67.3	Palmatine; 5,6-Dihydro-2,3,9,10-tetramethoxydibenzo[a,g]quinolizinium;	map00950 Isoquinoline alkaloid biosynthesis; map01110 Biosynthesis of secondary metabolites	null	null	null
neg	C18218	8.53_271.2263m/z	1101.73	11962.2	33402.2	30863.5	33521.8	28867.3	83277.9	80428.5	109775	108251	75699.1	83838.3	1.95382	0.0238346	0.0336839	0	C16H32O3	45.5	46	16-Hydroxypalmitate; 16-Hydroxypalmitic acid;	map00073 Cutin, suberine and wax biosynthesis; map01100 Metabolic pathways	Lipids and lipid-like molecules	Fatty Acyls	Fatty acids and conjugates
pos	C05588	3.62_215.1391m/z	252289	268844	202576	183845	465289	489420	1.23649e+06	1.23228e+06	1.32611e+06	858223	1.21063e+06	981977	1.87814	0.000187763	0.000479663	0	C10H15NO3	45.3	28.9	L-Metanephrine;	map00350 Tyrosine metabolism; map01100 Metabolic pathways	Benzenoids	Benzene and substituted derivatives	Phenols
neg	C00231	0.61_229.0102m/z	42144.9	50402.4	72211.3	56879.1	51825.8	74375.8	254429	234747	261965	145361	203397	162590	1.85978	2.52139e-06	2.02182e-05	0	C5H11O8P	45.8	45.6	D-Xylulose 5-phosphate;	map00030 Pentose phosphate pathway; map00040 Pentose and glucuronate interconversions; map00053 Ascorbate and aldarate metabolism; map00680 Methane metabolism; map00710 Carbon fixation in photosynthetic organisms; map01100 Metabolic pathways; map01110 Biosynthesis of secondary metabolites; map01120 Microbial metabolism in diverse environments; map01130 Biosynthesis of antibiotics; map01200 Carbon…	Organic oxygen compounds	Organooxygen compounds	Carbohydrates and carbohydrate conjugates
pos	C16270	10.83_591.4225m/z	84090.5	97781.3	92814.4	140489	138199	97429.8	509831	502159	510852	260562	342283	226722	1.85385	8.43455e-05	0.000251958	0	C40H56O2	40.4	23.4	Rhodopinal;	map00906 Carotenoid biosynthesis	null	null	null
pos	C08490	10.84_147.1175m/z	11501.6	11641.6	15309.9	14251.7	19722.6	15741.4	63957.5	70176	55367.8	36145.7	46343.5	34197.8	1.79608	1.73588e-05	7.40541e-05	0	C11H16O	54.1	81.9	Jasmone; cis-Jasmone;		Organic oxygen compounds	Organooxygen compounds	Carbonyl compounds
pos	C00380	3.32_94.0405m/z	7343.84	5253.99	9606.99	7357.2	10589.1	11730.5	23141.2	22409.8	24385.9	49096.1	27788.2	27403.3	1.74765	3.18867e-05	0.00011879	0	C4H5N3O	53.1	72.5	Cytosine;	map00240 Pyrimidine metabolism; map01100 Metabolic pathways	Organoheterocyclic compounds	Diazines	Pyrimidines and pyrimidine derivatives
neg	C09789	0.69_579.1739m/z	18046.2	13009.3	16591.9	12114.5	18329.5	17269.4	45276.8	53393	79330.3	45062	46893	41991.2	1.70983	3.17986e-06	2.42726e-05	0	C27H32O14	45.8	45.4	Naringin; Naringenin 7-O-neohesperidoside; Naringenin 7-O-[alpha-L-rhamnosyl-(1->2)-beta-D-glucoside];	map00941 Flavonoid biosynthesis	Phenylpropanoids and polyketides	Flavonoids	Flavonoid glycosides
neg	C02035	8.72_377.1594m/z	7075.01	6272.08	6728.5	13127.4	26279.8	23283.6	35702.9	88851.8	50817.5	27615.5	39357.2	22552.3	1.67831	0.00436365	0.00743388	0	C19H24O5	48.6	57	Gibberellin A20; Gibberellin 20;	map00904 Diterpenoid biosynthesis; map01100 Metabolic pathways; map01110 Biosynthesis of secondary metabolites	null	null	null
pos	C09332	3.42_597.1989m/z	171532	210078	265381	288952	304984	269958	910183	964531	985194	478119	762943	575587	1.63005	3.92145e-05	0.000139633	0	C24H30N8O9	49.7	76.8	THF-L-glutamate; Tetrahydropteroyldiglutamate; (6S)-H4PteGlu2;	map00790 Folate biosynthesis	null	null	null
pos	C00523	8.57_313.2130m/z	36168.7	25848.2	29374.1	27864.9	35987	35953	138281	113236	101722	66366.7	83320.9	69214.8	1.58132	5.84504e-05	0.000190259	0	C19H30O2	50.8	73.9	Androsterone; 3alpha-Hydroxy-5alpha-androstan-17-one;	map00140 Steroid hormone biosynthesis	Lipids and lipid-like molecules	Steroids and steroid derivatives	Androstane steroids
neg	C15861	10.84_761.4951m/z	4.59356e+06	2.55509e+06	2.83726e+06	2.18333e+06	3.8628e+06	2.54334e+06	4.23183e+06	1.65109e+07	8.38158e+06	8.87388e+06	1.01181e+07	6.77996e+06	1.56332	0.00121217	0.00244791	0	C46H68O6	40.3	40.2	1'-Hydroxy-gamma-carotene glucoside;	map00906 Carotenoid biosynthesis	null	null	null
pos	C08362	9.10_277.2149m/z	208080	192506	165248	184009	161351	166628	450840	503659	528319	629439	373893	565230	1.50134	2.44764e-06	1.70097e-05	0	C16H30O2	47	42.7	(9Z)-Hexadecenoic acid; Palmitoleic acid; cis-9-Hexadecenoic acid; (9Z)-Hexadec-9-enoate;	map00061 Fatty acid biosynthesis	Lipids and lipid-like molecules	Fatty Acyls	Fatty acids and conjugates
neg	C05345	0.61_260.0287n	1.53226e+06	1.69922e+06	2.32506e+06	2.118e+06	2.53977e+06	2.77601e+06	8.25405e+06	7.89364e+06	7.74637e+06	3.97092e+06	4.49205e+06	3.7942e+06	1.47661	0.000469298	0.00111517	0	C6H13O9P	51.5	62.1	beta-D-Fructose 6-phosphate;	map00010 Glycolysis / Gluconeogenesis; map00030 Pentose phosphate pathway; map00051 Fructose and mannose metabolism; map00520 Amino sugar and nucleotide sugar metabolism; map01060 Biosynthesis of plant secondary metabolites; map01061 Biosynthesis of phenylpropanoids; map01062 Biosynthesis of terpenoids and steroids; map01063 Biosynthesis of alkaloids derived from shikimate pathway; map01064 Biosy…	Organic oxygen compounds	Organooxygen compounds	Carbohydrates and carbohydrate conjugates
neg	C01069	3.32_364.0654m/z	15371.6	18228.5	23895.7	17125	22941.2	23994.2	46261.8	51215.6	56744.6	70651.8	55258.3	57966	1.47582	1.9548e-06	1.68579e-05	0	C14H19NO6S	40.9	28.7	Desulfoglucotropeolin;	map00966 Glucosinolate biosynthesis; map01110 Biosynthesis of secondary metabolites; map01210 2-Oxocarboxylic acid metabolism	null	null	null
neg	C05774	8.05_1024.4642m/z	664232	606559	804281	734196	874910	873486	1.88624e+06	1.76134e+06	1.94147e+06	2.4412e+06	2.15303e+06	2.15737e+06	1.43705	2.6165e-07	4.03812e-06	0	C48H72CoN11O8	44.2	32.7	Cobinamide; Cob(I)inamide;	map00860 Porphyrin and chlorophyll metabolism	null	null	null
pos	C15940	10.56_732.5140m/z	65354.8	65010	85602.4	82708.9	96206.5	83283.2	209951	360410	247670	168216	171160	131003	1.43001	0.000578671	0.0011993	0	C46H66O6	39.6	26.5	(2'S)-Deoxymyxol 2'-alpha-L-fucoside;	map00906 Carotenoid biosynthesis	null	null	null
pos	C15557	10.80_472.2837m/z	304543	303651	343755	377097	402658	389638	1.02978e+06	1.1339e+06	1.18055e+06	709341	1.01558e+06	636026	1.42729	6.16416e-05	0.00019786	0	C26H43NO4	37.8	21.4	Glycolithocholate; Glycolithocholic acid;		Lipids and lipid-like molecules	Steroids and steroid derivatives	Bile acids, alcohols and derivatives
pos	C01164	11.94_367.3360m/z	72643.7	68637.3	94269.2	82657	92313.9	79055.5	273844	252592	259303	138852	211915	116569	1.35587	0.00105885	0.00200752	0	C27H44O	57.2	94	7-Dehydrocholesterol; Provitamin D3; Cholesta-5,7-dien-3beta-ol;	map00100 Steroid biosynthesis; map00981 Insect hormone biosynthesis; map01100 Metabolic pathways	Lipids and lipid-like molecules	Steroids and steroid derivatives	Cholestane steroids
pos	C15887	10.93_604.5044m/z	34341.3	37319.1	74043.6	43038	101421	49877.5	298715	172983	167121	95076.9	89284.5	36346.7	1.33784	0.0458147	0.058334	0	C41H62O2	43.7	53.4	3',4'-Dihydrorhodovibrin;	map00906 Carotenoid biosynthesis; map01100 Metabolic pathways	null	null	null
neg	C05404	1.07_504.1656n	522597	642604	704698	563355	758090	706213	2.04979e+06	1.9197e+06	1.96721e+06	1.00577e+06	1.2377e+06	1.00967e+06	1.23747	0.00111837	0.00229357	0	C18H32O16	44.9	34.3	D-Gal alpha 1->6D-Gal alpha 1->6D-Glucose; D-Gal-alpha1->6D-Gal-alpha1->6D-Glucose; Manninotriose;	map00052 Galactose metabolism	Organic oxygen compounds	Organooxygen compounds	Carbohydrates and carbohydrate conjugates
neg	C00712	9.34_327.2525m/z	60125.6	47775.1	41357.8	62956.9	58220.7	66272.9	145197	145172	141844	122808	121719	89352.4	1.18602	1.59986e-05	8.13858e-05	0	C18H34O2	47.4	47.7	(9Z)-Octadecenoic acid; (Z)-Octadec-9-enoic acid; Oleate; Oleic acid;	map00061 Fatty acid biosynthesis; map00073 Cutin, suberine and wax biosynthesis; map01040 Biosynthesis of unsaturated fatty acids; map01060 Biosynthesis of plant secondary metabolites; map04212 Longevity regulating pathway - worm	Lipids and lipid-like molecules	Fatty Acyls	Fatty acids and conjugates
pos	C14779	9.09_303.2325m/z	57287.4	28774.7	37957.9	55722	32354.5	38268.5	56411.9	75844.7	79571.4	107269	137831	102760	1.16059	0.000960711	0.00184731	0	C20H32O3	46.6	41.5	9(S)-HETE; (5Z,7E,11Z,14Z)-(9S)-9-Hydroxyeicosa-5,7,11,14-tetraenoic acid; (5Z,7E,11Z,14Z)-(9S)-9-Hydroxyicosa-5,7,11,14-tetraenoic acid;	map00590 Arachidonic acid metabolism	null	null	null
pos	C05912	6.90_587.2858m/z	200599	235176	239368	185788	233770	245432	190217	508942	238656	404083	1.07839e+06	564479	1.15524	0.0533835	0.0670576	0	C33H38N4O6	42.4	23.1	(3Z)-Phycoerythrobilin;	map00860 Porphyrin and chlorophyll metabolism; map01110 Biosynthesis of secondary metabolites	null	null	null
pos	C01727	4.83_243.0870m/z	56339.7	62502.4	64495	58958.5	76471.9	69977.6	152441	153044	155338	115929	142725	123342	1.1164	5.78592e-07	5.85926e-06	0	C12H10N4O2	47.7	66.3	Lumichrome; 7,8-Dimethylalloxazine;	map00740 Riboflavin metabolism	null	null	null
neg	C00673	0.68_213.0157m/z	28298.4	31536.3	89560.8	85181.8	131635	125297	180956	163105	175657	118632	180913	153034	0.984177	0.028183	0.0391699	0	C5H11O7P	44.7	32.9	2-Deoxy-D-ribose 5-phosphate;	map00030 Pentose phosphate pathway	null	null	null
neg	C18206	7.69_257.1742m/z	16789.3	15485.3	21194.4	20476.1	18878.1	22373.2	45784.8	44297.3	39945.7	32056.4	37793.5	27695.7	0.982238	6.70439e-05	0.000240903	0	C13H24O2	42.7	29.4	cis-11-Methyl-2-dodecenoic acid;	map02020 Two-component system; map02024 Quorum sensing	null	null	null
pos	C00031	5.77_180.0650n	2.11872e+06	1.36388e+06	1.82687e+06	1.7214e+06	1.57433e+06	1.35027e+06	3.02463e+06	4.76522e+06	3.77291e+06	2.17248e+06	3.53159e+06	2.3043e+06	0.975164	0.00179522	0.00316007	0	C6H12O6	41.5	36.8	D-Glucose; Grape sugar; Dextrose; Glucose; D-Glucopyranose;	map00010 Glycolysis / Gluconeogenesis; map00030 Pentose phosphate pathway; map00052 Galactose metabolism; map00500 Starch and sucrose metabolism; map00520 Amino sugar and nucleotide sugar metabolism; map00521 Streptomycin biosynthesis; map00524 Neomycin, kanamycin and gentamicin biosynthesis; map00901 Indole alkaloid biosynthesis; map01100 Metabolic pathways; map01110 Biosynthesis of secondary me…	Organic oxygen compounds	Organooxygen compounds	Carbohydrates and carbohydrate conjugates
pos	C20738	9.78_411.3248m/z	2.24552e+06	2.04077e+06	2.1652e+06	2.42166e+06	2.36807e+06	2.41324e+06	4.4292e+06	4.14111e+06	3.92743e+06	4.36124e+06	4.29464e+06	5.06734e+06	0.941348	7.86999e-08	1.33747e-06	0	C28H42O2	35.7	27.2	6-Geranylgeranyl-2,3-dimethylbenzene-1,4-diol;	map00130 Ubiquinone and other terpenoid-quinone biosynthesis; map01110 Biosynthesis of secondary metabolites	null	null	null
pos	C20571	0.77_432.1705m/z	394873	508069	149557	148927	148887	143095	419469	417519	461985	430122	563555	540052	0.92357	0.0199412	0.0270838	0	C15H26O13	43.8	27.7	alpha-1,5-L-Arabinotriose;	map02010 ABC transporters	null	null	null
neg	C04089	0.77_547.0345m/z	133624	181946	191077	189182	201051	181253	395322	427798	430348	283145	260520	239348	0.917542	0.00119054	0.00241234	0	C15H22N2O16P2	42.8	29.3	UDP-4-dehydro-6-deoxy-D-glucose; UDP-4-keto-6-deoxy-D-glucose; UDP-4-oxo-6-deoxy-D-glucose; UDP-4-dehydro-6-deoxy-alpha-D-glucose;	map00520 Amino sugar and nucleotide sugar metabolism	null	null	null
neg	C08322	8.01_271.1900m/z	11976.3	14450	6691.83	14967	15221	21829.2	33556.6	33057.6	34543.5	18971.3	17399.1	19494.9	0.883147	0.013748	0.0205083	0	C14H26O2	54.2	93.1	Myristoleic acid; (9Z)-Tetradecenoic acid; 9-Tetradecenoic acid; (Z)-Tetradec-9-enoic acid;		Lipids and lipid-like molecules	Fatty Acyls	Fatty acids and conjugates
pos	C01419	0.96_179.0487m/z	145408	128846	114910	92491.3	53420.9	52361	208811	222085	215058	98472.1	193440	143822	0.880778	0.0172154	0.0236566	0	C5H10N2O3S	43.8	22.9	Cys-Gly; L-Cysteinylglycine;	map00480 Glutathione metabolism; map01100 Metabolic pathways	Organic acids and derivatives	Carboxylic acids and derivatives	Amino acids, peptides, and analogues
pos	C21130	10.65_405.2642m/z	72987.4	88924.1	75639.6	87631.6	105965	96103.2	143340	170111	180932	148869	150976	169016	0.869412	1.34596e-05	6.06298e-05	0	C24H38O6	42.9	22.9	Lovastatin acid; Mevinolinic acid;	map00999 Biosynthesis of secondary metabolites - unclassified	null	null	null
pos	C02291	3.24_205.0661m/z	36980	42445.8	44344.2	37183.3	38040.9	38931	72284.8	70290.4	80576.3	49971.3	80304.2	70016.3	0.83166	0.000191562	0.000487749	0	C7H14N2O4S	46.3	59.3	L-Cystathionine;	map00260 Glycine, serine and threonine metabolism; map00270 Cysteine and methionine metabolism; map01100 Metabolic pathways; map01110 Biosynthesis of secondary metabolites; map01130 Biosynthesis of antibiotics; map01230 Biosynthesis of amino acids	Organic acids and derivatives	Carboxylic acids and derivatives	Amino acids, peptides, and analogues
neg	C16300	9.03_321.2088m/z	4971.37	9205.22	19032.9	2345.02	11917.8	10156.2	12620.6	15522.5	31990.7	11195.7	15687.7	15420.5	0.829893	0.0723539	0.0926785	0	C18H28O2	51.3	71.1	Stearidonic acid; 6,9,12,15-Octadecatetraenoic acid; (6Z,9Z,12Z,15Z)-Octadecatetraenoic acid; 6Z,9Z,12Z,15Z-Octadecatetraenoic acid; (6Z,9Z,12Z,15Z)-Octadeca-6,9,12,15-tetraenoic acid;	map00592 alpha-Linolenic acid metabolism; map01110 Biosynthesis of secondary metabolites	Lipids and lipid-like molecules	Fatty Acyls	Lineolic acids and derivatives
pos	C05513	12.95_301.0751m/z	269723	210537	226724	330910	332918	275242	466283	608584	615163	305123	482825	403363	0.807729	0.00256718	0.00432427	0	C10H12N4O7	40.7	26	Urate-3-ribonucleoside; Uric acid ribonucleoside;	map00230 Purine metabolism	null	null	null
pos	C15989	11.74_414.2618m/z	86292	85166.4	93879.9	97236.4	107647	96892.6	190884	219307	200349	115008	155971	110257	0.806375	0.00578984	0.00883553	0	C18H37O7P	55.8	92.1	(9S,10S)-10-Hydroxy-9-(phosphonooxy)octadecanoate;		Lipids and lipid-like molecules	Fatty Acyls	Fatty acids and conjugates
pos	C03681	9.25_299.2360m/z	391307	293986	263813	388482	311899	434271	353605	341236	273047	1.03221e+06	679411	869154	0.768087	0.128337	0.150965	0	C21H32O2	44.3	37.7	5alpha-Pregnane-3,20-dione; 5alpha-Dihydroprogesterone;	map00140 Steroid hormone biosynthesis	Lipids and lipid-like molecules	Steroids and steroid derivatives	Pregnane steroids
pos	C04294	3.62_144.0474m/z	5019.19	2860.37	7075.35	5156.63	7632.71	10922.1	4619.8	10305.5	10616.4	18818.9	11507.9	9376.11	0.754777	0.0730746	0.089707	0	C6H9NOS	50.2	95.2	5-(2-Hydroxyethyl)-4-methylthiazole; 4-Methyl-5-(2'-hydroxyethyl)-thiazole; 4-Methyl-5-(2-hydroxyethyl)-thiazole;	map00730 Thiamine metabolism; map01100 Metabolic pathways	Organoheterocyclic compounds	Azoles	Thiazoles
neg	C01053	4.09_145.0492m/z	9720.95	9948.61	14662.4	10845.4	6057.98	11110.9	16040.6	17233.7	20827.1	15354.3	19249.7	15897.6	0.74655	0.00413742	0.00708649	0	C6H10O4	45.3	52.3	(R)-4-Dehydropantoate;	map00770 Pantothenate and CoA biosynthesis	null	null	null
pos	C12204	7.20_195.0653m/z	209999	223024	215574	211033	225375	225347	415893	390436	408702	299694	361827	306513	0.736402	0.000246415	0.000597158	0	C10H10O4	57.4	94.3	5-Hydroxyconiferaldehyde;	map00940 Phenylpropanoid biosynthesis; map01061 Biosynthesis of phenylpropanoids; map01100 Metabolic pathways; map01110 Biosynthesis of secondary metabolites	null	null	null
neg	C11544	5.02_303.0494m/z	69775	78523.7	78677.3	61615.4	59753.8	58638.6	143330	122503	133915	87542.1	111239	75935.3	0.728771	0.00317114	0.00561579	0	C9H16O9	45.1	35.3	2-O-(alpha-D-Mannosyl)-D-glycerate; alpha-Mannosylglycerate; 2-O-(alpha-D-Mannopyranosyl)-D-glycerate;	map00051 Fructose and mannose metabolism; map02060 Phosphotransferase system (PTS)	null	null	null
pos	C05485	10.65_333.2427m/z	203999	213037	230126	224514	237740	243819	360978	377756	392052	357905	361201	383139	0.722591	2.83051e-07	3.44939e-06	0	C21H32O3	52.6	67.5	21-Hydroxypregnenolone;	map00140 Steroid hormone biosynthesis	null	null	null
pos	C02678	7.49_253.1411m/z	154996	149779	160343	162482	158239	156928	300794	293758	277709	213965	252804	209017	0.715477	0.00053411	0.0011191	0	C12H22O4	44.2	28.1	Dodecanedioic acid;		Lipids and lipid-like molecules	Fatty Acyls	Fatty acids and conjugates
pos	C16286	9.48_165.1642m/z	173793	159626	162122	171464	196370	200941	256328	267465	272001	308783	285530	344938	0.705046	1.05679e-05	5.04745e-05	0	C12H22O	52.2	65.4	Geosmin; (-)-Geosmin; trans-1,10-Dimethyl-trans-9-decalol;	map00909 Sesquiterpenoid and triterpenoid biosynthesis; map01110 Biosynthesis of secondary metabolites	null	null	null
pos	C05813	11.31_721.4953m/z	117694	158685	128866	175126	143243	144645	223403	285492	273642	165890	242074	221121	0.701159	0.000824253	0.00162435	0	C47H70O3	43.4	33.3	2-Octaprenyl-6-methoxy-1,4-benzoquinone;	map00130 Ubiquinone and other terpenoid-quinone biosynthesis; map01110 Biosynthesis of secondary metabolites	null	null	null
pos	C15803	10.36_489.3545m/z	151617	151980	142630	152073	168183	158748	252141	240229	272233	280267	209292	231780	0.683493	1.99071e-05	8.23851e-05	0	C28H50O5	45.6	34.9	6alpha-Hydroxy-castasterone;	map00905 Brassinosteroid biosynthesis; map01100 Metabolic pathways; map01110 Biosynthesis of secondary metabolites	null	null	null
pos	C05139	10.35_305.2120m/z	132528	119648	145085	140093	147043	138892	176410	201208	225949	277476	192776	246452	0.681362	0.000479004	0.00102244	0	C19H28O3	47.9	46.6	16alpha-Hydroxydehydroepiandrosterone; 5-Androstene-3beta,16alpha-diol-17-one;	map00140 Steroid hormone biosynthesis	Lipids and lipid-like molecules	Steroids and steroid derivatives	Androstane steroids
pos	C17218	11.78_237.0792m/z	187126	190506	213730	197218	200084	199004	375181	372511	341654	260382	324729	222894	0.675856	0.00278766	0.00463797	0	C9H16O5S	45.5	43.8	2-(4'-Methylthio)butylmalic acid; 2-(4'-Methylthio)butylmalate;	map00966 Glucosinolate biosynthesis; map01210 2-Oxocarboxylic acid metabolism	null	null	null
pos	C19622	8.07_339.2514m/z	82970.8	78711.5	126911	99706.3	165845	150886	187999	121542	195759	230909	191305	186398	0.659877	0.0127916	0.0181183	0	C18H36O4	51	63.3	9,10-Dihydroxystearate;	map00073 Cutin, suberine and wax biosynthesis	null	null	null
neg	C14916	7.03_239.0584m/z	68514.6	66985.7	71009.7	57417	70886.1	54795.4	121985	129488	126320	68617.3	107711	60828.9	0.658442	0.0259392	0.0363487	0	C11H12N2O2	48.9	54.5	Nirvanol;	map07033 Anticonvulsants	Organoheterocyclic compounds	Azolidines	Imidazolidines
pos	C19614	10.49_293.2107m/z	32362.8	30548.1	28400.1	40364.8	31127.4	31450.7	48113.4	60291.1	58618	45133.2	51193.5	42687.1	0.655759	0.000137313	0.00037105	0	C16H30O3	39.2	20.6	16-Oxopalmitate;	map00073 Cutin, suberine and wax biosynthesis; map01100 Metabolic pathways	null	null	null
pos	C01250	0.76_174.0772m/z	922693	931757	999210	1.07634e+06	1.03416e+06	978578	1.59481e+06	1.58244e+06	1.61774e+06	1.16409e+06	1.95251e+06	1.44187e+06	0.654373	0.000808109	0.00159759	0	C7H11NO4	57.4	96.3	N-Acetyl-L-glutamate 5-semialdehyde; 2-Acetamido-5-oxopentanoate;	map00220 Arginine biosynthesis; map00330 Arginine and proline metabolism; map01100 Metabolic pathways; map01110 Biosynthesis of secondary metabolites; map01130 Biosynthesis of antibiotics; map01210 2-Oxocarboxylic acid metabolism; map01230 Biosynthesis of amino acids	Organic acids and derivatives	Carboxylic acids and derivatives	Amino acids, peptides, and analogues
pos	C13454	7.36_267.1568m/z	60013.3	63154.5	62349.9	68014.5	57827	59906.7	116234	106678	100113	77539.2	105374	78141.1	0.653713	0.000900979	0.00174828	0	C15H22O4	56.9	96.7	Xanthoxic acid;	map00906 Carotenoid biosynthesis	null	null	null
neg	C19678	7.60_269.1295m/z	221861	263293	239977	202294	192852	188914	417952	382211	375349	253184	326702	293886	0.646445	0.00109411	0.00225139	0	C15H22O2	49.5	59.2	Germacrene A acid; Germacra-1(10),4,11(13)-trien-12-oate;	map00909 Sesquiterpenoid and triterpenoid biosynthesis; map01110 Biosynthesis of secondary metabolites	null	null	null
neg	C05903	5.02_285.0384m/z	15615.7	18637.1	17996.9	11807.1	15215	15513.5	35994.9	26310.2	24867.9	19237.7	21846.1	19497.3	0.640463	0.00502728	0.00840373	0	C15H10O6	44.8	40.8	Kaempferol; 3,4',5,7-Tetrahydroxyflavone; 3,5,7-Trihydroxy-2-(4-hydroxyphenyl)-4H-1-benzopyran-4-one; 5,7,4'-Trihydroxyflavonol; C.I. 75640; Indigo yellow; Kaempherol; Kempferol; Nimbecetin; Pelargidenolon; Populnetin; Rhamnolutein; Rhamnolutin; Robigenin; Swartziol; Trifolitin;	map00941 Flavonoid biosynthesis; map00944 Flavone and flavonol biosynthesis; map01061 Biosynthesis of phenylpropanoids; map01100 Metabolic pathways; map01110 Biosynthesis of secondary metabolites	Phenylpropanoids and polyketides	Flavonoids	Flavones
neg	C11959	8.85_921.4906m/z	331905	283189	298777	334660	390813	340397	585810	346354	276671	1.00243e+06	599544	262788	0.634614	0.192924	0.227362	0	C47H72O15	43.4	39.6	Avermectin B2b;	map00522 Biosynthesis of 12-, 14- and 16-membered macrolides	null	null	null
pos	C19418	10.49_321.2421m/z	104865	104697	113595	110521	108413	116620	138367	165422	169249	166182	188179	188195	0.624609	8.7421e-05	0.000259487	0	C18H34O3	42.3	22.4	cis-9,10-Epoxystearic acid;	map00073 Cutin, suberine and wax biosynthesis	Lipids and lipid-like molecules	Fatty Acyls	Lineolic acids and derivatives
pos	C16635	2.72_246.0906m/z	459339	429084	387720	402686	423230	444382	734753	758860	723909	561669	638783	501536	0.622192	0.000934992	0.00180379	0	C9H12FN3O4	40.9	20.9	5'-Deoxy-5-fluorocytidine;	map00983 Drug metabolism - other enzymes	Nucleosides, nucleotides, and analogues	5'-deoxyribonucleosides	null
pos	C01179	7.20_163.0397m/z	1.42809e+06	1.51332e+06	1.45234e+06	1.42882e+06	1.49899e+06	1.51621e+06	2.50285e+06	2.46742e+06	2.51664e+06	1.86273e+06	2.23297e+06	1.97952e+06	0.617825	0.000374972	0.000838084	0	C9H8O4	57.1	96.3	3-(4-Hydroxyphenyl)pyruvate; 4-Hydroxyphenylpyruvate; p-Hydroxyphenylpyruvic acid;	map00130 Ubiquinone and other terpenoid-quinone biosynthesis; map00261 Monobactam biosynthesis; map00350 Tyrosine metabolism; map00400 Phenylalanine, tyrosine and tryptophan biosynthesis; map00401 Novobiocin biosynthesis; map00950 Isoquinoline alkaloid biosynthesis; map01055 Biosynthesis of vancomycin group antibiotics; map01060 Biosynthesis of plant secondary metabolites; map01063 Biosynthesis o…	Benzenoids	Benzene and substituted derivatives	Phenylpyruvic acid derivatives
neg	C12270	4.10_339.0588m/z	34728	39958.3	46041.1	39788.1	36648.7	30319.6	63389.2	66522.9	68684.5	52144.6	50584.7	44092.5	0.602581	0.00139732	0.00275578	0	C11H16N2O8	42.6	28.8	N-Acetylaspartylglutamate; NAAG; Isospaglumic acid; N-Acetyl-L-aspartyl-L-glutamate;	map00250 Alanine, aspartate and glutamate metabolism; map01100 Metabolic pathways; map04080 Neuroactive ligand-receptor interaction	null	null	null
neg	C01620	0.61_171.0053m/z	794252	904449	721082	636182	495672	468055	1.26831e+06	1.27247e+06	1.3173e+06	604446	889921	733118	0.598307	0.0443424	0.0590453	0	C4H8O5	52.2	74	Threonate; L-Threonate; (2R,3S)-2,3,4-Trihydroxybutanoic acid;	map00053 Ascorbate and aldarate metabolism	Organic oxygen compounds	Organooxygen compounds	Carbohydrates and carbohydrate conjugates
pos	C02727	1.12_189.1237m/z	219544	211675	191127	168881	159788	158402	239313	244583	255555	268433	362444	298709	0.589215	0.000856864	0.00167695	0	C8H16N2O3	52	63.2	N6-Acetyl-L-lysine;	map00310 Lysine degradation	Organic acids and derivatives	Carboxylic acids and derivatives	Amino acids, peptides, and analogues
pos	C02029	7.48_239.1624m/z	745348	765742	707387	764945	734259	738328	1.24949e+06	1.19813e+06	1.22581e+06	903486	1.17818e+06	931510	0.585524	0.000917094	0.00177366	0	C10H15N5O	42.9	27.6	Dihydrozeatin; 2-Methyl-4-(1H-purin-6-ylamino)butan-1-ol; N6-(4-Hydroxyisopentanyl)adenine;	map00908 Zeatin biosynthesis; map01110 Biosynthesis of secondary metabolites; map04075 Plant hormone signal transduction	Organoheterocyclic compounds	Imidazopyrimidines	Purines and purine derivatives
pos	C06611	0.03_130.9666m/z	322217	315872	326667	330598	325366	345231	542557	550637	540496	417096	492372	398245	0.581276	0.00084981	0.00166454	0	C3H5ClO	51.4	90.4	trans-3-Chloro-2-propene-1-ol; trans-3-Chloroallyl alcohol;	map00625 Chloroalkane and chloroalkene degradation; map01100 Metabolic pathways; map01120 Microbial metabolism in diverse environments	Organohalogen compounds	Vinyl halides	Vinyl chlorides
pos	C00468	7.69_293.1495m/z	288280	241055	242940	262102	284817	272206	348221	422596	418632	365584	430068	384264	0.574204	8.5418e-06	4.32973e-05	0	C18H22O2	50.5	88	Estrone; 3-Hydroxy-1,3,5(10)-estratrien-17-one;	map00140 Steroid hormone biosynthesis; map01100 Metabolic pathways; map04913 Ovarian steroidogenesis; map04917 Prolactin signaling pathway; map07226 Progesterone, androgen and estrogen receptor agonists/antagonists	Lipids and lipid-like molecules	Steroids and steroid derivatives	Estrane steroids
pos	C11149	0.04_128.9516m/z	2.53568e+06	2.50472e+06	2.52226e+06	2.58461e+06	2.57346e+06	2.66194e+06	4.23478e+06	4.2585e+06	4.20094e+06	3.18532e+06	3.79177e+06	3.11219e+06	0.566683	0.0011522	0.00214962	0	C2H2Cl2O2	37.6	41.9	Dichloroacetate;	map00625 Chloroalkane and chloroalkene degradation; map00980 Metabolism of xenobiotics by cytochrome P450; map01120 Microbial metabolism in diverse environments; map05204 Chemical carcinogenesis	null	null	null
pos	C11635	10.14_312.2054m/z	43451.4	54992.2	55361.2	60254.1	78776.8	62011.9	96497.2	84249.9	95415.2	84454.5	66349.2	89566.2	0.541658	0.00330616	0.00537998	0	C19H22N2O	43.5	38	10-Deoxysarpagine; Sarpagan-17-ol;	map00901 Indole alkaloid biosynthesis; map01110 Biosynthesis of secondary metabolites	null	null	null
pos	C11353	0.23_186.9567m/z	723381	733492	712321	732623	751551	756781	1.18394e+06	1.20437e+06	1.19832e+06	868986	1.05216e+06	900735	0.539161	0.00161023	0.00287504	0	C5H5ClO3	48.1	72.6	2-Hydroxy-3-chloropenta-2,4-dienoate;	map00621 Dioxin degradation; map01220 Degradation of aromatic compounds	null	null	null
pos	C17651	9.28_425.2899m/z	246695	247900	255008	278169	250796	245431	406277	362617	411272	315713	376649	330427	0.531577	0.000139142	0.000375017	0	C24H40O6	41.8	24.9	alpha-Phocaecholic acid; 3alpha,7alpha,12alpha,23R-Tetrahydroxycholanic acid;	map00121 Secondary bile acid biosynthesis	null	null	null
neg	C04638	11.18_715.5052m/z	1.94944e+06	1.98521e+06	1.32955e+06	2.04841e+06	1.47446e+06	1.3941e+06	1.6983e+06	2.75404e+06	2.88523e+06	2.0025e+06	2.18827e+06	3.05295e+06	0.518217	0.0181954	0.0264688	0	C43H73O6P	44.6	45.8	2,3-Bis-O-(geranylgeranyl)glycerol 1-phosphate; 2,3-Bis-O-(geranylgeranyl)-sn-glycerol-1-phosphate; 2,3-Digeranylgeranyl sn-glycerol 1-phosphate;	map00564 Glycerophospholipid metabolism	null	null	null
pos	C14272	9.48_111.1175m/z	60908.1	57519.9	64999.9	57865.8	75136.9	78482.6	91060.1	92974	85696.2	96384.1	88737.6	105022	0.503566	0.000515944	0.00108836	0	C8H16O	45.3	39.4	1-Octen-3-ol;		Lipids and lipid-like molecules	Fatty Acyls	Fatty alcohols
neg	C01031	3.32_380.0789m/z	25141.2	27695.6	40074.5	35051.7	40722.4	34785.1	44850.9	46430	51909.1	57004.1	44096.4	43371.6	0.499556	0.00477317	0.00802116	0	C11H17N3O7S	40.6	25	S-Formylglutathione;	map00680 Methane metabolism; map01120 Microbial metabolism in diverse environments	Organic acids and derivatives	Carboxylic acids and derivatives	Amino acids, peptides, and analogues
pos	C20225	4.06_205.0859m/z	556872	591247	572993	586700	601831	610592	894997	932062	890390	661237	838925	744875	0.495391	0.00114275	0.00213508	0	C12H14O4	57.4	95.3	Coniferyl acetate;	map00940 Phenylpropanoid biosynthesis	null	null	null
pos	C18133	7.94_273.1094m/z	148401	123680	142003	126318	132725	108645	163438	172366	169155	191718	206061	198638	0.494484	0.000196481	0.000498238	0	C16H16O4	40.7	38.1	Deoxyshikonin;	map00130 Ubiquinone and other terpenoid-quinone biosynthesis; map01110 Biosynthesis of secondary metabolites	null	null	null
pos	C00387	3.75_306.0806m/z	134526	161941	154422	140384	144390	124499	191608	228968	215847	172751	226371	173807	0.491549	0.000537543	0.00112453	0	C10H13N5O5	39	41.8	Guanosine;	map00230 Purine metabolism; map01100 Metabolic pathways	Nucleosides, nucleotides, and analogues	Purine nucleosides	null
pos	C10858	3.86_203.1393m/z	88782.4	84314.8	74091.3	66729.4	125530	127315	138552	142391	161407	112459	130802	107957	0.48561	0.0220998	0.0297219	0	C9H15NO3	53.6	80.8	Ecgonine;	map00960 Tropane, piperidine and pyridine alkaloid biosynthesis	Alkaloids and derivatives	Tropane alkaloids	null
pos	C00360	0.61_332.0746m/z	36310.9	36457.6	33384	47412.5	37520.6	33285.5	64481	68669	57514.1	37770.1	47100.5	34608	0.467046	0.0516186	0.0650241	0	C10H14N5O6P	41.9	25.5	dAMP; 2'-Deoxyadenosine 5'-phosphate; 2'-Deoxyadenosine 5'-monophosphate; Deoxyadenylic acid; Deoxyadenosine monophosphate;	map00230 Purine metabolism; map01100 Metabolic pathways	Nucleosides, nucleotides, and analogues	Purine nucleotides	Purine deoxyribonucleotides
pos	C13877	11.90_718.5379m/z	891502	870460	1.27275e+06	1.57306e+06	645027	625799	1.15202e+06	1.23062e+06	1.17563e+06	1.54649e+06	945796	2.01886e+06	0.45699	0.0956507	0.115123	0	C39H76NO8P	48.6	51.3	1-Hexadecanoyl-2-(9Z-octadecenoyl)-sn-glycero-3-phosphoethanolamine;		Lipids and lipid-like molecules	Glycerophospholipids	Glycerophosphoethanolamines
pos	C01598	9.08_255.1122m/z	44807.1	42097.4	62845.5	66757.2	53806.2	60285.6	77263.2	73091.9	73073.8	85346.9	82906.5	61784.1	0.455913	0.00648567	0.00977926	0	C13H16N2O2	46.4	68	Melatonin; N-Acetyl-5-methoxytryptamine;	map00380 Tryptophan metabolism; map01100 Metabolic pathways; map04080 Neuroactive ligand-receptor interaction; map04713 Circadian entrainment	Organoheterocyclic compounds	Indoles and derivatives	Indoles
pos	C10520	5.57_301.0729m/z	118565	112356	120339	111603	130363	109027	170093	165984	197261	123947	156774	148705	0.455193	0.0031316	0.0051443	0	C16H12O6	56.5	97.7	Pratensein; 3'-Hydroxybiochanin A;	map00943 Isoflavonoid biosynthesis	Phenylpropanoids and polyketides	Isoflavonoids	O-methylated isoflavonoids
neg	C05631	0.59_333.0596m/z	441544	492773	499350	447208	411329	415656	769084	738773	770392	442443	512585	443190	0.441168	0.0557972	0.0728635	0	C15H12O6	40.3	37.4	Eriodictyol;	map00941 Flavonoid biosynthesis; map01110 Biosynthesis of secondary metabolites	Phenylpropanoids and polyketides	Flavonoids	Flavans
neg	C12634	5.04_609.1429m/z	80500.2	93626.2	100466	96456.3	83990.8	69372.6	150521	115712	141347	133503	83289.5	83060.8	0.431894	0.0523537	0.0686491	0	C27H30O16	55.3	88.7	Kaempferol 3-O-beta-D-glucosyl-(1->2)-beta-D-glucoside; Kaempferol 3-O-beta-D-sophoroside; Sophoraflavonoloside;	map00944 Flavone and flavonol biosynthesis	null	null	null
pos	C12144	7.03_317.2927n	1.17707e+06	1.22725e+06	1.07895e+06	1.22548e+06	1.16827e+06	1.05062e+06	1.10391e+06	1.08702e+06	1.15048e+06	2.34914e+06	1.46584e+06	2.17004e+06	0.428962	0.144146	0.168059	0	C18H39NO3	43.4	20.2	Phytosphingosine; 4-D-Hydroxysphinganine;	map00600 Sphingolipid metabolism; map01100 Metabolic pathways	Organic nitrogen compounds	Organonitrogen compounds	Amines
pos	C05651	3.32_207.0763m/z	22557.6	26805	35493.1	30253.1	34338.7	42689.8	52224.7	54304.3	53587.4	26130.3	40003	31617.5	0.42449	0.109398	0.130426	0	C10H12N2O4	42.4	23.6	5-Hydroxykynurenine; 5-Hydroxy-L-kynurenine;	map00380 Tryptophan metabolism	null	null	null
pos	C01455	6.96_93.0705m/z	36219.8	31397.8	25284.7	30433.8	24989.1	31316	45272.5	42884.7	41116.1	38417.7	37908.2	34196.6	0.416689	0.00260589	0.00438317	0	C7H8	56.2	94.7	Toluene; Methylbenzene; Toluol;	map00623 Toluene degradation; map01100 Metabolic pathways; map01120 Microbial metabolism in diverse environments; map01220 Degradation of aromatic compounds	Benzenoids	Benzene and substituted derivatives	Toluenes
pos	C05548	3.89_170.0814m/z	86171.6	93830.5	93535.2	67396.9	177929	183495	136966	152580	130696	123307	216182	173622	0.410216	0.113156	0.13465	0	C8H13NO4	44.3	24.4	6-Acetamido-2-oxohexanoate; 2-Oxo-6-acetamidocaproate;	map00310 Lysine degradation	Organic acids and derivatives	Keto acids and derivatives	Medium-chain keto acids and derivatives
pos	C16562	7.45_474.2831m/z	690153	699592	535302	600159	420446	531247	720196	807059	780830	688725	844600	753237	0.402153	0.0116376	0.0165869	0	C20H41N7O5S	51	82.4	Glutathionylspermine;	map00480 Glutathione metabolism	null	null	null
pos	C05658	4.10_134.0606m/z	24464	22885.4	18809.4	16838.5	17447.4	17915.6	25743.6	25361.4	28859.6	21289.1	28046.3	25572.6	0.387896	0.00604936	0.00919106	0	C8H7NO	55.3	82.3	Indoxyl; 1H-Indol-3-ol;	map00380 Tryptophan metabolism	Organoheterocyclic compounds	Indoles and derivatives	Hydroxyindoles
neg	C11849	9.26_321.2178m/z	36932.7	80300.7	138276	35703.3	51456.1	146441	60063	156063	123984	88329.4	100112	109562	0.383655	0.219916	0.256259	0	C17H34O3	46.8	54	3-Hydroxy-palmitic acid methyl ester;	map02020 Two-component system	null	null	null
pos	C16284	9.69_623.4071m/z	9.87991e+06	6.56948e+06	8.285e+06	1.3896e+07	1.14785e+07	1.15359e+07	1.283e+07	1.19748e+07	1.25752e+07	1.59658e+07	1.39685e+07	1.30134e+07	0.381918	0.0460171	0.0585599	0	C40H56O4	50.1	58.4	Nostoxanthin;	map00906 Carotenoid biosynthesis	null	null	null
pos	C14154	10.04_410.3190n	7.04092e+06	6.82949e+06	6.93654e+06	7.64237e+06	8.53084e+06	8.10214e+06	8.64473e+06	9.62286e+06	1.0464e+07	9.90214e+06	8.82837e+06	1.12064e+07	0.380025	0.000764526	0.0015227	0	C28H42O2	45.3	40.3	beta-Tocotrienol;	map00130 Ubiquinone and other terpenoid-quinone biosynthesis; map01110 Biosynthesis of secondary metabolites	null	null	null
neg	C00884	7.38_285.1218m/z	44742	53994.3	49423.9	45013	41113.3	52270.3	69550.5	79453.4	60011.8	48924.6	53699.4	55859.3	0.358919	0.0216871	0.0309785	0	C10H16N4O3	44.7	35.4	Homocarnosine; L-Homocarnosine; gamma-Aminobutyryl histidine; N-(4-Amino-1-oxobutyryl)histidine;	map00330 Arginine and proline metabolism	Organic acids and derivatives	Peptidomimetics	Hybrid peptides
neg	C05291	10.18_303.1983m/z	31025.6	42733.3	94522.6	30433.1	48805.8	63261.7	41408.3	63129.5	75126	53263.7	79613.6	82034.6	0.344398	0.196376	0.231114	0	C19H28O3	48.5	58.6	7alpha-Hydroxytestosterone;	map00140 Steroid hormone biosynthesis	null	null	null
pos	C07861	8.37_341.2667m/z	291935	252033	312017	238408	227924	295101	325640	303141	315345	370652	342537	381932	0.334343	0.00538296	0.00827269	0	C21H36NO+	43.1	28.2	Tridihexethyl;		Organic nitrogen compounds	Organonitrogen compounds	Amines
pos	C02505	4.11_118.0662m/z	1.77852e+06	1.88734e+06	1.28445e+06	1.21013e+06	1.21178e+06	1.16354e+06	1.73573e+06	1.76621e+06	1.85351e+06	1.51346e+06	2.13127e+06	1.73867e+06	0.331246	0.0401638	0.0516383	0	C8H9NO	48.7	53	2-Phenylacetamide; alpha-Phenylacetamide;	map00360 Phenylalanine metabolism; map00643 Styrene degradation; map01120 Microbial metabolism in diverse environments	Benzenoids	Benzene and substituted derivatives	Phenylacetamides
pos	C08491	7.39_193.1226m/z	97626.8	109662	102101	104588	105339	101812	120721	139999	145959	119025	133630	119454	0.326336	0.00087109	0.00169839	0	C12H18O3	54.3	86.1	(-)-Jasmonic acid; Jasmonic acid; {(1R,2R)-3-Oxo-2-[(Z)pent-2-enyl]cyclopent-2-enyl}acetic acid; Jasmonate; (-)-Jasmonate;	map00592 alpha-Linolenic acid metabolism; map01060 Biosynthesis of plant secondary metabolites; map01070 Biosynthesis of plant hormones; map01100 Metabolic pathways; map01110 Biosynthesis of secondary metabolites; map04075 Plant hormone signal transduction	Lipids and lipid-like molecules	Fatty Acyls	Lineolic acids and derivatives
neg	C06887	1.25_462.0226m/z	189590	192802	195076	180087	209762	203308	260876	275959	291302	193916	232234	207886	0.320833	0.0219371	0.0313112	0	C16H17N3O7S2	46.1	53.1	Cefoxitin;		Organoheterocyclic compounds	Lactams	Beta lactams
pos	C04540	0.61_336.1395m/z	275650	293494	297047	285675	335391	339976	352664	334263	366857	360815	480776	368312	0.309014	0.00884806	0.0129425	0	C12H21N3O8	42.4	20.1	N4-(Acetyl-beta-D-glucosaminyl)asparagine; N4-(beta-N-Acetyl-D-glucosaminyl)-L-asparagine; 1-beta-Aspartyl-N-acetyl-D-glucosaminylamine;		Organic oxygen compounds	Organooxygen compounds	Carbohydrates and carbohydrate conjugates
pos	C01137	3.65_356.1625m/z	130318	126686	141314	126624	177693	193417	155039	194852	192935	189012	177090	194718	0.300622	0.0336479	0.0438949	0	C14H23N6O3S+	40.3	33.2	S-Adenosylmethioninamine; (5-Deoxy-5-adenosyl)(3-aminopropyl)methylsulfonium; (5-Deoxy-5-adenosyl)(3-aminopropyl)methylsulfonium cation; S-Adenosyl-(5')-3-methylthiopropylamine; S-Adenosyl 3-(methylthio)propylamine; S-Adenosyl 3-(methylsulfanyl)propylamine; Decarboxy-AdoMet;	map00270 Cysteine and methionine metabolism; map00330 Arginine and proline metabolism; map01100 Metabolic pathways	Nucleosides, nucleotides, and analogues	5'-deoxyribonucleosides	5'-deoxy-5'-thionucleosides
neg	C00197	0.61_184.9844m/z	344103	374714	1.1479e+06	1.05879e+06	728254	870252	1.21568e+06	1.16087e+06	1.20223e+06	547809	778691	622100	0.288992	0.354354	0.395623	0	C3H7O7P	51	65.2	3-Phospho-D-glycerate; D-Glycerate 3-phosphate; 3-Phospho-(R)-glycerate; 3-Phosphoglycerate;	map00010 Glycolysis / Gluconeogenesis; map00030 Pentose phosphate pathway; map00260 Glycine, serine and threonine metabolism; map00561 Glycerolipid metabolism; map00630 Glyoxylate and dicarboxylate metabolism; map00680 Methane metabolism; map00710 Carbon fixation in photosynthetic organisms; map01060 Biosynthesis of plant secondary metabolites; map01061 Biosynthesis of phenylpropanoids; map01062 …	Organooxygen compounds	Carbohydrates and carbohydrate conjugates	Sugar acids and derivatives
pos	C02923	3.65_107.0498m/z	86642.2	91607.8	77691.7	72159.6	66738.1	68141.7	97804.7	106171	99724.1	75056.3	102248	83594.7	0.286271	0.0267256	0.035358	0	C7H8O2	42.5	21.6	2,3-Dihydroxytoluene; 3-Methylcatechol;	map00622 Xylene degradation; map00623 Toluene degradation; map00626 Naphthalene degradation; map01100 Metabolic pathways; map01120 Microbial metabolism in diverse environments; map01220 Degradation of aromatic compounds	null	null	null
pos	C05853	3.65_105.0701m/z	56572.1	63072.5	51421.1	44282.5	39755.5	40961.5	60257.9	61149.2	65189.2	46984.7	69752.9	56571.1	0.281701	0.0593594	0.0739579	0	C8H10O	51.5	62.3	Phenylethyl alcohol; Phenethyl alcohol; 2-Phenylethanol;	map00360 Phenylalanine metabolism	Benzenoids	Benzene and substituted derivatives	null
pos	C04314	3.65_163.0755m/z	106131	118020	99340.6	94426	86022.6	86346	124614	120454	132623	96474.6	136216	106685	0.28069	0.025572	0.0340003	0	C10H10O2	49.5	52.9	cis-1,2-Dihydronaphthalene-1,2-diol; (1R,2S)-1,2-Dihydronaphthalene-1,2-diol;	map00626 Naphthalene degradation; map01100 Metabolic pathways; map01120 Microbial metabolism in diverse environments; map01220 Degradation of aromatic compounds	null	null	null
pos	C15970	4.10_409.1858m/z	89828.8	92922.3	73937.9	65481.7	74873.8	75427.9	92452.8	88750.1	97281.4	78558.8	113807	96357	0.263646	0.0310652	0.0407018	0	C21H30O9	48.5	49.6	Abscisic acid glucose ester; Abscisic acid-beta-D-glucopyranosyl ester; beta-D-Glucopyranosyl abscisate;	map00906 Carotenoid biosynthesis; map01100 Metabolic pathways; map01110 Biosynthesis of secondary metabolites	null	null	null
pos	C00423	3.65_148.0530n	9.88896e+06	1.06556e+07	8.94277e+06	8.50348e+06	7.98828e+06	7.96247e+06	1.13274e+07	1.13059e+07	1.16801e+07	8.84188e+06	1.18307e+07	9.73492e+06	0.262834	0.0230337	0.0308535	0	C9H8O2	55	81.1	trans-Cinnamate; trans-Cinnamic acid; (E)-Cinnamate; (2E)-3-Phenylprop-2-enoate;	map00130 Ubiquinone and other terpenoid-quinone biosynthesis; map00360 Phenylalanine metabolism; map00940 Phenylpropanoid biosynthesis; map01060 Biosynthesis of plant secondary metabolites; map01070 Biosynthesis of plant hormones; map01100 Metabolic pathways; map01110 Biosynthesis of secondary metabolites; map01120 Microbial metabolism in diverse environments; map01220 Degradation of aromatic com…	null	null	null
neg	C06574	4.69_348.1004m/z	66303.8	69544.8	75711.6	66796.5	82091.8	82463.3	66187.1	86140.7	80581.6	79035.5	117823	100574	0.259904	0.109389	0.135484	0	C16H19N3O4S	42.7	27.4	Ampicillin; Anhydrous ampicillin;		Organoheterocyclic compounds	Lactams	Beta lactams
pos	C01468	6.96_91.0549m/z	141286	128881	118079	112572	115885	119907	155259	152670	153315	127524	146468	123617	0.221511	0.0177851	0.0243607	0	C7H8O	53.8	80.6	4-Cresol; p-Cresol; 4-Hydroxytoluene; 4-Methylphenol;	map00623 Toluene degradation; map00633 Nitrotoluene degradation; map01100 Metabolic pathways; map01120 Microbial metabolism in diverse environments; map01220 Degradation of aromatic compounds; map04974 Protein digestion and absorption	Benzenoids	Phenols	Cresols
pos	C08797	10.71_579.2937m/z	1.50881e+06	1.70534e+06	1.90336e+06	1.96509e+06	1.86146e+06	1.77442e+06	2.21786e+06	2.25749e+06	2.36281e+06	1.86249e+06	2.06034e+06	1.6585e+06	0.212506	0.0608544	0.0756794	0	C32H44O8	49.4	51.6	Cucurbitacin E;	map01062 Biosynthesis of terpenoids and steroids	null	null	null
pos	C20851	8.07_325.2376m/z	4.18395e+07	4.763e+07	4.96169e+07	4.37056e+07	5.85381e+07	6.56613e+07	3.90044e+07	3.37467e+07	4.12045e+07	9.98453e+07	6.53696e+07	7.59976e+07	0.210303	0.68548	0.711303	0	C19H32O4	54.6	74.1	Dihydromonacolin L acid; (3R,5R)-7-[(1S,2S,4aR,6R,8aS)-2,6-Dimethyl-1,2,4a,5,6,7,8,8a-octahydronaphthalen1yl]-3,5-dihydroxyheptanoate;	map00999 Biosynthesis of secondary metabolites - unclassified	null	null	null
pos	C21481	11.55_795.5787n	9.92002e+06	9.72079e+06	9.19552e+06	7.76831e+06	9.72034e+06	9.88212e+06	1.07078e+07	8.58669e+06	8.15736e+06	1.48657e+07	9.9821e+06	1.26408e+07	0.208365	0.2555	0.287039	0	C45H82NO8P	43.3	22.1	1-Octadecanoyl-2-(7Z,10Z,13Z,16Z-docosatetraenoyl)-sn-glycero-3-phosphoethanolamine;	map04216 Ferroptosis	Lipids and lipid-like molecules	Glycerophospholipids	Glycerophosphoethanolamines
neg	C10556	7.83_398.1397n	312123	335316	241922	220412	288650	333660	258686	246761	251905	525633	336414	358981	0.191812	0.465295	0.506328	0	C22H22O7	46.6	49.5	Deoxypodophyllotoxin; (-)-Deoxypodophyllotoxin; (5R,5aR,8aR)-5-(3,4,5-Trimethoxyphenyl)-5,8,8a,9-tetrahydrofuro[3',4':6,7]naphtho[2,3-d][1,3]dioxol-6(5a)-one;	map00999 Biosynthesis of secondary metabolites - unclassified; map01110 Biosynthesis of secondary metabolites	null	null	null
pos	C01407	3.65_79.0548m/z	19495.6	20797.4	16457.7	15127.8	12814.3	13732.3	18504.5	19106.4	19693	16821.1	19901.8	17774.8	0.183844	0.137371	0.160802	0	C6H6	53.9	81.3	Benzene;	map00361 Chlorocyclohexane and chlorobenzene degradation; map00362 Benzoate degradation; map01120 Microbial metabolism in diverse environments; map01220 Degradation of aromatic compounds	Benzenoids	Benzene and substituted derivatives	null
pos	C06044	3.65_121.0642m/z	58697.3	51420.5	55670.4	57341.3	53799.7	49859.5	64647.7	62237.6	73923	45070.2	64511.2	58503.9	0.174847	0.169548	0.195602	0	C8H10O2	54.3	82.4	4-Hydroxyphenylethanol; Tyrosol;	map00350 Tyrosine metabolism	Benzenoids	Phenols	Tyrosols and derivatives
pos	C06956	8.53_781.4322m/z	465294	737236	441257	375572	377827	398665	599563	593047	668686	403662	401691	462826	0.162633	0.394475	0.428689	0	C41H64O14	40	23	Digoxin;	map04976 Bile secretion	Lipids and lipid-like molecules	Steroids and steroid derivatives	Steroid lactones
pos	C00899	8.50_304.2637m/z	368162	363206	464801	433970	308453	312513	293945	275358	336622	627502	428747	557502	0.162604	0.64124	0.668489	0	C20H30O	47.4	39.6	11-cis-Retinol;	map00830 Retinol metabolism	Lipids and lipid-like molecules	Prenol lipids	Retinoids
neg	C19154	4.47_362.0968m/z	66891.2	66396.5	58808.5	45444.9	73010.9	78546.8	67650.7	90518.6	75162.3	61304.8	83613.9	57084.1	0.161988	0.31534	0.355598	0	C16H17N3O7	43.1	26.4	7,8-Didemethyl-8-hydroxy-5-deazariboflavin;	map00680 Methane metabolism; map01120 Microbial metabolism in diverse environments	null	null	null
pos	C12286	9.16_192.1518n	1.45612e+06	1.47658e+06	1.3633e+06	1.42591e+06	1.28846e+06	1.55158e+06	1.24063e+06	1.22959e+06	1.30436e+06	2.08693e+06	1.49691e+06	2.21794e+06	0.161536	0.483933	0.518313	0	C13H20O	51.9	64.5	alpha-Ionone;		Lipids and lipid-like molecules	Prenol lipids	Sesquiterpenoids
neg	C11641	10.53_837.4023m/z	319103	302575	460032	396118	330205	368615	492601	355583	417714	423877	310434	416523	0.150948	0.279016	0.318521	0	C46H56N4O8	45.1	43.7	3',4'-Anhydrovinblastine;	map00901 Indole alkaloid biosynthesis; map01100 Metabolic pathways; map01110 Biosynthesis of secondary metabolites	null	null	null
neg	C02985	0.61_289.0308m/z	156202	182217	171831	176311	217952	277634	272483	252201	225971	189941	196048	174856	0.149809	0.343256	0.384527	0	C6H13O8P	49.4	59.8	L-Fucose 1-phosphate; 6-Deoxy-L-galactose 1-phosphate; beta-L-Fucose 1-phosphate;	map00051 Fructose and mannose metabolism; map00520 Amino sugar and nucleotide sugar metabolism; map01100 Metabolic pathways	null	null	null
pos	C14180	5.09_320.0920m/z	2.25557e+06	2.49455e+06	1.8606e+06	1.8783e+06	1.96678e+06	1.88089e+06	2.12989e+06	2.15787e+06	2.61083e+06	1.89961e+06	2.47427e+06	2.33548e+06	0.141494	0.177713	0.204266	0	C11H19N3O7S	50.4	64.6	S-(Hydroxymethyl)glutathione;	map00680 Methane metabolism; map01120 Microbial metabolism in diverse environments	Organic acids and derivatives	Carboxylic acids and derivatives	Amino acids, peptides, and analogues
pos	C00601	3.65_103.0553m/z	1.76462e+06	1.87828e+06	1.38414e+06	1.36907e+06	1.21312e+06	1.24491e+06	1.66266e+06	1.66234e+06	1.77748e+06	1.36742e+06	1.80028e+06	1.46665e+06	0.137099	0.262668	0.294666	0	C8H8O	53	75.7	Phenylacetaldehyde; alpha-Tolualdehyde;	map00360 Phenylalanine metabolism; map00643 Styrene degradation; map01100 Metabolic pathways; map01120 Microbial metabolism in diverse environments	Benzenoids	Benzene and substituted derivatives	Phenylacetaldehydes
pos	C16309	7.29_212.1421n	4.78995e+06	5.13687e+06	3.31686e+06	3.3373e+06	3.6071e+06	3.92317e+06	3.80603e+06	4.17854e+06	3.98133e+06	5.15667e+06	4.2144e+06	4.84733e+06	0.118995	0.337411	0.370859	0	C12H20O3	56.9	90.5	Traumatin; (10E)-12-Oxododecenoic acid;	map00592 alpha-Linolenic acid metabolism; map01110 Biosynthesis of secondary metabolites	Lipids and lipid-like molecules	Fatty Acyls	Fatty acids and conjugates
pos	C00483	3.65_120.0818m/z	2.47565e+07	2.72799e+07	1.98293e+07	1.89173e+07	1.72032e+07	1.71677e+07	2.31089e+07	2.47055e+07	2.38953e+07	1.69267e+07	2.58741e+07	2.11078e+07	0.115848	0.409046	0.443596	0	C8H11NO	54.8	82.9	Tyramine; 2-(p-Hydroxyphenyl)ethylamine;	map00350 Tyrosine metabolism; map00680 Methane metabolism; map00950 Isoquinoline alkaloid biosynthesis; map01060 Biosynthesis of plant secondary metabolites; map01063 Biosynthesis of alkaloids derived from shikimate pathway; map01110 Biosynthesis of secondary metabolites; map04080 Neuroactive ligand-receptor interaction; map04974 Protein digestion and absorption	Benzenoids	Benzene and substituted derivatives	Phenethylamines
neg	C00022	0.76_133.0137m/z	3.81646e+06	4.44789e+06	5.74427e+06	4.70257e+06	5.19275e+06	4.88023e+06	5.86587e+06	5.51623e+06	5.72559e+06	4.37357e+06	5.22329e+06	4.35692e+06	0.109851	0.35002	0.391322	0	C3H4O3	48.6	51.8	Pyruvate; Pyruvic acid; 2-Oxopropanoate; 2-Oxopropanoic acid; Pyroracemic acid;	map00010 Glycolysis / Gluconeogenesis; map00020 Citrate cycle (TCA cycle); map00030 Pentose phosphate pathway; map00040 Pentose and glucuronate interconversions; map00053 Ascorbate and aldarate metabolism; map00250 Alanine, aspartate and glutamate metabolism; map00260 Glycine, serine and threonine metabolism; map00261 Monobactam biosynthesis; map00270 Cysteine and methionine metabolism; map00290 …	Organic acids and derivatives	Keto acids and derivatives	Alpha-keto acids and derivatives
neg	C19727	6.93_297.0405m/z	28394.6	27257.1	32005.5	28030.2	22776.7	22103	31353.8	34190.3	36365	18349.6	29433.4	21450.6	0.0920245	0.742991	0.770521	0	C16H10O6	53.9	75.6	5-Hydroxypseudobaptigenin; 5,7-Dihydroxy-3',4'-methylenedioxyisoflavone;	map00943 Isoflavonoid biosynthesis	null	null	null
neg	C11874	9.34_301.2156m/z	29949.5	20125.8	9067.73	24562	20570	19073.9	46624.5	6980.79	27307.3	24972.4	14526	10376.1	0.0844747	0.824228	0.844221	0	C20H30O2	42.7	29.3	Kaur-16-en-18-oic acid; (-)-Kaur-16-en-19-oic acid; Kaurenic acid; Kaurenoic acid; ent-Kaur-16(17)-en-19-oic acid; ent-Kaurenoic acid; ent-Kaur-16-en-19-oic acid; ent-Kaur-16-en-19-oate;	map00904 Diterpenoid biosynthesis; map01100 Metabolic pathways; map01110 Biosynthesis of secondary metabolites	null	null	null
pos	C16930	3.65_135.0814m/z	5.08392e+06	6.51358e+06	3.9712e+06	3.84613e+06	3.4096e+06	3.44816e+06	4.24832e+06	4.73243e+06	5.18468e+06	3.90347e+06	5.28005e+06	4.18234e+06	0.067513	0.568132	0.599293	0	C9H10O	46.8	42.9	Chavicol;	map00940 Phenylpropanoid biosynthesis	Benzenoids	Phenols	1-hydroxy-2-unsubstituted benzenoids
pos	C14717	10.13_299.2001m/z	420824	494237	443552	449243	443869	423594	498499	447453	490471	407755	479357	467915	0.0613035	0.303732	0.337091	0	C20H28O3	50.8	71.3	15-Deoxy-Delta12,14-PGJ2; 15-Deoxy-Delta12,14-prostaglandin J2; 15-Deoxy-PGJ2;	map00590 Arachidonic acid metabolism	Lipids and lipid-like molecules	Fatty Acyls	Eicosanoids
neg	C06376	0.64_300.0488m/z	669125	695998	585405	544959	599384	613920	758032	736386	735217	519605	598234	518780	0.0599872	0.707221	0.737508	0	C8H16NO9P	46.1	34	N-Acetyl-D-galactosamine 6-phosphate;	map00052 Galactose metabolism; map02060 Phosphotransferase system (PTS)	null	null	null
neg	C00015	0.68_402.9925m/z	756766	852883	1.45878e+06	1.23208e+06	954876	988803	1.15522e+06	1.15966e+06	1.14457e+06	798672	1.24212e+06	984874	0.0546217	0.670347	0.703575	0	C9H14N2O12P2	49.8	61.7	UDP; Uridine 5'-diphosphate;	map00240 Pyrimidine metabolism; map00908 Zeatin biosynthesis; map01100 Metabolic pathways; map04080 Neuroactive ligand-receptor interaction	Nucleosides, nucleotides, and analogues	Pyrimidine nucleotides	Pyrimidine ribonucleotides
pos	C13456	6.79_251.1642m/z	174759	226567	193106	207407	213936	128754	277071	286405	127889	207140	159531	124793	0.0474889	0.968	0.97216	0	C15H22O3	55.8	84.6	Abscisic alcohol;	map00906 Carotenoid biosynthesis	null	null	null
pos	C19798	9.68_428.2716n	523156	545152	503479	503469	462224	506488	551785	492034	522320	531426	548452	492781	0.044259	0.33262	0.366239	0	C30H36O2	40.7	26.4	4,4'-Diapolycopenedial; 4,4'-Diapolycopene-4,4'-dial;	map00906 Carotenoid biosynthesis	null	null	null
pos	C06123	9.16_221.2265m/z	148194	139134	119726	120231	100524	141779	96478.6	87030	100364	186420	121973	199974	0.0418498	0.919142	0.927978	0	C16H30O	46.9	40.8	Hexadecenal; 2-trans-Hexadecenal;		Lipids and lipid-like molecules	Fatty Acyls	Fatty aldehydes
neg	C16469	2.16_928.1470m/z	66114	66874.7	87303.8	62240.1	107905	113040	70914.4	98025.4	83020.8	71660.6	96403.8	90344.8	0.0196132	0.785852	0.809911	0	C28H46N7O18P3S	40.6	26.9	3-Hydroxy-5-methylhex-4-enoyl-CoA;	map00281 Geraniol degradation	Lipids and lipid-like molecules	Fatty Acyls	Fatty acyl thioesters
pos	C05822	0.68_362.0141m/z	14940	15571.8	33126.2	28984.3	33856.6	32040.6	28095.5	27936.4	26926.1	18787.2	30061.6	27974.4	0.0114362	0.765223	0.786339	0	C9H14N3O8P	38.5	21.7	3'-CMP; Cytidine 3'-phosphate;	map00240 Pyrimidine metabolism	null	null	null
neg	C20595	10.30_654.4099m/z	119734	88877	100271	157234	98608.8	118054	45630	55625	89723.5	191667	127476	169376	-0.00694842	0.648986	0.683611	0	C42H57NO5	47.1	60.4	20,21-Diprenylterpendole C;	map00403 Indole diterpene alkaloid biosynthesis; map01110 Biosynthesis of secondary metabolites	null	null	null
neg	C16283	4.45_198.0217m/z	1682.09	740.021	5230.36	4105.6	72590	88860.2	33695.6	30212.9	32224.1	19729.9	32828.5	21417.3	-0.0260536	0.163868	0.196322	0	C7H7NOS	40.3	20.3	Thiobenzamide S-oxide;	map00627 Aminobenzoate degradation; map01120 Microbial metabolism in diverse environments	null	null	null
pos	C20543	8.44_476.2425m/z	119287	138906	171653	120773	101694	83335	65711.7	253242	138485	140212	58646.6	65997.7	-0.0264284	0.604703	0.634276	0	C27H35NO5	45	52.9	Terpendole I;	map00403 Indole diterpene alkaloid biosynthesis; map01110 Biosynthesis of secondary metabolites	null	null	null
pos	C01132	6.67_239.1247m/z	143096	168223	133766	126617	139571	134640	138874	145406	140017	136893	138001	131276	-0.0265847	0.737919	0.760755	0	C8H15NO6	44.2	29.5	N-Acetyl-D-galactosamine; N-Acetyl-D-chondrosamine; 2-Acetamido-2-deoxy-D-galactose;	map00052 Galactose metabolism; map02060 Phosphotransferase system (PTS)	null	null	null
pos	C07712	8.74_399.3233m/z	17299	58467.8	55662.8	38854.6	47394.7	47455.3	37965.8	37774.4	46601.7	38889.3	50021.7	47987.5	-0.0324322	0.842762	0.85784	0	C27H44O3	41.5	26.4	Secalciferol; 24(R),25-Dihydroxyvitamin D3; (24R),25-Dihydroxyvitamin D3; (3S,5Z,7E,24R)-9,10-Secocholesta-5,7,10-triene-3,24,25-triol;	map00100 Steroid biosynthesis; map01100 Metabolic pathways	null	null	null
pos	C20593	9.61_476.2168m/z	127819	201479	127245	99278.6	106095	105531	160362	138638	131441	99380	142506	72750.6	-0.0426781	0.846544	0.861194	0	C27H35NO4	35.4	20.7	beta-Paxitriol; 10beta-Hydroxypaxilline;	map00403 Indole diterpene alkaloid biosynthesis; map01110 Biosynthesis of secondary metabolites	null	null	null
neg	C00198	0.64_177.0391m/z	52969.1	49613.6	126353	126717	151024	156582	154477	154890	136488	67524	63522.3	65131.9	-0.0469235	0.960237	0.966189	0	C6H10O6	41.6	23	D-Glucono-1,5-lactone; Gluconic lactone; Gluconic acid lactone; 1,5-Gluconolactone; delta-Gluconolactone; D-Gluconolactone; Gluconolactone;	map00030 Pentose phosphate pathway; map01100 Metabolic pathways; map01110 Biosynthesis of secondary metabolites; map01120 Microbial metabolism in diverse environments; map01130 Biosynthesis of antibiotics; map01200 Carbon metabolism	Organic oxygen compounds	Organooxygen compounds	Carbohydrates and carbohydrate conjugates
pos	C00371	6.90_237.1473m/z	107242	97726.1	95570.1	83991.2	92276.8	94825.8	94031.5	94417.4	98895.5	82394.1	91766.1	87323.1	-0.0587347	0.36446	0.398526	0	C10H13N5O	51.5	80.4	Zeatin; N6-(4-Hydroxyisopentenyl)adenine; (E)-2-Methyl-4-(1H-purin-6-ylamino)but-2-en-1-ol; trans-Zeatin;	map00908 Zeatin biosynthesis; map01060 Biosynthesis of plant secondary metabolites; map01070 Biosynthesis of plant hormones; map01100 Metabolic pathways; map01110 Biosynthesis of secondary metabolites; map04075 Plant hormone signal transduction	Organoheterocyclic compounds	Imidazopyrimidines	Purines and purine derivatives
neg	C20534	8.61_450.2618m/z	1.1264e+06	1.19373e+06	1.89501e+06	2.29884e+06	1.17349e+06	1.12414e+06	1.08447e+06	1.06742e+06	1.31126e+06	1.91349e+06	1.45516e+06	1.592e+06	-0.0649371	0.886903	0.899962	0	C27H35NO2	51.9	76.7	12-Demethyl-11,12-dehydropaspaline;	map00403 Indole diterpene alkaloid biosynthesis; map01110 Biosynthesis of secondary metabolites	null	null	null
neg	C00051	2.74_306.0743m/z	113008	128808	123295	107618	67770.3	63895.5	112642	121992	121293	38516.2	99755.6	83542.1	-0.0650695	0.742064	0.769887	0	C10H17N3O6S	46.7	49.8	Glutathione; 5-L-Glutamyl-L-cysteinylglycine; N-(N-gamma-L-Glutamyl-L-cysteinyl)glycine; gamma-L-Glutamyl-L-cysteinyl-glycine; GSH; Reduced glutathione;	map00270 Cysteine and methionine metabolism; map00480 Glutathione metabolism; map01100 Metabolic pathways; map02010 ABC transporters; map04216 Ferroptosis; map04918 Thyroid hormone synthesis; map04976 Bile secretion	null	null	null
neg	C02483	9.95_461.3623m/z	114868	50975	90333.1	226434	137249	139358	76418.9	98998.6	99350.1	235990	63323.5	148069	-0.0722153	0.853421	0.870582	0	C28H48O2	43.6	24.2	gamma-Tocopherol;	map00130 Ubiquinone and other terpenoid-quinone biosynthesis; map01100 Metabolic pathways; map01110 Biosynthesis of secondary metabolites	null	null	null
neg	C04216	11.26_653.3716m/z	68034.2	74450.2	60331.5	51562.2	44311.9	55855.2	45528.2	55440.2	59545	58237.6	51523.4	65298.9	-0.0793418	0.624515	0.660692	0	C35H60O7P2	45.5	43.1	all-trans-Heptaprenyl diphosphate;	map00900 Terpenoid backbone biosynthesis; map01110 Biosynthesis of secondary metabolites	Lipids and lipid-like molecules	Prenol lipids	Polyprenols
pos	C02537	9.98_255.1738m/z	193209	235807	196131	171590	179563	170847	207974	164930	193726	164804	175410	173042	-0.0871715	0.376581	0.410484	0	C18H24O2	48.6	52.8	Estradiol-17alpha; 17alpha-Estradiol;	map00140 Steroid hormone biosynthesis	Lipids and lipid-like molecules	Steroids and steroid derivatives	Estrane steroids
pos	C12766	3.72_324.1370m/z	200008	214766	201196	167912	154191	156405	137706	167908	181920	207053	146353	187641	-0.0895893	0.479082	0.513529	0	C15H23N3O4S	55.2	88.1	Cyclacillin; Ciclacillin;		Organoheterocyclic compounds	Lactams	Beta lactams
pos	C00127	2.73_613.1595m/z	2.05665e+07	1.99815e+07	1.99783e+07	1.9049e+07	6.98464e+06	7.05547e+06	1.84672e+07	1.83364e+07	1.81837e+07	4.84547e+06	1.57642e+07	1.14664e+07	-0.104682	0.850198	0.864722	0	C20H32N6O12S2	52.7	65.3	Glutathione disulfide; GSSG; Oxiglutatione; Oxidized glutathione;	map00480 Glutathione metabolism; map04216 Ferroptosis; map04918 Thyroid hormone synthesis	null	null	null
pos	C00307	0.69_489.1149m/z	878618	872719	1.26862e+06	1.12221e+06	1.1709e+06	1.16953e+06	895037	969324	928225	902004	1.21501e+06	1.0948e+06	-0.110548	0.398762	0.432996	0	C14H26N4O11P2	47.5	39.3	CDP-choline; Cytidine 5'-diphosphocholine; Citicoline;	map00564 Glycerophospholipid metabolism; map01100 Metabolic pathways; map05231 Choline metabolism in cancer	Nucleosides, nucleotides, and analogues	Pyrimidine nucleotides	Pyrimidine ribonucleotides
pos	C02679	7.28_223.1682m/z	93017	93313	78007.7	76753.3	86782.2	89092	84712.4	86154.4	81830.4	66940.2	88444.8	69479.2	-0.114381	0.202447	0.230962	0	C12H24O2	51	90.9	Dodecanoic acid; Dodecanoate; Dodecylcarboxylate; Lauric acid;	map00061 Fatty acid biosynthesis; map00333 Prodigiosin biosynthesis; map01100 Metabolic pathways; map01130 Biosynthesis of antibiotics	Lipids and lipid-like molecules	Fatty Acyls	Fatty acids and conjugates
pos	C02191	10.03_563.2686m/z	7.2512e+06	7.30293e+06	7.31706e+06	8.82125e+06	7.43848e+06	7.91169e+06	8.05144e+06	4.75237e+06	5.93527e+06	4.98381e+06	8.66417e+06	9.84907e+06	-0.124492	0.381149	0.415076	0	C34H34N4O4	40.4	24.9	Protoporphyrin; Protoporphyrin IX; Porphyrinogen IX;	map00860 Porphyrin and chlorophyll metabolism; map01100 Metabolic pathways; map01110 Biosynthesis of secondary metabolites	Organoheterocyclic compounds	Tetrapyrroles and derivatives	Porphyrins
pos	C14797	3.91_307.0871n	741946	790866	852829	785257	802727	830947	740000	816768	779040	576938	793816	652800	-0.140291	0.124965	0.147481	0	C15H17NO4S	48.6	80.1	(1R)-N-Acetyl-L-cysteinyl-(2R)-hydroxy-1,2-dihydronaphthalene;	map00980 Metabolism of xenobiotics by cytochrome P450	null	null	null
neg	C21484	9.06_480.3091m/z	9.15658e+06	9.04058e+06	1.01879e+07	8.05993e+06	9.95894e+06	9.41372e+06	7.20156e+06	7.23501e+06	7.55766e+06	1.01889e+07	8.75844e+06	9.37148e+06	-0.149788	0.14893	0.179734	0	C23H48NO7P	56.9	87.9	1-Octadecanoyl-sn-glycero-3-phosphoethanolamine;	map04216 Ferroptosis	Lipids and lipid-like molecules	Glycerophospholipids	Glycerophosphoethanolamines
pos	C09593	10.21_417.1692m/z	468952	559166	611637	536963	482288	495582	610166	552969	431630	402741	434107	409312	-0.151091	0.203972	0.232503	0	C21H21NO7	38	23.1	Narcotoline;	map00950 Isoquinoline alkaloid biosynthesis; map01110 Biosynthesis of secondary metabolites	null	null	null
neg	C21642	6.21_201.1118m/z	142645	163998	171149	138385	171598	176484	148972	154218	161366	118388	150767	117945	-0.179151	0.10381	0.129144	0	C9H16O2	56.4	92.1	4-Hydroxynonenal; 4-Hydroxy-2-nonenal; 4-HNE;	map05200 Pathways in cancer; map05225 Hepatocellular carcinoma	Lipids and lipid-like molecules	Fatty Acyls	Fatty alcohols
neg	C22014	4.42_229.1068m/z	144609	169002	177876	141571	174345	189767	176565	161639	160955	115292	131440	127832	-0.190662	0.132682	0.161486	0	C10H16O3	56.2	90.2	7-Deoxyloganetic alcohol;	map00902 Monoterpenoid biosynthesis; map01100 Metabolic pathways; map01110 Biosynthesis of secondary metabolites	null	null	null
pos	C19873	9.40_481.3527m/z	148996	140780	147535	158729	99240.5	99372.5	104758	132209	128690	101018	103435	125708	-0.191615	0.261846	0.293814	0	C28H48O6	44	38.5	26-Hydroxycastasterone;	map00905 Brassinosteroid biosynthesis	null	null	null
pos	C19757	9.19_125.0966m/z	62650.3	54526.2	57323.2	63557.4	54904.2	61769.9	19492.6	25689.9	26940.8	97235.7	47328.5	93674	-0.192777	0.295731	0.328876	0	C8H14O2	43.6	23.1	(Z)-3-Hexen-1-ol acetate; (3Z)-Hex-3-en-1-yl acetate; cis-3-Hexenyl acetate;	map00592 alpha-Linolenic acid metabolism; map01110 Biosynthesis of secondary metabolites	Organic acids and derivatives	Carboxylic acids and derivatives	Carboxylic acid derivatives
neg	C00147	4.21_134.0465m/z	407541	502896	680438	618127	727377	701523	541049	547863	595817	428016	584307	471508	-0.199279	0.276999	0.316415	0	C5H5N5	56.8	90.8	Adenine; 6-Aminopurine;	map00230 Purine metabolism; map00908 Zeatin biosynthesis; map01100 Metabolic pathways	Organoheterocyclic compounds	Imidazopyrimidines	Purines and purine derivatives
neg	C16142	8.07_249.1855m/z	7.12926e+06	7.72261e+06	8.80016e+06	8.38926e+06	8.02278e+06	8.10662e+06	5.3178e+06	5.1664e+06	5.53215e+06	1.0492e+07	7.4443e+06	7.98101e+06	-0.200049	0.204297	0.239818	0	C15H24	43.7	22.8	(-)-Germacrene D;	map00909 Sesquiterpenoid and triterpenoid biosynthesis	null	null	null
pos	C19525	6.52_248.0957n	296052	312837	202251	206938	185226	198100	214846	233829	217323	164961	197097	177225	-0.217503	0.239029	0.269701	0	C16H12N2O	53.3	90.2	Sudan I; C.I. Solvent Yellow 14;	map05204 Chemical carcinogenesis	null	null	null
pos	C19616	8.85_281.2472m/z	101594	112688	150069	153832	155535	144200	124148	125079	151791	80093.1	126869	94697.2	-0.219095	0.214337	0.243753	0	C18H34O3	46.9	38.2	18-Hydroxyoleate;	map00073 Cutin, suberine and wax biosynthesis	null	null	null
pos	C14808	7.39_359.2223m/z	157713	178614	160259	151194	143630	149637	137276	143777	146089	116455	127605	124372	-0.242273	0.00556131	0.00853697	0	C20H32O4	52.8	87.7	Hepoxilin A3; (5Z,9E,14Z)-(11S,12S)-11,12-Epoxy-8-hydroxyeicosa-5,9,14-trienoic acid; (5Z,9E,14Z)-(11S,12S)-11,12-Epoxy-8-hydroxyicosa-5,9,14-trienoic acid;	map00590 Arachidonic acid metabolism	null	null	null
pos	C18095	8.71_800.4325m/z	1.19363e+06	1.15742e+06	1.46807e+06	1.24625e+06	1.24236e+06	1.57451e+06	2.77983e+06	903195	894018	698732	727975	648801	-0.244701	0.216922	0.246393	0	C38H54N8O10	37.2	26.7	Deltorphin B; Deltorphin II;	map07224 Opioid receptor agonists/antagonists	null	null	null
neg	C21543	8.54_445.1981m/z	45472.1	46383.8	100469	67489.4	118303	110767	57470.3	63086.9	80161.7	47760.3	82388.3	77091.2	-0.261072	0.544337	0.584333	0	C24H26N6O3	46	58.6	Olmesartan;		Benzenoids	Benzene and substituted derivatives	Biphenyls and derivatives
neg	C02153	1.20_444.0233m/z	540103	597575	758505	666504	820073	793540	679370	641309	683677	425062	575951	471529	-0.264425	0.108964	0.135017	0	C14H19NO9S2	49.6	63.6	Glucotropaeolin; Glucotropeolin; Benzyl glucosinolate;	map00966 Glucosinolate biosynthesis; map01110 Biosynthesis of secondary metabolites; map01210 2-Oxocarboxylic acid metabolism	null	null	null
neg	C05476	7.48_395.2405m/z	37351.4	40356.9	49457.1	45661.4	26091.1	30966.3	27802.8	27150.9	35898.9	35720.5	29471.8	34684	-0.269384	0.166664	0.199358	0	C21H34O4	52.5	83.9	Tetrahydrocorticosterone;	map00140 Steroid hormone biosynthesis	null	null	null
pos	C20264	7.79_242.1248m/z	25440.3	25880.6	38700.2	36067.1	38544	30261.6	29137.4	23884.7	25943.7	29252.2	29618.1	21973.7	-0.286332	0.07538	0.0923429	0	C9H15N5O3	38.8	32.3	L-threo-Tetrahydrobiopterin;	map00790 Folate biosynthesis; map01100 Metabolic pathways	null	null	null
neg	C01233	0.61_214.0469m/z	425609	528031	627144	503921	602330	574278	425193	423532	453643	446595	508027	412897	-0.288674	0.0187952	0.0272149	0	C5H14NO6P	46.8	44	sn-Glycero-3-phosphoethanolamine; Glycerophosphoethanolamine;	map00564 Glycerophospholipid metabolism; map00565 Ether lipid metabolism	null	null	null
pos	C00475	0.65_244.0935m/z	135198	159017	218810	192074	189790	160010	128901	150193	133665	141476	182224	126637	-0.289512	0.0543438	0.0681357	0	C9H13N3O5	42.1	24.6	Cytidine;	map00240 Pyrimidine metabolism; map01100 Metabolic pathways	Nucleosides, nucleotides, and analogues	Pyrimidine nucleosides	null
neg	C20573	1.03_649.1775m/z	83484.7	105905	134686	103356	223367	196359	111501	138939	125752	88062.6	125873	100630	-0.294448	0.409644	0.451418	0	C22H36O19	40	28.3	Aldotetraouronic acid;	map02010 ABC transporters	null	null	null
pos	C20199	6.05_239.1274m/z	74198.3	79415.6	74884.9	58247	63700.5	69551.1	60711.3	59111.2	56751.3	51700	63572.2	49426.3	-0.299457	0.00763709	0.0113434	0	C13H18O4	42.6	21.4	3-[(3aS,4S,7aS)-7a-Methyl-1,5-dioxo-octahydro-1H-inden-4-yl]propanoate; 9,17-Dioxo-1,2,3,4,10,19-hexanorandrostan-5-oic acid; DOHNAA; HIP;	map00984 Steroid degradation; map01100 Metabolic pathways; map01120 Microbial metabolism in diverse environments; map01220 Degradation of aromatic compounds	null	null	null
neg	C01576	3.53_633.1869m/z	169660	183817	199131	175454	217163	207911	182872	186063	195739	109000	132942	129547	-0.300731	0.0719164	0.0921665	0	C29H32O13	45.5	58.9	Etoposide; VP-16;	map04976 Bile secretion	Lignans, neolignans and related compounds	Lignan lactones	Podophyllotoxins
neg	C08281	11.38_339.3252m/z	18647.8	14120.2	18997.4	17689.3	21211	19522.7	15281.6	11856.5	16683	14093.7	18819.9	10672.5	-0.33415	0.0448554	0.0597064	0	C22H44O2	48.4	55.8	Docosanoic acid; Docosanoate; Behenic acid;	map00073 Cutin, suberine and wax biosynthesis; map01040 Biosynthesis of unsaturated fatty acids	Lipids and lipid-like molecules	Fatty Acyls	Fatty acids and conjugates
pos	C05302	8.14_303.1925m/z	36638.4	44161.6	41661.6	35985	37111.9	45755.5	39722.9	38493.5	37986.3	18517.1	33131.5	23394.1	-0.335486	0.0967859	0.116325	0	C19H26O3	39.8	29.8	2-Methoxy-17beta-estradiol; 2-Methoxyestradiol-17beta;	map00140 Steroid hormone biosynthesis	Lipids and lipid-like molecules	Steroids and steroid derivatives	Estrane steroids
neg	C09642	3.64_214.0647m/z	74556.7	90373.3	86361.5	78482.4	81113	80164	63844.1	71427.9	70115.9	56425.3	61076	63330	-0.346452	0.000417419	0.00101395	0	C10H13NO2	44.5	34.9	(-)-Salsolinol; 6,7-Isoquinolinediol, 1,2,3,4-tetrahydro-1-methyl-, (S)-; Salsolinol;	map01063 Biosynthesis of alkaloids derived from shikimate pathway	Organoheterocyclic compounds	Tetrahydroisoquinolines	null
pos	C06426	12.21_278.2251n	311707	307572	257349	265378	295830	304865	172277	226518	202345	256579	199777	279324	-0.38252	0.0105808	0.0152363	0	C18H30O2	52.2	66.3	(6Z,9Z,12Z)-Octadecatrienoic acid; 6,9,12-Octadecatrienoic acid; gamma-Linolenic acid; Gamolenic acid;	map00591 Linoleic acid metabolism; map01040 Biosynthesis of unsaturated fatty acids; map01100 Metabolic pathways	Lipids and lipid-like molecules	Fatty Acyls	Lineolic acids and derivatives
neg	C21584	8.14_451.2628m/z	22622.7	17580.5	17325.1	17026.9	19273.2	25606.6	13391.4	8297.77	11843.5	15259.6	23302.9	19368	-0.384962	0.101957	0.127037	0	C27H36N2O4	43.1	48.6	7'-O-Dmethylcephaeline;	map00950 Isoquinoline alkaloid biosynthesis; map01110 Biosynthesis of secondary metabolites	null	null	null
neg	C07415	5.93_328.1377m/z	179469	211721	188498	155931	166814	153141	74980.3	135064	112591	209165	142637	129009	-0.393754	0.0731291	0.0935401	0	C19H20FNO3	45.5	72.4	Paroxetine;		Organoheterocyclic compounds	Piperidines	Phenylpiperidines
pos	C05293	8.37_291.2309m/z	157512	142155	143989	147085	125737	150361	80815.9	81708.5	92886.7	170909	94361.7	131964	-0.409468	0.0459837	0.0585253	0	C19H30O2	47	41.4	5beta-Dihydrotestosterone;	map00140 Steroid hormone biosynthesis	Lipids and lipid-like molecules	Steroids and steroid derivatives	Androstane steroids
pos	C00170	4.22_298.0971m/z	3.89891e+07	4.04405e+07	5.7531e+07	5.62394e+07	5.96224e+07	6.39539e+07	3.7726e+07	3.51785e+07	4.32199e+07	3.18703e+07	4.94407e+07	3.98692e+07	-0.416725	0.0271777	0.0359205	0	C11H15N5O3S	57.9	91.2	5'-Methylthioadenosine; Methylthioadenosine; S-Methyl-5'-thioadenosine; 5-Methylthioadenosine; 5'-Deoxy-5'-(methylthio)adenosine; Thiomethyladenosine; MTA;	map00270 Cysteine and methionine metabolism; map00908 Zeatin biosynthesis; map01060 Biosynthesis of plant secondary metabolites; map01100 Metabolic pathways	Nucleosides, nucleotides, and analogues	5'-deoxyribonucleosides	5'-deoxy-5'-thionucleosides
neg	C05273	3.31_1010.2616m/z	111620	112387	142838	106763	138529	144746	107837	97676.1	90996.5	74489.7	113533	82092.3	-0.41768	0.00757097	0.012044	0	C35H60N7O17P3S	43.5	65.3	trans-Tetradec-2-enoyl-CoA; (2E)-Tetradecenoyl-CoA;	map00062 Fatty acid elongation; map00071 Fatty acid degradation; map01100 Metabolic pathways; map01212 Fatty acid metabolism	null	null	null
pos	C00153	1.41_122.0487n	7.86864e+06	8.29346e+06	1.09534e+07	9.07051e+06	9.49023e+06	9.98436e+06	7.59216e+06	7.39137e+06	7.32352e+06	4.60417e+06	8.18043e+06	6.08963e+06	-0.434669	0.0137586	0.0193531	0	C6H6N2O	55	81.8	Nicotinamide; Nicotinic acid amide; Niacinamide; Vitamin PP;	map00760 Nicotinate and nicotinamide metabolism; map01100 Metabolic pathways; map04212 Longevity regulating pathway - worm; map04977 Vitamin digestion and absorption	Organoheterocyclic compounds	Pyridines and derivatives	Pyridinecarboxylic acids and derivatives
neg	C05790	8.58_627.2963m/z	788925	675082	645561	938898	838065	1.07625e+06	478831	447817	463921	1.06325e+06	578698	624748	-0.440385	0.0590878	0.0768446	0	C33H44N4O6	44.6	30.7	I-Urobilinogen; Mesobilirubinogen; Urobilinogen;	map00860 Porphyrin and chlorophyll metabolism	Organoheterocyclic compounds	Tetrapyrroles and derivatives	Bilirubins
pos	C07872	10.10_491.2090m/z	546013	672846	621339	621699	599693	590552	513472	441327	419492	396432	503306	412306	-0.443104	0.000278399	0.000660287	0	C30H32N2O2	43.8	45.9	Diphenoxylate;		Benzenoids	Benzene and substituted derivatives	Diphenylacetonitriles
pos	C06756	9.22_107.0861m/z	80867	86466.3	80749.3	72935.6	71079.4	83581.5	10366.8	23503.4	46196.6	101410	64892.9	102316	-0.448064	0.176095	0.202499	0	C8H10	45.9	39.6	p-Xylene; 1,4-Dimethylbenzene; p-Methyltoluene;	map00622 Xylene degradation; map01100 Metabolic pathways; map01120 Microbial metabolism in diverse environments; map01220 Degradation of aromatic compounds	Benzenoids	Benzene and substituted derivatives	Xylenes
pos	C07492	1.98_291.0526m/z	110919	103035	111545	111396	107084	103634	82218.5	86288.8	85277.1	72828.5	82652	65339.9	-0.448404	0.000503163	0.0010667	0	C15H12N2O2	42.1	21.3	Oxcarbazepine;	map00982 Drug metabolism - cytochrome P450	Organoheterocyclic compounds	Benzazepines	Dibenzazepines
pos	C01433	4.33_413.1412m/z	209928	233250	249831	229951	257238	255635	165567	172789	176475	174395	193505	168509	-0.449795	2.43873e-05	9.70849e-05	0	C17H26O10	40.6	28	Loganin;	map00902 Monoterpenoid biosynthesis; map01062 Biosynthesis of terpenoids and steroids; map01100 Metabolic pathways; map01110 Biosynthesis of secondary metabolites	null	null	null
neg	C21778	4.56_291.0286m/z	9433.88	12909.4	18072.9	11348.2	21427	18827.8	11674.1	7175.75	12215.8	9209.97	17349.1	9469.57	-0.455742	0.115336	0.142055	0	C10H13N2O4P	56.6	97.2	Norbaeocystin; 4-Hydroxytryptamine 4-phosphate;	map00901 Indole alkaloid biosynthesis; map01110 Biosynthesis of secondary metabolites	null	null	null
pos	C00491	1.67_223.0194m/z	135237	147047	155945	145642	195965	198832	123617	126168	134145	105736	125262	97470.1	-0.458138	0.00430247	0.00679365	0	C6H12N2O4S2	38.3	32.2	L-Cystine; L-Dicysteine; L-alpha-Diamino-beta-dithiolactic acid;	map00270 Cysteine and methionine metabolism; map01100 Metabolic pathways; map02010 ABC transporters; map04216 Ferroptosis; map04974 Protein digestion and absorption	Organic acids and derivatives	Carboxylic acids and derivatives	Amino acids, peptides, and analogues
pos	C11512	8.98_225.1493m/z	197714	213283	185532	201326	159587	182637	130718	110517	130028	154848	150150	146905	-0.469879	0.000634051	0.00129767	0	C13H20O3	42.3	20.5	Methyl jasmonate; (-)-Methyl jasmonate;	map00592 alpha-Linolenic acid metabolism; map01110 Biosynthesis of secondary metabolites	Lipids and lipid-like molecules	Fatty Acyls	Lineolic acids and derivatives
neg	C13455	5.89_293.1370m/z	38688.2	51858.1	46995	36413.6	39922.2	49814.6	32416	23365.6	38431.8	34326.2	30775.3	30898.3	-0.471236	0.00471043	0.00793582	0	C15H20O3	43.8	34.4	Abscisic aldehyde;	map00906 Carotenoid biosynthesis; map01100 Metabolic pathways; map01110 Biosynthesis of secondary metabolites	null	null	null
neg	C17757	4.47_390.1061m/z	452832	498448	608410	525093	373672	336653	345939	334304	347769	304177	368932	303967	-0.479238	0.015533	0.0229183	0	C17H17N2O6+	39.7	21	2-Descarboxy-betanidin;	map00965 Betalain biosynthesis	null	null	null
pos	C15968	9.68_582.4081n	6.46398e+08	7.30619e+08	6.97023e+08	6.63958e+08	6.50345e+08	6.43694e+08	4.67892e+08	4.59217e+08	4.95609e+08	4.67349e+08	4.8631e+08	5.12397e+08	-0.481052	3.04309e-07	3.60961e-06	0	C40H54O3	44.8	40.8	Adonixanthin; 4-Ketozeaxanthin; 3,3'-Dihydroxy-beta,beta-carotene-4-one;	map00906 Carotenoid biosynthesis; map01110 Biosynthesis of secondary metabolites	null	null	null
neg	C08320	11.97_367.3572m/z	246962	237848	228691	294135	344378	382114	161109	194386	216955	177822	185161	305653	-0.482606	0.0231545	0.0328498	0	C24H48O2	55.2	82.5	Tetracosanoic acid; Lignoceric acid;	map01040 Biosynthesis of unsaturated fatty acids	Lipids and lipid-like molecules	Fatty Acyls	Fatty acids and conjugates
neg	C00502	0.64_165.0394m/z	431769	491205	367273	322936	310912	309200	296642	291347	310821	218968	259630	214715	-0.488222	0.00889007	0.0139062	0	C5H10O6	45.5	39.7	D-Xylonate;	map00040 Pentose and glucuronate interconversions	null	null	null
neg	C05307	9.55_941.4789m/z	183255	220566	117915	129161	444950	444708	86446.8	179436	177971	311424	252361	89214.3	-0.490081	0.362107	0.403366	0	C55H70MgN4O6	39.9	51.2	Chlorophyll b;	map00860 Porphyrin and chlorophyll metabolism; map01100 Metabolic pathways; map01110 Biosynthesis of secondary metabolites	null	null	null
neg	C00029	0.66_565.0465m/z	4.82465e+07	5.48719e+07	6.3997e+07	5.64066e+07	5.26172e+07	5.33215e+07	4.12476e+07	4.00186e+07	4.1546e+07	3.20985e+07	4.3643e+07	3.39371e+07	-0.502933	0.000319636	0.000819852	0	C15H24N2O17P2	51.7	61.5	UDP-glucose; UDPglucose; UDP-D-glucose; Uridine diphosphate glucose; UDP-alpha-D-glucose;	map00040 Pentose and glucuronate interconversions; map00052 Galactose metabolism; map00053 Ascorbate and aldarate metabolism; map00240 Pyrimidine metabolism; map00500 Starch and sucrose metabolism; map00520 Amino sugar and nucleotide sugar metabolism; map00524 Neomycin, kanamycin and gentamicin biosynthesis; map00561 Glycerolipid metabolism; map00908 Zeatin biosynthesis; map01051 Biosynthesis of …	Nucleosides, nucleotides, and analogues	Pyrimidine nucleotides	Pyrimidine nucleotide sugars
neg	C18037	9.35_375.1466m/z	493867	330169	401703	502295	460028	459606	258721	242061	237403	467617	294968	360909	-0.508117	0.0179559	0.0261656	0	C19H22O5	44.9	37.9	5-Deoxystrigol;	map00906 Carotenoid biosynthesis; map01110 Biosynthesis of secondary metabolites	null	null	null
pos	C20491	3.51_598.1526m/z	148384	161956	242972	264263	216907	184910	171394	158115	123572	123863	156114	123249	-0.509963	0.0143955	0.020158	0	C26H29O16+	43.9	26.7	Delphinidin 3-O-beta-D-sambubioside;	map00942 Anthocyanin biosynthesis	null	null	null
neg	C20561	8.93_606.3387m/z	880454	1.02098e+06	861564	1.12775e+06	912064	900203	578736	444442	566620	961639	704265	717083	-0.521575	0.0137044	0.0204596	0	C37H49NO4	42.4	29.2	21,22-Diprenylpaxilline;	map00403 Indole diterpene alkaloid biosynthesis; map01110 Biosynthesis of secondary metabolites	null	null	null
neg	C01091	10.21_459.2153m/z	75628.6	54678.2	53771.4	87429.3	47398.8	42527.1	33069	44163.1	31538.1	59645.5	42756	34280.9	-0.558286	0.0304032	0.0419048	0	C23H30N2O5	48	56.8	Deacetylvindoline; 17-O-Deacetylvindoline; Desacetylvindoline;	map00901 Indole alkaloid biosynthesis; map01110 Biosynthesis of secondary metabolites	null	null	null
neg	C10545	9.84_371.1519m/z	253794	159657	156364	285716	163426	170919	109335	81572	119976	220983	114422	152873	-0.574252	0.0402358	0.0539406	0	C21H24O6	43.5	38	Arctigenin; (-)-Arctigenin;		Lignans, neolignans and related compounds	Furanoid lignans	Tetrahydrofuran lignans
neg	C04036	9.64_409.2341m/z	341877	312021	310876	289527	297837	275372	296137	241365	184507	195480	156190	152794	-0.575362	0.00851347	0.0133686	0	C19H39O7P	44.7	50.6	1-Palmitoylglycerol 3-phosphate; 1-Hexadecanoyl-sn-glycero-3-phosphate;		Lipids and lipid-like molecules	Glycerophospholipids	Glycerophosphates
neg	C10460	9.84_355.1580m/z	3.10989e+06	2.30058e+06	2.11376e+06	3.08539e+06	2.10599e+06	2.23133e+06	1.32752e+06	1.36427e+06	1.35148e+06	2.4898e+06	1.43133e+06	2.02342e+06	-0.581608	0.0111331	0.0169396	0	C21H24O5	43.3	37.4	Gingerenone A;		Phenylpropanoids and polyketides	Diarylheptanoids	Linear diarylheptanoids
pos	C20203	7.56_306.1820n	494494	424642	378682	371754	340692	385498	278918	258728	282951	253300	250786	255826	-0.600096	0.000237136	0.000579089	0	C18H26O4	40.1	24	Capsiate;		Benzenoids	Phenols	Methoxyphenols
pos	C05949	8.14_317.2088m/z	623664	671450	727119	583848	742129	808553	483272	502073	485355	389337	459890	402703	-0.61046	7.90764e-05	0.000239976	0	C20H30O4	42.7	27.4	12-Keto-leukotriene B4; 12-Keto-LTB4; 5-Hydroxy-12-oxo-Delta5,8,11,14-eicosapolyenoic acid;	map00590 Arachidonic acid metabolism	Lipids and lipid-like molecules	Fatty Acyls	Eicosanoids
pos	C05918	9.66_282.1979n	2.29388e+06	2.49909e+06	2.1925e+06	2.30399e+06	2.12409e+06	2.13324e+06	1.4803e+06	1.42782e+06	1.47382e+06	1.51139e+06	1.38289e+06	1.59661e+06	-0.610487	1.91924e-07	2.57377e-06	0	C20H26O	48.6	47.6	all-trans-Dehydroretinal; Dehydroretinaldehyde; Dehydroretinaldehyd; (all-E)-3,7-Dimethyl-9-(2,6,6-trimethyl-1,3-cyclohexadien-1-yl)-2,4,6,8-nonatetraenal; alpha-Retinene; 3,4-Didehydroretinal; 3-Dehydroretinal; all-trans-3-Dehydroretinal; 3-Dehydroretinaldehyde; all-trans-3,4-Dehydroretinal; Dehydroretinal; Retinene 2; trans-3-Dehydroretinal; Vitamin A2 aldehyde;		Lipids and lipid-like molecules	Prenol lipids	Retinoids
pos	C07905	3.46_293.0494m/z	36372.6	35688.9	41861.9	33823	28338	29066.3	25764.8	24822.7	22736.5	15612.5	21951.1	23481.1	-0.610488	0.00127072	0.00234037	0	C12H9F3N2O2	44.4	40.2	Leflunomide;		Benzenoids	Benzene and substituted derivatives	Anilides
pos	C00651	0.62_177.0876m/z	115742	135497	152921	148023	127354	111232	94212.2	104000	81046.1	78427.9	100190	59047.5	-0.613304	0.00227849	0.00389413	0	C6H9NO4	49.1	51.6	4-Methylene-L-glutamate;	map00660 C5-Branched dibasic acid metabolism	null	null	null
pos	C18039	6.49_343.1892m/z	192614	203077	184090	153683	179455	178290	115886	125662	127541	109516	113490	114452	-0.627073	8.3633e-06	4.26004e-05	0	C21H28O5	42.6	42.1	Aldosterone hemiacetal; 11beta,18-Epoxy-18,21-dihydroxypregn-4-ene-3,20-dione;	map00140 Steroid hormone biosynthesis	null	null	null
pos	C00280	9.98_269.1893m/z	193486	238899	187416	174782	184306	161283	104187	110130	137899	134132	112386	139255	-0.627579	0.00018454	0.000472681	0	C19H26O2	40.8	36.8	Androstenedione; Androst-4-ene-3,17-dione; 4-Androstene-3,17-dione;	map00140 Steroid hormone biosynthesis; map00984 Steroid degradation; map01100 Metabolic pathways; map01120 Microbial metabolism in diverse environments; map01522 Endocrine resistance; map04913 Ovarian steroidogenesis; map04917 Prolactin signaling pathway; map05200 Pathways in cancer; map05215 Prostate cancer	Lipids and lipid-like molecules	Steroids and steroid derivatives	Androstane steroids
pos	C00064	0.59_185.0325m/z	8424.45	12691.9	14297.2	17002.6	7942.39	6560.89	5382.08	9820.6	7533.16	7852.24	7635.84	4981.61	-0.63121	0.0577977	0.0722047	0	C5H10N2O3	53.7	77	L-Glutamine; L-2-Aminoglutaramic acid;	map00220 Arginine biosynthesis; map00230 Purine metabolism; map00240 Pyrimidine metabolism; map00250 Alanine, aspartate and glutamate metabolism; map00471 D-Glutamine and D-glutamate metabolism; map00630 Glyoxylate and dicarboxylate metabolism; map00910 Nitrogen metabolism; map00970 Aminoacyl-tRNA biosynthesis; map01060 Biosynthesis of plant secondary metabolites; map01100 Metabolic pathways; map…	Organic acids and derivatives	Carboxylic acids and derivatives	Amino acids, peptides, and analogues
pos	C16504	8.20_253.1800m/z	165357	164474	163238	145536	148286	164452	108045	110917	102390	113147	92814.8	86888	-0.631251	2.2683e-05	9.13872e-05	0	C15H24O3	47.8	45.5	Juvenile hormone III acid; Juvenile-hormone-III carboxylate; (2E,6E,10R)-10,11-Epoxy-3,7,11-trimethyldodeca-2,6-dienoate;	map00981 Insect hormone biosynthesis	null	null	null
pos	C15497	3.58_279.0963m/z	1.0323e+06	1.11119e+06	1.6577e+06	1.63434e+06	2.17423e+06	2.23005e+06	1.18791e+06	1.14244e+06	1.13888e+06	901167	1.10713e+06	872387	-0.631895	0.0278183	0.0366945	0	C11H16N2O5	46.9	47.5	1-(beta-D-Ribofuranosyl)-1,4-dihydronicotinamide; Reduced nicotinamide riboside;		Organic oxygen compounds	Organooxygen compounds	Carbohydrates and carbohydrate conjugates
neg	C09337	9.84_370.1803m/z	330084	276415	268094	310556	235799	249719	160076	167647	173865	220764	152150	191291	-0.648495	0.000144958	0.000441216	0	C19H29NO4	41.4	41.8	Ankorine;	map00950 Isoquinoline alkaloid biosynthesis	null	null	null
pos	C01504	9.63_115.0551m/z	787305	846372	786877	720518	688924	688601	417475	473846	428783	504620	450454	564683	-0.670055	1.59834e-05	6.93258e-05	0	C9H8O	51.8	70.5	Indanone; Hydrindone; 1-Indanone; 1H-Inden-1-one, 2,3-dihydro-;	map00624 Polycyclic aromatic hydrocarbon degradation; map01120 Microbial metabolism in diverse environments	Benzenoids	Indanes	Indanones
neg	C00121	0.73_149.0442m/z	55620.6	43188.1	69609.3	60171.3	65979.9	51912.6	57881.5	40728.6	29113.6	21628	36001.9	27184.9	-0.705055	0.0114691	0.0173929	0	C5H10O5	48.7	60.2	D-Ribose;	map00030 Pentose phosphate pathway; map02010 ABC transporters; map02030 Bacterial chemotaxis	Organic oxygen compounds	Organooxygen compounds	Carbohydrates and carbohydrate conjugates
pos	C17754	3.84_361.1386m/z	69869.2	74620.4	73667.3	73549.2	65383	75088.7	52335.3	51321	55850.7	33797.1	35634.9	33335.2	-0.720549	0.00279207	0.00464286	0	C18H20N2O6	41.6	50.9	3-Methoxytyramine-betaxanthin;	map00965 Betalain biosynthesis	null	null	null
pos	C00108	3.24_155.0815m/z	60131.2	61883.2	75030.1	69863.9	56854.2	65039.3	44455.6	48256.1	47965.2	26457	36528.6	32003.3	-0.722293	0.00217964	0.0037375	0	C7H7NO2	40.2	22.8	Anthranilate; Anthranilic acid; o-Aminobenzoic acid; Vitamin L1; 2-Aminobenzoate;	map00380 Tryptophan metabolism; map00400 Phenylalanine, tyrosine and tryptophan biosynthesis; map00405 Phenazine biosynthesis; map00621 Dioxin degradation; map00627 Aminobenzoate degradation; map00999 Biosynthesis of secondary metabolites - unclassified; map01058 Acridone alkaloid biosynthesis; map01060 Biosynthesis of plant secondary metabolites; map01061 Biosynthesis of phenylpropanoids; map010…	Benzenoids	Benzene and substituted derivatives	Benzoic acids and derivatives
pos	C06578	9.66_147.0809m/z	92077.8	100943	95132.4	92804.5	85077.7	92799	54130	48250.3	51716.2	68742.7	46004	64562.1	-0.745144	0.000236044	0.000577265	0	C10H12O2	43.3	21.2	p-Cumate;	map00622 Xylene degradation; map01120 Microbial metabolism in diverse environments; map01220 Degradation of aromatic compounds	Lipids and lipid-like molecules	Prenol lipids	Monoterpenoids
pos	C17010	5.98_314.1235m/z	252205	247089	281861	282436	196199	187385	137062	145161	147348	134171	157050	129168	-0.767773	0.000369275	0.00082852	0	C14H16O7	39.4	28	Dehypoxanthine futalosine;	map00130 Ubiquinone and other terpenoid-quinone biosynthesis; map01110 Biosynthesis of secondary metabolites	null	null	null
neg	C17616	9.38_529.3008m/z	386089	425984	260570	296888	737231	661088	197382	414303	342656	186895	226620	247775	-0.776668	0.0407831	0.0546243	0	C28H42N4O6	42.1	22.4	Kukoamine B;		Benzenoids	Phenols	Benzenediols
pos	C10454	7.09_161.0962m/z	46680	44544.2	47023.5	42967	49504	44723.6	23649.1	27908.8	32727.8	21988	29844.1	24081.1	-0.781887	0.000154765	0.000409335	0	C11H14O2	54.7	79	Methyleugenol; O-Methyleugenol; Eugenol methyl ether;	map00940 Phenylpropanoid biosynthesis	Benzenoids	Benzene and substituted derivatives	Methoxybenzenes
pos	C16319	7.36_275.2004m/z	2.0452e+06	2.24191e+06	1.88377e+06	1.64623e+06	1.87352e+06	1.9107e+06	1.03705e+06	1.10505e+06	1.10291e+06	1.14126e+06	1.09707e+06	1.26025e+06	-0.782704	2.91282e-06	1.92411e-05	0	C18H28O3	56.3	90.8	Etherolenic acid; (9Z,11E,1'E,3'Z)-12-(1',3'-Hexadienyloxy)-9,11-dodecadienoic acid;	map00592 alpha-Linolenic acid metabolism	null	null	null
pos	C06387	0.69_906.1100m/z	77333.8	58354.5	72381.8	70069.5	64418.3	65871.3	39437.9	39641.8	32851.1	35577.7	45130.7	42138.6	-0.79879	4.82818e-06	2.8013e-05	0	C28H39ClN7O17P3S	37.9	28.3	4-Chlorobenzoyl-CoA;	map00364 Fluorobenzoate degradation; map01100 Metabolic pathways; map01120 Microbial metabolism in diverse environments	null	null	null
pos	C07753	7.52_384.2477n	1.20926e+06	1.28936e+06	1.11347e+06	1.09036e+06	1.04745e+06	1.12061e+06	652413	668365	660224	613002	639790	646562	-0.824225	1.09378e-06	9.32806e-06	0	C20H36N2O3S	42	47	Ibutilide;		Benzenoids	Benzene and substituted derivatives	Phenylbutylamines
pos	C06193	1.33_364.0654m/z	3.05483e+06	3.33744e+06	7.12029e+06	6.19023e+06	7.82214e+06	7.85796e+06	3.40182e+06	3.47716e+06	3.42482e+06	2.83022e+06	3.65296e+06	3.15568e+06	-0.827194	0.0337839	0.0440601	0	C10H14N5O8P	46	31.1	Guanosine 3'-phosphate; 3'-GMP; 3'-Guanylic acid; Guo-3'-P; Gp;	map00230 Purine metabolism	null	null	null
pos	C21746	10.15_415.1930m/z	362001	415292	382798	395615	411302	402102	282446	217121	231125	208773	205313	186308	-0.831741	5.86544e-05	0.000190759	0	C16H31NO6S2	43.7	52.4	8-Methylthiooctyl-desulfoglucosinolate;	map00966 Glucosinolate biosynthesis	null	null	null
neg	C08585	9.83_635.3851m/z	44190.9	34978.6	31591.3	36268	29952.8	32203.6	17047.9	15061.5	8183.04	41362.7	13642.9	20615	-0.851738	0.0215595	0.0308253	0	C40H56O4	39.5	37.5	Capsorubin;	map00906 Carotenoid biosynthesis	Lipids and lipid-like molecules	Prenol lipids	Triterpenoids
pos	C16323	3.75_156.1384m/z	59771.7	52464.6	14482.4	14456.7	14822.9	12662.3	12407.8	11943.1	11527.5	14781.3	23602.5	18676.1	-0.859777	0.246505	0.277501	0	C9H14O	58.5	96.5	3,6-Nonadienal;	map00592 alpha-Linolenic acid metabolism; map01110 Biosynthesis of secondary metabolites	Organooxygen compounds	Carbonyl compounds	Aldehydes
pos	C14395	9.68_119.0862m/z	187718	201863	206003	202576	203761	202991	103272	68696.8	96429.1	130362	114551	137500	-0.888616	0.0014041	0.00255284	0	C9H10	53.1	81.6	alpha-Methylstyrene; 1-Methyl-1-phenylethylene; 2-Phenylpropene;		Benzenoids	Benzene and substituted derivatives	Phenylpropenes
neg	C00417	1.28_173.0081m/z	646834	802364	2.86486e+06	2.23527e+06	3.06129e+06	2.92663e+06	1.33892e+06	1.23292e+06	1.28299e+06	826369	1.08639e+06	865950	-0.918372	0.159584	0.191453	0	C6H6O6	45.8	37	cis-Aconitate; cis-Aconitic acid;	map00020 Citrate cycle (TCA cycle); map00630 Glyoxylate and dicarboxylate metabolism; map00660 C5-Branched dibasic acid metabolism; map00720 Carbon fixation pathways in prokaryotes; map01060 Biosynthesis of plant secondary metabolites; map01061 Biosynthesis of phenylpropanoids; map01062 Biosynthesis of terpenoids and steroids; map01063 Biosynthesis of alkaloids derived from shikimate pathway; map…	Organic acids and derivatives	Carboxylic acids and derivatives	Tricarboxylic acids and derivatives
pos	C02067	0.76_227.0663m/z	163666	163884	244909	197664	190943	219923	131688	100425	101081	85087.5	116084	87862.3	-0.92448	4.62704e-05	0.000159708	0	C9H12N2O6	50.3	62.7	Pseudouridine;	map00240 Pyrimidine metabolism	Nucleosides, nucleotides, and analogues	Nucleoside and nucleotide analogues	null
pos	C01804	7.41_305.1712m/z	728183	718799	702816	592018	783099	781933	402672	371306	372380	355099	406351	345429	-0.934633	6.74361e-07	6.61412e-06	0	C14H20N6O2	46.1	41.7	Discadenine; 3-(3-Amino-3-carboxypropyl)-N6-(Delta2-isopentenyl)-adenine;	map00908 Zeatin biosynthesis; map01110 Biosynthesis of secondary metabolites	null	null	null
neg	C02670	0.96_210.9998m/z	57287.8	64278.4	103835	89967.5	130472	118201	47114	46931.6	43968.4	48948.9	59622.8	47930.9	-0.937453	0.00512592	0.00855492	0	C6H8O6	42.5	27	D-Glucuronolactone; Glucurone; D-Glucurono-3,6-lactone; D-Glucurone;	map00053 Ascorbate and aldarate metabolism; map01100 Metabolic pathways	null	null	null
pos	C14311	8.48_137.0966m/z	73182.6	69516.5	70820.2	73052.5	74804.3	72450.4	36100.6	30539.5	35244.7	57403.4	29806.2	36339.4	-0.944414	0.000828472	0.0016306	0	C9H12O	54.1	76.3	4-Propylphenol;		Benzenoids	Benzene and substituted derivatives	Phenylpropanes
neg	C19972	2.46_245.1120m/z	25675	26661.8	13782.6	11570.4	26777.5	27077.1	13769.2	15920.3	16990.6	5522.78	8604.23	7296.61	-0.949745	0.0196814	0.0283799	0	C10H18N2O5	54.3	84.4	2,4-Bis(acetamido)-2,4,6-trideoxy-beta-L-altropyranose;	map00520 Amino sugar and nucleotide sugar metabolism	null	null	null
neg	C05793	8.85_629.3124m/z	631143	597863	390696	672938	528577	827476	242325	226276	284516	451990	293001	321509	-1.00374	0.000670447	0.00150414	0	C33H46N4O6	42	28.3	L-Urobilin; L-Stercobilin; Stercobilin;	map00860 Porphyrin and chlorophyll metabolism	null	null	null
neg	C00257	0.62_195.0502m/z	1.12969e+06	1.26317e+06	3.89816e+06	3.37231e+06	3.95005e+06	3.86848e+06	2.0395e+06	2.07106e+06	2.03705e+06	826201	857740	743817	-1.02759	0.0573766	0.0747925	0	C6H12O7	46.6	38.7	D-Gluconic acid; D-Gluconate; D-gluco-Hexonic acid;	map00030 Pentose phosphate pathway; map01100 Metabolic pathways; map01110 Biosynthesis of secondary metabolites; map01120 Microbial metabolism in diverse environments; map01130 Biosynthesis of antibiotics; map01200 Carbon metabolism	Organic oxygen compounds	Organooxygen compounds	Carbohydrates and carbohydrate conjugates
pos	C08583	9.66_564.3969n	1.08393e+08	1.14744e+08	1.10599e+08	1.07778e+08	1.06305e+08	1.06324e+08	4.58741e+07	4.63017e+07	5.13537e+07	5.85523e+07	5.44295e+07	6.08639e+07	-1.04342	1.0826e-05	5.13139e-05	0	C40H52O2	42.9	23	Canthaxanthin;	map00906 Carotenoid biosynthesis; map01110 Biosynthesis of secondary metabolites	Lipids and lipid-like molecules	Prenol lipids	Tetraterpenoids
neg	C16195	0.73_446.1253n	3.55158e+06	4.39798e+06	574568	497099	724552	654556	1.06919e+06	907338	956081	698100	738397	666044	-1.04652	0.470727	0.51163	0	C22H22O10	41.4	27.3	Glycitin; Glycitein 7-O-glucoside;	map00943 Isoflavonoid biosynthesis	null	null	null
neg	C01212	3.28_749.1268m/z	172583	202679	276670	248797	204999	180211	112415	103632	119702	73054.9	116073	93678	-1.05585	4.31355e-05	0.000173039	0	C23H36N4O20P2	42	30.1	UDP-N-acetylmuramoyl-L-alanine; UDP-N-acetyl-alpha-D-muramoyl-L-alanine;	map00471 D-Glutamine and D-glutamate metabolism; map00550 Peptidoglycan biosynthesis; map01100 Metabolic pathways	null	null	null
pos	C17622	9.37_166.1001n	181984	206348	168165	165492	149643	124141	68152.1	70243.5	86463.3	87173	75940.6	90355.1	-1.05782	1.52785e-05	6.71367e-05	0	C10H14O2	46	35.9	(6E)-8-Oxogeranial; 10-Oxogeranial; 8-Oxogeranial;	map00902 Monoterpenoid biosynthesis; map01100 Metabolic pathways; map01110 Biosynthesis of secondary metabolites	null	null	null
pos	C08366	10.28_294.2559n	127733	97403.2	222650	206487	199446	170009	77031.8	70673.7	58381.7	136456	61832.2	85933.9	-1.06207	0.00227272	0.0038857	0	C19H34O2	46.9	37.4	Sterculic acid;	map01060 Biosynthesis of plant secondary metabolites	null	null	null
neg	C00003	1.18_709.1101m/z	1.51832e+06	1.77379e+06	4.1607e+06	3.24514e+06	4.86517e+06	4.70812e+06	1.70476e+06	1.65746e+06	1.69122e+06	1.19328e+06	1.85021e+06	1.52078e+06	-1.07567	0.0231928	0.032885	0	C21H28N7O14P2+	50.6	71.1	NAD+; NAD; Nicotinamide adenine dinucleotide; DPN; Diphosphopyridine nucleotide; Nadide; beta-NAD+;	map00190 Oxidative phosphorylation; map00730 Thiamine metabolism; map00760 Nicotinate and nicotinamide metabolism; map00983 Drug metabolism - other enzymes; map01100 Metabolic pathways; map04152 AMPK signaling pathway; map04211 Longevity regulating pathway; map04212 Longevity regulating pathway - worm; map04925 Aldosterone synthesis and secretion; map04977 Vitamin digestion and absorption	Nucleosides, nucleotides, and analogues	(5'-;5')-dinucleotides	null
pos	C00079	3.66_183.1131m/z	73283.1	74472	191416	156472	150841	155126	54856.5	61694.4	67519.7	53883	78757	63121.3	-1.07754	0.0082274	0.0121124	0	C9H11NO2	53.8	75.3	L-Phenylalanine; (S)-alpha-Amino-beta-phenylpropionic acid;	map00360 Phenylalanine metabolism; map00400 Phenylalanine, tyrosine and tryptophan biosynthesis; map00460 Cyanoamino acid metabolism; map00940 Phenylpropanoid biosynthesis; map00960 Tropane, piperidine and pyridine alkaloid biosynthesis; map00966 Glucosinolate biosynthesis; map00970 Aminoacyl-tRNA biosynthesis; map01060 Biosynthesis of plant secondary metabolites; map01061 Biosynthesis of phenylp…	Organic acids and derivatives	Carboxylic acids and derivatives	Amino acids, peptides, and analogues
pos	C20522	2.17_123.0560m/z	3.85575e+06	3.46623e+06	5.97787e+06	5.82272e+06	5.80559e+06	5.52956e+06	2.65696e+06	2.52044e+06	2.534e+06	1.48249e+06	2.96713e+06	2.09699e+06	-1.09504	0.000301283	0.000704024	0	C6H8N2O2	46.7	40	Dihydrourocanate; Deaminohistidine; 3-(1H-Imidazol-4-yl)propanoate;	map00340 Histidine metabolism	Organoheterocyclic compounds	Azoles	Imidazoles
neg	C01103	0.65_413.0229m/z	116823	114265	212303	174204	145985	159708	75402.5	76505.8	79462.9	54717.6	75418.2	68553	-1.10224	0.000160599	0.000477397	0	C10H13N2O11P	46.7	53	Orotidine 5'-phosphate; Orotidylic acid;	map00240 Pyrimidine metabolism; map01100 Metabolic pathways	Nucleosides, nucleotides, and analogues	Pyrimidine nucleotides	Pyrimidine ribonucleotides
pos	C16518	3.24_276.0815m/z	76005.3	87435.8	82524.1	71586.9	76465	77249	39179.8	41213.6	44432.7	28395.9	32853	31019.4	-1.11822	3.11529e-05	0.000116848	0	C13H15N3O3S	39.6	37.6	S-(Indolylmethylthiohydroximoyl)-L-cysteine;	map00380 Tryptophan metabolism; map00966 Glucosinolate biosynthesis; map01110 Biosynthesis of secondary metabolites; map01210 2-Oxocarboxylic acid metabolism	null	null	null
neg	C04478	0.61_363.0321m/z	244716	264418	240722	212867	174784	178799	123244	135735	134648	55905.9	74591	81433.1	-1.12016	0.00164719	0.00317487	0	C8H15O11P	43.3	32	3-Deoxy-D-manno-octulosonate 8-phosphate; 2-Dehydro-3-deoxy-D-octonate 8-phosphate;	map00540 Lipopolysaccharide biosynthesis; map01100 Metabolic pathways	null	null	null
pos	C07005	10.14_457.2007m/z	118761	138814	113338	124519	111822	104081	68136.7	59327.7	59200.9	47873	47365.9	40614.4	-1.14115	2.44935e-05	9.74218e-05	0	C24H31FO6	41	25.9	Flunisolide; Flunisolide anhydrous;		Lipids and lipid-like molecules	Steroids and steroid derivatives	Hydroxysteroids
pos	C05962	6.07_407.1814m/z	606736	596318	588337	520699	576602	584958	251639	262280	277277	228385	268018	262589	-1.16401	1.14336e-09	7.4215e-08	0	C20H32O6	36.9	20.5	6-Keto-prostaglandin E1; 6-Keto-PGE1;	map00590 Arachidonic acid metabolism; map01100 Metabolic pathways	Lipids and lipid-like molecules	Fatty Acyls	Eicosanoids
pos	C02185	7.00_206.1308n	488295	489966	353797	319410	360858	339147	182049	191269	179700	155252	179288	160090	-1.16641	3.56543e-05	0.000129977	0	C13H18O2	52.8	68.2	Plastoquinol-1;	map00195 Photosynthesis; map01100 Metabolic pathways	null	null	null
pos	C14102	8.19_159.0805m/z	84302.3	86949	76104.6	80747.9	68159	74947.9	32288.3	28296.1	33596.2	43496.9	35127	32384.9	-1.19942	1.20719e-06	1.01017e-05	0	C11H12O2	47.8	41.1	cis-1,2-Dihydroxy-1,2-dihydro-7-methylnaphthalene;	map00626 Naphthalene degradation; map01120 Microbial metabolism in diverse environments	null	null	null
pos	C06186	8.74_255.0839m/z	36669.6	43779.8	52932.4	51070.6	39933.8	34968.3	16971.2	18405.2	15142.5	17855.6	19059.9	25430.9	-1.20032	7.94234e-06	4.09923e-05	0	C12H16O7	42.6	26.8	Arbutin; Ursin; Uvasol; Hydroquinone-O-beta-D-glucopyranoside;	map00010 Glycolysis / Gluconeogenesis; map02060 Phosphotransferase system (PTS)	null	null	null
pos	C21797	9.98_285.2215m/z	90167.4	96517.6	91757.6	68309.3	72176.7	84252.8	31343	26947.9	30303.6	36865.8	27873.4	61438.1	-1.22827	0.00035134	0.000795345	0	C20H28O	51	61.2	all-trans-3,4-Didehydroretinol; Vitamin A2;	map00830 Retinol metabolism	null	null	null
pos	C05832	5.70_231.0762m/z	436818	449236	146854	164046	110296	91360.3	118702	113997	100672	86664.5	100308	74645	-1.23306	0.0638709	0.0791884	0	C12H12N2O4	42.7	29.6	5-Hydroxyindoleacetylglycine;	map00380 Tryptophan metabolism	Organic acids and derivatives	Carboxylic acids and derivatives	Amino acids, peptides, and analogues
pos	C09847	8.48_135.1175m/z	435393	415113	434883	431806	453864	444485	163065	130468	158606	279698	180992	194535	-1.23998	0.000340442	0.000776126	0	C10H16O	52.6	70.7	cis-Citral; Neral;	map00281 Geraniol degradation; map01062 Biosynthesis of terpenoids and steroids; map01110 Biosynthesis of secondary metabolites	null	null	null
pos	C00695	9.43_447.2502m/z	1.8076e+06	2.11145e+06	1.46297e+06	1.4193e+06	1.44179e+06	1.3301e+06	885478	721350	655882	589707	636274	522798	-1.25486	7.50225e-06	3.9366e-05	0	C24H40O5	45.7	36.2	Cholic acid; Cholate; 3alpha,7alpha,12alpha-Trihydroxy-5beta-cholanate; 3alpha,7alpha,12alpha-Trihydroxy-5beta-cholanic acid;	map00120 Primary bile acid biosynthesis; map00121 Secondary bile acid biosynthesis; map01100 Metabolic pathways; map04976 Bile secretion	Lipids and lipid-like molecules	Steroids and steroid derivatives	Bile acids, alcohols and derivatives
pos	C01007	7.09_401.1441m/z	95639.4	95963	88939.9	72582.5	83038.1	81875	38039.9	41435.6	32946.4	33894.7	37988.5	32424.5	-1.25716	4.52533e-08	9.15546e-07	0	C17H22N4O6	35.6	20.6	Reduced riboflavin;	map00740 Riboflavin metabolism; map01100 Metabolic pathways	null	null	null
pos	C18021	10.23_592.2693n	5.41086e+08	6.11465e+08	5.03334e+08	4.99653e+08	4.40842e+08	4.52173e+08	1.63363e+08	1.75803e+08	1.82364e+08	2.73704e+08	2.1163e+08	2.62373e+08	-1.26416	2.48301e-05	9.8217e-05	0	C35H36N4O5	47.6	40.8	Pheophorbide a;	map00860 Porphyrin and chlorophyll metabolism; map01110 Biosynthesis of secondary metabolites	null	null	null
neg	C01860	8.18_249.1855m/z	1.04909e+07	9.89883e+06	1.06792e+07	9.74428e+06	9.67627e+06	1.00399e+07	4.75094e+06	4.3905e+06	3.71053e+06	5.12995e+06	3.56152e+06	3.37175e+06	-1.28061	2.68126e-05	0.000121258	0	C15H24	53.6	73.5	Trichodiene;	map00909 Sesquiterpenoid and triterpenoid biosynthesis	null	null	null
neg	C16707	4.40_408.1607m/z	72385.4	91252.4	96466.8	87151.6	77625.1	76881.6	33111.9	39869.5	36707.2	33761.1	38590.7	24296.7	-1.282	4.5108e-06	3.15627e-05	0	C21H27NO5	43.3	40.1	(S)-Autumnaline; Autumnaline;	map00950 Isoquinoline alkaloid biosynthesis; map01063 Biosynthesis of alkaloids derived from shikimate pathway; map01110 Biosynthesis of secondary metabolites	null	null	null
pos	C21169	7.77_437.2299n	3.63661e+06	4.01623e+06	3.2668e+06	3.11893e+06	2.6903e+06	2.79441e+06	1.28169e+06	1.30111e+06	1.25728e+06	1.47041e+06	1.38274e+06	1.30934e+06	-1.28666	6.90947e-06	3.68413e-05	0	C25H31N3O4	46.1	45.5	N1,N8-Bis(4-coumaroyl)spermidine; N1,N10-Dicoumaroyl spermidine;		Phenylpropanoids and polyketides	Cinnamic acids and derivatives	Hydroxycinnamic acids and derivatives
pos	C00061	4.33_439.1011m/z	2.56202e+06	2.58097e+06	3.81834e+06	3.57229e+06	3.81228e+06	4.16606e+06	1.34409e+06	1.36136e+06	1.45876e+06	1.24923e+06	1.58796e+06	1.36825e+06	-1.29322	5.06669e-05	0.000171453	0	C17H21N4O9P	49.9	55.3	FMN; Riboflavin-5-phosphate; Flavin mononucleotide;	map00190 Oxidative phosphorylation; map00740 Riboflavin metabolism; map00999 Biosynthesis of secondary metabolites - unclassified; map01057 Biosynthesis of type II polyketide products; map01100 Metabolic pathways; map01110 Biosynthesis of secondary metabolites; map04977 Vitamin digestion and absorption	Nucleosides, nucleotides, and analogues	Flavin nucleotides	null
neg	C19589	0.61_381.0410m/z	143643	152768	146750	124893	101274	123060	77394	66051.1	83586.4	31763.5	34713.4	28512.7	-1.29905	0.00321457	0.00568032	0	C17H14O8	42.5	27.6	Aflatoxin B1 dialdehyde;	map00980 Metabolism of xenobiotics by cytochrome P450	null	null	null
pos	C05503	5.88_487.1760m/z	153470	176153	150751	154281	152883	145368	63270.2	67636.9	62955.4	59192.3	67418.2	57562.9	-1.30321	3.9016e-10	3.8796e-08	0	C24H32O8	42.4	24.8	Estradiol-17beta 3-glucuronide; 17beta-Estradiol 3-(beta-D-glucuronide);	map00140 Steroid hormone biosynthesis; map04976 Bile secretion	null	null	null
pos	C13628	2.17_265.0854m/z	103468	101146	106964	93918.3	137823	130860	50071.9	58164.4	54976.9	35732.6	37697.7	33613.4	-1.3188	2.9723e-05	0.000112615	0	C15H14O3	48.1	54.1	4,5-Bisphenol-o-quinone; BPAquinone;	map00363 Bisphenol degradation; map01120 Microbial metabolism in diverse environments	null	null	null
neg	C05654	1.57_246.0158m/z	210346	229920	438908	385583	381100	382720	157207	138065	148524	101048	138906	121142	-1.3336	0.000307489	0.000797043	0	C9H9NO5	55.4	86.3	5-(2'-Formylethyl)-4,6-dihydroxypicolinate; 5-(beta-Formylethyl)-4,6-dihydroxypicolinate;	map00380 Tryptophan metabolism	null	null	null
pos	C00292	4.47_94.0657m/z	19604	19771.3	27357.6	22071.4	14904.6	14280.6	10408.5	7168.58	7515.53	5646.37	8433.39	6919.15	-1.35609	3.54311e-05	0.000129264	0	C6H7N	41.2	21.2	Aniline; Phenylamine; Benzenamine; Arylamine;	map00627 Aminobenzoate degradation; map01120 Microbial metabolism in diverse environments	Benzenoids	Benzene and substituted derivatives	Aniline and substituted anilines
pos	C03765	4.06_137.0603m/z	74471.5	79889.6	142261	130018	153060	152690	51350.9	50880.1	48732.5	39557.5	52415.5	40888.7	-1.36761	0.000558127	0.00116136	0	C8H8O2	54.9	81.3	4-Hydroxyphenylacetaldehyde; 2-(4-Hydroxyphenyl)acetaldehyde;	map00350 Tyrosine metabolism; map00950 Isoquinoline alkaloid biosynthesis; map01060 Biosynthesis of plant secondary metabolites; map01063 Biosynthesis of alkaloids derived from shikimate pathway; map01110 Biosynthesis of secondary metabolites	Benzenoids	Benzene and substituted derivatives	Phenylacetaldehydes
neg	C17250	1.87_494.0816m/z	476925	530923	449291	383594	416051	419725	122246	155122	146965	249840	182554	172353	-1.379	3.85175e-05	0.000159688	0	C14H27NO9S3	56.9	94.3	Glucolesquerellin; 6-Methylthiohexyl glucosinolate;	map00966 Glucosinolate biosynthesis; map01110 Biosynthesis of secondary metabolites; map01210 2-Oxocarboxylic acid metabolism	null	null	null
neg	C16577	4.44_474.1773m/z	266165	292150	277152	222966	259915	267690	110361	102273	95765.1	96119.8	111221	91488	-1.38512	3.73524e-09	2.23655e-07	0	C24H29NO9	52.1	72.5	Codeine-6-glucuronide;	map00982 Drug metabolism - cytochrome P450	Alkaloids and derivatives	Morphinans	null
pos	C15965	9.98_566.4124n	2.94139e+07	3.33628e+07	3.29195e+07	3.08934e+07	3.02588e+07	2.99938e+07	8.96532e+06	9.64376e+06	1.09637e+07	1.5305e+07	1.07188e+07	1.58801e+07	-1.38627	0.000109447	0.000309811	0	C40H54O2	46.6	38.6	3'-Hydroxyechinenone;	map00906 Carotenoid biosynthesis	null	null	null
neg	C18059	8.24_1066.5617m/z	228072	113064	261848	274828	266839	290679	54472.3	83114.5	103304	125689	46407.6	135567	-1.38768	0.00173228	0.00330919	0	C52H85N3O13P2	42.4	38	CDP-2,3-bis-O-(geranylgeranyl)-sn-glycerol;	map00564 Glycerophospholipid metabolism	null	null	null
pos	C14765	8.44_277.2165m/z	1.84235e+06	1.9063e+06	1.94747e+06	1.80984e+06	2.07693e+06	2.03834e+06	789627	734506	781053	712135	745714	678032	-1.38778	4.37747e-11	1.04913e-08	0	C18H30O3	47.1	45.3	13-OxoODE; 13-KODE; (9Z,11E)-13-Oxooctadeca-9,11-dienoic acid;	map00591 Linoleic acid metabolism	Lipids and lipid-like molecules	Fatty Acyls	Lineolic acids and derivatives
pos	C16503	8.19_250.1941n	4.4261e+07	4.56472e+07	4.3209e+07	4.28015e+07	3.95703e+07	4.19941e+07	1.61726e+07	1.61463e+07	1.60313e+07	2.06336e+07	1.48605e+07	1.45505e+07	-1.38782	9.54295e-07	8.46435e-06	0	C16H26O2	51.6	64.1	Methyl farnesoate; Methyl (2E,6E)-farnesoate;	map00981 Insect hormone biosynthesis	null	null	null
neg	C16346	8.14_293.2108m/z	1.42739e+06	1.56417e+06	1.60883e+06	1.31582e+06	1.75141e+06	1.70171e+06	609004	565616	643682	613245	586235	535000	-1.399	4.96469e-08	1.28152e-06	0	C18H30O3	52.2	68.8	17-Hydroxylinolenic acid; (9Z,12Z,15Z)-17-Hydroxyoctadecatri-9,12,15-enoic acid;	map00592 alpha-Linolenic acid metabolism	Lipids and lipid-like molecules	Fatty Acyls	Lineolic acids and derivatives
pos	C07523	8.48_161.1331m/z	760447	761858	772373	780822	848395	822499	245922	246982	248417	474053	269511	294459	-1.41549	0.000150002	0.000398656	0	C12H18O	45.7	34.9	Propofol; 2,6-Diisopropylphenol;		Benzenoids	Benzene and substituted derivatives	Cumenes
pos	C00008	2.18_428.0364m/z	3.31632e+06	3.4613e+06	4.87989e+06	4.43529e+06	4.64281e+06	4.67742e+06	1.66114e+06	1.6416e+06	1.72074e+06	1.1899e+06	1.7573e+06	1.46274e+06	-1.42971	8.53799e-07	7.79342e-06	0	C10H15N5O10P2	46.9	49.3	ADP; Adenosine 5'-diphosphate;	map00190 Oxidative phosphorylation; map00195 Photosynthesis; map00230 Purine metabolism; map00908 Zeatin biosynthesis; map01100 Metabolic pathways; map01110 Biosynthesis of secondary metabolites; map01130 Biosynthesis of antibiotics; map04068 FoxO signaling pathway; map04080 Neuroactive ligand-receptor interaction; map04142 Lysosome; map04152 AMPK signaling pathway; map04611 Platelet activation; …	Nucleosides, nucleotides, and analogues	Purine nucleotides	Purine ribonucleotides
pos	C00643	5.12_203.0814m/z	334657	352301	50612.3	46493.9	45607.7	50373	65235.1	57560.3	60780.8	41292.3	52482.9	46056.7	-1.44422	0.240678	0.271398	0	C11H12N2O3	55.8	93.1	5-Hydroxy-L-tryptophan; Oxitriptan;	map00380 Tryptophan metabolism; map01063 Biosynthesis of alkaloids derived from shikimate pathway; map01100 Metabolic pathways; map04726 Serotonergic synapse	Organoheterocyclic compounds	Indoles and derivatives	Tryptamines and derivatives
pos	C16725	5.90_496.1806n	2.23398e+06	2.18834e+06	3.6034e+06	3.50603e+06	2.07273e+06	2.03234e+06	985580	987486	1.02633e+06	803710	968128	815609	-1.48484	8.61812e-05	0.000256458	0	C26H28N2O8	40.3	29.6	Deoxypumiloside;	map01063 Biosynthesis of alkaloids derived from shikimate pathway	null	null	null
pos	C16541	11.84_629.2259m/z	207371	198881	156284	172964	94459.2	73841.7	60286.3	74281.1	56551.4	40561.8	58661.9	27079.4	-1.5096	0.00117815	0.00219018	0	C35H32MgN4O6	42.3	22.5	Chlorophyllide b;	map00860 Porphyrin and chlorophyll metabolism; map01100 Metabolic pathways; map01110 Biosynthesis of secondary metabolites	null	null	null
neg	C13050	2.20_541.0597n	3.05735e+07	3.61599e+07	4.94827e+07	4.22038e+07	4.42972e+07	4.53288e+07	1.56567e+07	1.55051e+07	1.57602e+07	9.9511e+06	1.60275e+07	1.37923e+07	-1.51662	1.44966e-06	1.35246e-05	0	C15H21N5O13P2	48.1	45.5	Cyclic ADP-ribose; cADPR;	map04020 Calcium signaling pathway; map04921 Oxytocin signaling pathway; map04970 Salivary secretion; map04972 Pancreatic secretion	null	null	null
neg	C07307	7.79_558.1752m/z	13038.1	6549.15	21155.4	11164	24205.9	21533.4	1129.92	4911.89	5950.62	10846.9	5108.85	6125.28	-1.51891	0.0138454	0.0206283	0	C25H33NO11	43.6	45.3	Deacetylipecoside;	map00950 Isoquinoline alkaloid biosynthesis	null	null	null
neg	C16343	8.43_293.2107m/z	1.19621e+06	1.25747e+06	1.24726e+06	1.11904e+06	1.38938e+06	1.37166e+06	432035	412770	483459	488419	419903	386271	-1.53125	1.59413e-09	1.33852e-07	0	C17H28O	47.8	49.7	Heptadecatrienal; (8Z,11Z,14Z)-8,11,14-Heptadecatrienal;	map00592 alpha-Linolenic acid metabolism	null	null	null
neg	C02199	0.68_549.0511m/z	3.21565e+06	3.51887e+06	3.9553e+06	3.22378e+06	3.81738e+06	3.38212e+06	1.3275e+06	1.30735e+06	1.28448e+06	965215	1.31799e+06	1.0978e+06	-1.5321	7.15392e-08	1.61294e-06	0	C15H24N2O16P2	47.2	41.1	UDP-L-rhamnose; UDP-rhamnose; UDP-beta-L-rhamnose;	map00520 Amino sugar and nucleotide sugar metabolism	null	null	null
neg	C01623	0.68_535.0360m/z	2.39879e+07	2.68611e+07	4.64199e+07	4.28011e+07	4.05558e+07	4.5414e+07	1.34094e+07	1.29161e+07	1.29419e+07	1.11692e+07	1.49789e+07	1.22619e+07	-1.54101	0.000138046	0.000423529	0	C14H22N2O16P2	47.6	41.7	UDP-apiose; UDP-D-apiose; UDP-alpha-D-apiose;	map00520 Amino sugar and nucleotide sugar metabolism	null	null	null
neg	C05247	3.48_348.0848m/z	67437.6	92364.6	119204	92826.2	117668	132904	41541.2	41682	35528.4	29328.9	31668.5	32426.5	-1.5526	1.58732e-05	8.09734e-05	0	C20H15NO5	44.3	40.4	10-Hydroxydihydrosanguinarine;	map00950 Isoquinoline alkaloid biosynthesis; map01100 Metabolic pathways; map01110 Biosynthesis of secondary metabolites	null	null	null
neg	C07267	5.89_463.1723m/z	168900	190137	177453	146610	172668	168478	43420.5	67728.6	57598.2	62268.2	55797.2	56034.7	-1.57893	2.99504e-07	4.4469e-06	0	C21H26N2O7	41.1	26.7	Nimodipine;		Organoheterocyclic compounds	Pyridines and derivatives	Hydropyridines
pos	C06577	10.00_131.0862m/z	30495.8	30860.4	30693.1	25906.5	18298	26254.6	9792.76	8984.98	8810.91	8670.7	10138.7	7696.76	-1.58695	5.10976e-06	2.93454e-05	0	C10H12O	52.3	77.5	4-Isopropylbenzaldehyde; p-Cumic aldehyde; Cuminaldehyde;	map00622 Xylene degradation; map01120 Microbial metabolism in diverse environments; map01220 Degradation of aromatic compounds	Lipids and lipid-like molecules	Prenol lipids	Monoterpenoids
pos	C01100	3.46_260.0212m/z	77211.6	86136.2	76863	74573.2	81660.7	67225.3	24087	30828.7	25161.5	18833.3	28831.4	24039.6	-1.6111	1.29333e-06	1.06228e-05	0	C6H12N3O4P	39.6	20.7	L-Histidinol phosphate;	map00340 Histidine metabolism; map01100 Metabolic pathways; map01110 Biosynthesis of secondary metabolites; map01230 Biosynthesis of amino acids	null	null	null
neg	C08357	9.15_351.1266m/z	4.58691e+06	3.7961e+06	3.79082e+06	4.69364e+06	4.56746e+06	4.63621e+06	841325	946354	891750	2.6869e+06	1.1574e+06	1.89287e+06	-1.63114	0.00112208	0.0022999	0	C18H24O5S	44.5	34.5	Estradiol-17beta 3-sulfate;	map00140 Steroid hormone biosynthesis; map04976 Bile secretion	null	null	null
pos	C02134	5.10_369.1556n	2.16805e+06	2.32288e+06	2.16495e+06	1.98457e+06	1.96714e+06	1.8951e+06	672327	658124	701466	670594	674325	652316	-1.63369	3.59172e-08	7.8807e-07	0	C21H23NO5	51.8	78.1	Allocryptopine;	map00950 Isoquinoline alkaloid biosynthesis; map01110 Biosynthesis of secondary metabolites	null	null	null
pos	C16713	5.17_371.1715n	1.31666e+06	1.33986e+06	1.3092e+06	1.20723e+06	1.19356e+06	1.15834e+06	415743	394126	462575	372974	396940	369163	-1.64172	4.16229e-10	3.95344e-08	0	C21H25NO5	45.4	37.6	Floramultine;	map00950 Isoquinoline alkaloid biosynthesis; map01063 Biosynthesis of alkaloids derived from shikimate pathway	null	null	null
neg	C06397	0.75_618.0915m/z	129096	175251	276858	238336	252357	237578	100779	82990.2	90173.1	45588	51735.4	48298.4	-1.64203	0.000114931	0.00036807	0	C17H27N5O16P2	36.7	21.1	ADP-D-glycero-beta-D-manno-heptose;	map00540 Lipopolysaccharide biosynthesis; map01100 Metabolic pathways	null	null	null
neg	C20572	3.28_546.1832n	286284	363649	325450	282463	259081	248747	122864	120149	125383	60282.1	75430.9	60657.9	-1.64449	0.000185049	0.000532876	0	C20H34O17	47.5	51.7	alpha-1,5-L-Arabinotetraose;	map02010 ABC transporters	null	null	null
neg	C07543	4.65_370.1781m/z	47498.1	46876.1	54420.8	46024.2	49024.6	38666.1	13724.7	16458.8	13684.4	16170.3	15916.8	14091.9	-1.64955	5.1413e-09	2.64487e-07	0	C19H23N3O2	56.9	91.9	Ergonovine; Ergometrine;		Alkaloids and derivatives	Ergoline and derivatives	Lysergic acids and derivatives
neg	C04079	9.15_367.1199m/z	297166	201596	218067	309445	311623	292280	54799.6	63353	55833.1	175825	65967.4	100641	-1.65841	0.000561593	0.00129989	0	C12H22N2O6S	39.6	32.1	N-((R)-Pantothenoyl)-L-cysteine; D-Pantothenoyl-L-cysteine; N-Pantothenoylcysteine;	map00770 Pantothenate and CoA biosynthesis	Organic acids and derivatives	Peptidomimetics	Hybrid peptides
pos	C00234	6.07_491.2018m/z	438311	445293	353226	320780	339173	353105	118608	117025	131272	103997	120654	117807	-1.66526	1.47215e-07	2.11695e-06	0	C20H23N7O7	53.8	97.5	10-Formyltetrahydrofolate; 10-Formyl-THF;	map00670 One carbon pool by folate; map00720 Carbon fixation pathways in prokaryotes; map00970 Aminoacyl-tRNA biosynthesis; map01100 Metabolic pathways; map01120 Microbial metabolism in diverse environments; map01200 Carbon metabolism; map01523 Antifolate resistance	null	null	null
neg	C19617	8.43_295.2269m/z	2.61286e+06	2.85889e+06	2.9374e+06	2.60356e+06	3.08565e+06	3.20565e+06	875404	807187	978599	1.039e+06	865694	821088	-1.68356	1.33601e-09	1.16185e-07	0	C18H32O3	44.1	26.1	18-Oxooleate;	map00073 Cutin, suberine and wax biosynthesis	null	null	null
neg	C19618	6.70_357.2254m/z	194777	223433	258556	200951	227602	225480	54142	67000.1	93420.7	82066	67575.8	48846.8	-1.6879	1.5652e-05	8.00801e-05	0	C18H32O4	42.7	29.6	Octadec-9-ene-1,18-dioic-acid;	map00073 Cutin, suberine and wax biosynthesis	null	null	null
neg	C05798	9.03_923.5455m/z	1.70753e+06	869412	108800	229940	434616	370653	239123	155466	110280	373977	155675	117982	-1.6909	0.0801964	0.10192	0	C55H76N4O6	54.6	78.3	Bacteriopheophytin; Bacteriopheophytin a;	map00860 Porphyrin and chlorophyll metabolism	null	null	null
pos	C00024	4.36_810.1290m/z	116191	129224	338433	317477	158578	173966	41359.4	47080.2	73354.2	61648.8	80676.6	68403.3	-1.72779	0.000711151	0.00143195	0	C23H38N7O17P3S	43	32.4	Acetyl-CoA; Acetyl coenzyme A;	map00010 Glycolysis / Gluconeogenesis; map00020 Citrate cycle (TCA cycle); map00061 Fatty acid biosynthesis; map00062 Fatty acid elongation; map00071 Fatty acid degradation; map00072 Synthesis and degradation of ketone bodies; map00254 Aflatoxin biosynthesis; map00280 Valine, leucine and isoleucine degradation; map00290 Valine, leucine and isoleucine biosynthesis; map00300 Lysine biosynthesis; ma…	Lipids and lipid-like molecules	Fatty Acyls	Fatty acyl thioesters
neg	C16995	10.02_269.2476m/z	71041.1	39382.9	53688.5	65875.1	42771.3	47285.4	7777.84	11018.9	16528.5	35776.4	12406.2	12587.5	-1.73573	0.000792306	0.00171949	0	C17H34O2	55.1	87	Methyl palmitate;		Lipids and lipid-like molecules	Fatty Acyls	Fatty acid esters
neg	C05668	4.32_839.1434n	190450	213548	387081	321718	282676	314952	95666.8	91875.5	81448	68037.4	94164.7	81002.4	-1.73959	2.08105e-05	9.936e-05	0	C24H40N7O18P3S	49.1	64	3-Hydroxypropionyl-CoA; 3-Hydroxypropionyl coenzyme A; 3-Hydroxypropanoyl-CoA; 3-Hydroxypropanoyl coenzymeA; beta-Hydroxypropionyl-CoA;	map00410 beta-Alanine metabolism; map00640 Propanoate metabolism; map00720 Carbon fixation pathways in prokaryotes; map01100 Metabolic pathways; map01120 Microbial metabolism in diverse environments; map01200 Carbon metabolism	null	null	null
neg	C01416	3.71_338.1178m/z	16245.8	25114.1	20151.8	24801.1	18391.3	16901.4	6520.06	5211.16	4158.2	4648	8666.63	6914.84	-1.75138	9.10857e-06	5.2892e-05	0	C17H21NO4	55.7	89.9	Cocaine; l-Cocain; beta-Cocain;	map00960 Tropane, piperidine and pyridine alkaloid biosynthesis; map01064 Biosynthesis of alkaloids derived from ornithine, lysine and nicotinic acid; map01100 Metabolic pathways; map01110 Biosynthesis of secondary metabolites	Benzenoids	Benzene and substituted derivatives	Benzoic acids and derivatives
neg	C01226	8.44_291.1947m/z	49290.2	59507.3	32776.9	29112.4	23821.8	24330.9	9601.96	15448.6	11267.8	13913.1	7266.2	7352.73	-1.75468	0.000162365	0.000481752	0	C18H28O3	46.4	43.9	12-OPDA; (15Z)-12-Oxophyto-10,15-dienoate; (15Z)-12-Oxophyto-10,15-dienoic acid; 9(S),13(S)-12-Oxo-PDA; 12-Oxo-10,15(Z)-phytodienoic acid;	map00592 alpha-Linolenic acid metabolism; map01100 Metabolic pathways; map01110 Biosynthesis of secondary metabolites	null	null	null
pos	C14794	6.57_349.1978m/z	2.07193e+06	2.28741e+06	1.78754e+06	1.41357e+06	1.78944e+06	1.79279e+06	577639	552693	529030	521893	540385	508663	-1.78636	3.00481e-06	1.96956e-05	0	C18H30O5	50	65.2	2,3-Dinor-8-iso prostaglandin F2alpha; 2,3-Dinor-8-iso PGF2alpha;	map00590 Arachidonic acid metabolism	null	null	null
neg	C09627	7.77_235.1690m/z	55420.6	49896.5	92862.6	70071.4	63832.6	72957.5	6275.61	4973.62	14486.3	44582.2	21606	24024	-1.80459	0.00620832	0.0101345	0	C15H24O2	53.5	81.6	Capsidiol;	map00909 Sesquiterpenoid and triterpenoid biosynthesis	Lipids and lipid-like molecules	Prenol lipids	Sesquiterpenoids
pos	C06462	7.59_551.2828m/z	1.05302e+06	1.11805e+06	883992	839176	739850	861227	249787	261271	241895	246218	263112	282339	-1.83095	8.0422e-07	7.46479e-06	0	C28H44N2O8S	48.2	63	Leukotriene F4; LTF4;	map00590 Arachidonic acid metabolism; map01100 Metabolic pathways	Lipids and lipid-like molecules	Fatty Acyls	Eicosanoids
pos	C05944	3.46_188.1277m/z	28140.6	29987.8	21529.9	18758.6	17273.5	15767.9	6824.98	7283.37	6409.37	4523.82	6428.39	5333.97	-1.83667	5.53635e-06	3.11361e-05	0	C9H19NO4	42.6	25.9	Pantothenol; (R)-2,4-Dihydroxy-N-(3-hydroxypropyl)-3,3-dimethylbutanamide; Dexpanthenol; 2,4-Dihydroxy-N-(3-hydroxypropyl)-3,3-dimethylbutanamide; (+)-Panthenol; Bepanthen; Bepanthene; Bepantol; D-(+)-2,4-Dihydroxy-N-(3-hydroxypropyl)-3,3-dimethylbutyramide; Cozyme; D(+)-Panthenol; D(+)-Pantothenyl alcohol; D-P-A Injection; D-Panthenol; d-Pantothenol; d-Pantothenyl alcohol; Ilopan; Motilyn; Panad…	map00770 Pantothenate and CoA biosynthesis	null	null	null
neg	C02876	0.64_152.9945m/z	1.67684e+06	1.95587e+06	3.83063e+06	3.32572e+06	2.85612e+06	2.78896e+06	800893	770025	797934	728454	802878	685120	-1.84161	0.000145829	0.000443496	0	C3H7O5P	43.1	25.6	Propanoyl phosphate; Propionyl phosphate;	map00640 Propanoate metabolism; map00660 C5-Branched dibasic acid metabolism; map01100 Metabolic pathways	null	null	null
neg	C05856	3.28_298.0681m/z	444801	514106	426630	392815	218067	209729	95866	98163	97079.2	93139.4	113285	109972	-1.86056	0.000408796	0.00099808	0	C12H15N4OS+	45.6	40.3	Thiamine aldehyde; Thiamin aldehyde;	map00730 Thiamine metabolism; map01100 Metabolic pathways	null	null	null
pos	C11061	5.83_515.2039m/z	206852	243296	178372	257471	206446	166561	58584.2	64025.8	63186.2	57056.2	51568	52113.7	-1.86121	2.93303e-07	3.542e-06	0	C26H36O8	55.7	97.1	all-trans-Retinoyl-beta-glucuronide; Retinoyl glucuronide;	map00830 Retinol metabolism	Lipids and lipid-like molecules	Prenol lipids	Terpene glycosides
pos	C05596	1.58_248.0321m/z	1.00269e+06	1.04083e+06	1.83645e+06	1.78722e+06	1.77349e+06	1.82111e+06	465269	423341	458929	350560	449859	388336	-1.86857	4.1844e-05	0.000147313	0	C10H11NO4	52	63.9	p-Hydroxyphenylacetylglycine; 4-Hydroxyphenylacetylglycine;	map00350 Tyrosine metabolism	Organic acids and derivatives	Carboxylic acids and derivatives	Amino acids, peptides, and analogues
neg	C00301	0.90_559.0687n	7.36393e+06	8.09864e+06	1.06535e+07	8.9046e+06	9.60472e+06	9.51558e+06	3.02657e+06	2.97918e+06	2.91297e+06	1.57278e+06	2.18548e+06	1.76916e+06	-1.90604	1.58591e-05	8.09578e-05	0	C15H23N5O14P2	42.3	25.8	ADP-ribose; ADP-D-ribose; Adenosine diphosphate ribose;	map00230 Purine metabolism	null	null	null
neg	C06095	6.43_409.1860m/z	349895	436813	416399	315550	405234	394820	95308.3	93027.4	93618.7	123231	102496	101620	-1.92809	2.45045e-09	1.70481e-07	0	C20H28O6	47.3	47.3	Gibberellin A44 diacid; Gibberellin A44 open lactone;	map00904 Diterpenoid biosynthesis	null	null	null
pos	C09275	5.44_389.1741m/z	257988	284149	318952	261181	433346	440912	86242.7	87775.9	83469	85024.9	92219	85016.6	-1.94161	3.3672e-05	0.000123959	0	C25H26O5	45.3	41.6	Mammeisin;		Phenylpropanoids and polyketides	Neoflavonoids	Prenylated neoflavonoids
neg	C16324	9.40_291.1980m/z	107146	116547	303224	306553	307575	272673	56319.3	58046.8	79348.9	71221	58365.1	35076.1	-1.97994	0.000608396	0.00138755	0	C18H28O3	43.7	36.3	9,10-EOT; 9,10-Epoxyoctadecatrienoic acid; (9S)-(10E,12Z,15Z)-9,10-Epoxyoctadecatri-10,12,15-enoic acid; 9,10-EOTrE;	map00592 alpha-Linolenic acid metabolism; map01110 Biosynthesis of secondary metabolites	null	null	null
neg	C07652	8.64_474.2625m/z	9.4915e+07	8.77627e+07	6.55933e+07	8.41385e+07	6.5902e+07	7.36873e+07	1.75852e+07	1.68488e+07	1.79739e+07	2.52482e+07	2.04974e+07	2.1082e+07	-1.98497	2.41848e-08	7.76509e-07	0	C29H35NO2	48.5	58.6	Mifepristone; RU-486;		Lipids and lipid-like molecules	Steroids and steroid derivatives	Oxosteroids
pos	C03300	3.34_352.1597m/z	156261	184424	392230	355094	404158	366061	78839.5	88651.5	97001.3	60372.9	79645	63275.3	-1.99001	0.000214627	0.000535507	0	C15H21N5O5	38.6	27.4	O-beta-D-Xylosylzeatin; O-beta-D-Xyloxylzeatin;	map00908 Zeatin biosynthesis; map01110 Biosynthesis of secondary metabolites	null	null	null
pos	C01443	7.26_567.2753m/z	227953	217812	181514	152529	190145	193872	45569.3	47758.9	41146.1	55523.1	53535	48666.2	-1.99385	9.47761e-09	3.09131e-07	0	C29H44O12	52.8	89.6	Ouabain; G-Strophanthin;	map04976 Bile secretion	Lipids and lipid-like molecules	Steroids and steroid derivatives	Steroid lactones
pos	C03087	3.46_160.0972m/z	12617.2	15692.6	15893.6	12762.5	15758.7	14932.2	4095.62	5610.77	3917.49	3282.91	3527.44	1043.6	-2.02902	0.00118081	0.00219468	1	C7H13NO3	45.4	37.7	5-Acetamidopentanoate;	map00310 Lysine degradation	Lipids and lipid-like molecules	Fatty Acyls	Fatty acids and conjugates
neg	C06124	8.53_424.2461m/z	957833	1.09981e+06	1.00275e+06	1.00062e+06	1.14872e+06	1.25634e+06	245247	230669	245205	270942	289802	301695	-2.02972	4.71377e-10	6.04107e-08	1	C18H38NO5P	43.6	24.1	Sphingosine 1-phosphate; Sphing-4-enine 1-phosphate; S1P;	map00600 Sphingolipid metabolism; map01100 Metabolic pathways; map04020 Calcium signaling pathway; map04071 Sphingolipid signaling pathway; map04072 Phospholipase D signaling pathway; map04080 Neuroactive ligand-receptor interaction; map04371 Apelin signaling pathway; map04666 Fc gamma R-mediated phagocytosis; map05152 Tuberculosis	Lipids and lipid-like molecules	Sphingolipids	Phosphosphingolipids
neg	C07710	9.12_559.2322m/z	90181.9	86412	81972.8	54729.5	39718	39054.6	7072.63	14411.3	11297.4	30044.5	12564.1	19541.1	-2.04615	0.000243796	0.000660826	1	C33H30N4O2	44.3	40.8	Telmisartan;		Benzenoids	Benzene and substituted derivatives	Biphenyls and derivatives
pos	C21646	0.74_395.1666m/z	56752.3	55215.3	65863.4	55514.3	47366.2	61780.4	8396.79	11304.2	22499.3	13933.4	9686.05	14940.7	-2.08435	6.08847e-05	0.000196061	1	C16H19N5O6	44.1	25.8	8-Amino-8-demethylriboflavin;	map00999 Biosynthesis of secondary metabolites - unclassified	null	null	null
neg	C07119	7.54_379.2071m/z	118224	141670	144016	115360	115278	128949	22965.1	24621.2	32880.2	32235.8	32071.6	33750.7	-2.0965	5.82054e-08	1.41259e-06	1	C22H32O3	48.2	65.2	Medroxyprogesterone;		Lipids and lipid-like molecules	Steroids and steroid derivatives	Pregnane steroids
neg	C03508	4.35_116.0345m/z	277308	320369	243751	199399	184713	188640	51622.1	53374.9	52720.5	43913.3	66563.5	57431.3	-2.11868	6.8716e-07	8.0059e-06	1	C4H7NO3	49.9	57.9	L-2-Amino-3-oxobutanoic acid; L-2-Amino-3-oxobutanoate; L-2-Amino-acetoacetate; (S)-2-Amino-3-oxobutanoic acid;	map00260 Glycine, serine and threonine metabolism	Organic acids and derivatives	Carboxylic acids and derivatives	Amino acids, peptides, and analogues
neg	C11419	5.99_183.1013m/z	35020.6	41467.4	29969.2	29656.9	28648.4	22951	7706.02	6165.37	6407.22	6718.59	7023.9	8101.3	-2.15587	3.75302e-07	5.12662e-06	1	C10H16O3	56.8	97.1	(3S)-3-Isopropenyl-6-oxoheptanoate; (3S)-3-Isopropenyl-6-oxoheptanoic acid;	map00903 Limonene and pinene degradation	null	null	null
pos	C16373	3.52_729.1687m/z	81698.5	76838.4	110803	90346.1	59113	62966.7	24242.8	16620.7	20141.8	13050.3	23864.2	8880.51	-2.17342	2.95212e-05	0.000112032	1	C30H31O20+	38.9	20.2	Cyanidin-3-O-(6''-O-malonyl-2''-O-glucuronyl)glucoside;	map00942 Anthocyanin biosynthesis	null	null	null
neg	C16505	7.38_283.1898m/z	399990	422645	487118	392215	492366	515459	99336.2	92212.6	118287	120366	80793.3	85352.7	-2.18396	1.95379e-08	6.66936e-07	1	C16H28O4	50.9	65.1	(10S)-Juvenile hormone III diol;	map00981 Insect hormone biosynthesis	null	null	null
pos	C18041	8.90_319.2628m/z	171354	165052	217149	192864	202117	199345	60047.3	34695.8	33985.7	52953.7	23981	46662.4	-2.18561	4.12029e-05	0.000145403	1	C21H34O2	42.8	20.3	5alpha-Pregnan-20alpha-ol-3-one; Allopregnan-20alpha-ol-3-one;	map00140 Steroid hormone biosynthesis	Lipids and lipid-like molecules	Steroids and steroid derivatives	Pregnane steroids
pos	C00016	4.35_785.1565n	3.67707e+06	3.77814e+06	5.53754e+06	5.12375e+06	5.30392e+06	5.74277e+06	964063	950955	1.07311e+06	959988	1.26844e+06	1.09571e+06	-2.20792	2.13626e-07	2.79268e-06	1	C27H33N9O15P2	56.9	86.4	FAD; Flavin adenine dinucleotide;	map00740 Riboflavin metabolism; map01100 Metabolic pathways; map01110 Biosynthesis of secondary metabolites; map04977 Vitamin digestion and absorption	Nucleosides, nucleotides, and analogues	Flavin nucleotides	null
neg	C03226	11.90_779.5930m/z	557839	584272	206574	286804	307225	349871	85242.5	90793.5	77449.4	100235	19838.6	118148	-2.2211	0.000780213	0.00169677	1	C53H80O4	41.5	31.8	3-Demethylubiquinone-9;		Lipids and lipid-like molecules	Prenol lipids	Quinone and hydroquinone lipids
neg	C16344	7.70_309.2057m/z	2.13633e+06	2.33622e+06	2.2298e+06	1.77077e+06	2.10299e+06	2.05493e+06	391585	396945	440776	613427	412533	435725	-2.23076	4.76245e-08	1.24249e-06	1	C17H28O2	56.7	93.5	Norlinolenic acid; (8Z,11Z,14Z)-Heptadecatrienoic acid; (8Z,11Z,14Z)-8,11,14-Heptadecatrienoic acid; 8Z,11Z,14Z-Heptadecatrienoic acid; (8Z,11Z,14Z)-Heptadeca-8,11,14-trienoic acid;	map00592 alpha-Linolenic acid metabolism	null	null	null
neg	C00167	0.68_579.0244m/z	208701	250527	219093	249070	283218	279422	74419.6	63467.7	58413.4	39254.4	44751.5	33310.2	-2.24827	1.18477e-05	6.42996e-05	1	C15H22N2O18P2	41.5	32	UDP-glucuronate; UDPglucuronate; UDP-D-glucuronate; UDP-alpha-D-glucuronate;	map00040 Pentose and glucuronate interconversions; map00053 Ascorbate and aldarate metabolism; map00520 Amino sugar and nucleotide sugar metabolism; map01100 Metabolic pathways	Nucleosides, nucleotides, and analogues	Pyrimidine nucleotides	Pyrimidine nucleotide sugars
neg	C20221	6.43_213.1117m/z	108238	123823	114519	92993	106549	104692	22195.9	21452.7	22525.2	29054.8	20964.1	19531	-2.26157	2.66285e-09	1.80112e-07	1	C10H16O2	45.4	37.8	(6E)-8-Oxolinalool; trans-8-Oxolinalool;	map00902 Monoterpenoid biosynthesis; map01110 Biosynthesis of secondary metabolites	null	null	null
pos	C18064	6.50_557.2511m/z	818821	858853	692324	513474	754220	694970	159753	167542	140157	144597	138797	138005	-2.28524	2.7341e-07	3.36701e-06	1	C33H34N4O3	55.3	90.9	Pyropheophorbide a;	map00860 Porphyrin and chlorophyll metabolism; map01110 Biosynthesis of secondary metabolites	null	null	null
neg	C19615	7.41_285.2044m/z	71721	72275.7	73332.2	56729.9	63248.4	72219.3	16433.2	13229.5	18304.2	11084.9	14255.8	9219.26	-2.31102	2.73544e-06	2.16729e-05	1	C16H30O4	50.3	70	Hexadecanedioate;	map00073 Cutin, suberine and wax biosynthesis; map01100 Metabolic pathways	Lipids and lipid-like molecules	Fatty Acyls	Fatty acids and conjugates
neg	C14833	6.95_329.2323m/z	4.03921e+06	4.90673e+06	4.2964e+06	3.25672e+06	4.27614e+06	4.11734e+06	675729	700110	850813	1.08676e+06	850516	843712	-2.31351	1.10441e-08	4.53243e-07	1	C18H34O5	56.1	85.8	9,12,13-TriHOME; 9(S),12(S),13(S)-Trihydroxy-10(E)-octadecenoic acid; (10E)-(9S,12S,13S)-9,12,13-Trihydroxyoctadec-10-enoic acid;	map00591 Linoleic acid metabolism	Lipids and lipid-like molecules	Fatty Acyls	Fatty acids and conjugates
neg	C05079	3.57_277.0849m/z	109028	137057	247781	226283	328462	293741	42406.3	53907.1	52693.2	42146.1	37396.7	39003.6	-2.32687	0.000149132	0.000451662	1	C12H12N2O3	40.4	25.2	Nalidixic acid;		Organoheterocyclic compounds	Diazanaphthalenes	Naphthyridines
pos	C11131	5.72_501.2068m/z	269036	276888	286120	265280	286237	297752	50993.2	60127.4	51533.8	40942.9	58296.5	58800.5	-2.39032	2.13379e-07	2.79268e-06	1	C25H34O9	55.3	95.8	2-Methoxy-estradiol-17beta 3-glucuronide;	map00140 Steroid hormone biosynthesis	Lipids and lipid-like molecules	Steroids and steroid derivatives	Steroidal glycosides
neg	C11231	6.01_806.3340m/z	1.05392e+06	1.58714e+06	1.64884e+06	869171	1.06996e+06	1.01415e+06	413544	279290	202779	90633.9	204367	158942	-2.42414	0.000105498	0.000344199	1	C43H53NO14	40.7	38.3	Docetaxel anhydrous; Docetaxel;	map04976 Bile secretion	Lipids and lipid-like molecules	Prenol lipids	Diterpenoids
neg	C05259	6.46_1064.3253m/z	774922	857045	1.40553e+06	1.38128e+06	643594	606403	156532	219923	253441	120715	157497	139695	-2.43567	7.81441e-06	4.70216e-05	1	C37H64N7O18P3S	43.6	37.5	3-Oxopalmitoyl-CoA; 3-Ketopalmitoyl-CoA; 3-Oxohexadecanoyl-CoA;	map00062 Fatty acid elongation; map00071 Fatty acid degradation; map01100 Metabolic pathways; map01212 Fatty acid metabolism	null	null	null
neg	C13309	9.64_481.3319m/z	1.85415e+06	1.3736e+06	1.18067e+06	1.49844e+06	742061	1.83323e+06	128586	146752	154805	607263	165510	345551	-2.45359	0.000233279	0.000638959	1	C30H44O2	41.7	43.8	2-Phytyl-1,4-naphthoquinone; Demethylphylloquinone;	map00130 Ubiquinone and other terpenoid-quinone biosynthesis; map01100 Metabolic pathways; map01110 Biosynthesis of secondary metabolites	Lipids and lipid-like molecules	Prenol lipids	Quinone and hydroquinone lipids
pos	C06576	10.00_133.1016m/z	41765	45423.3	40126.3	36879.9	33693.6	35653.9	6446.67	3147.47	8364.09	11656.9	20.1849	11802.6	-2.49466	0.047303	0.059992	0	C10H14O	52.7	77.7	p-Cumic alcohol; 4-Isopropylbenzyl alcohol;	map00622 Xylene degradation; map01120 Microbial metabolism in diverse environments; map01220 Degradation of aromatic compounds	Lipids and lipid-like molecules	Prenol lipids	Monoterpenoids
pos	C11135	9.53_505.2209m/z	168127	386481	184759	108248	53189.6	126830	35293.7	31690.8	41448	28673.1	31872.3	11057.2	-2.51298	0.000745607	0.00149265	1	C25H38O8	57.3	97.9	Androsterone glucuronide; Androsterone 3-glucuronide;	map00140 Steroid hormone biosynthesis	Lipids and lipid-like molecules	Steroids and steroid derivatives	Steroidal glycosides
pos	C07218	7.09_305.1945m/z	512878	514468	472070	409411	523270	529892	78989.5	73222.4	96679.3	101515	92690.1	73546.9	-2.51933	1.9666e-09	1.06253e-07	1	C16H21N3O2	40	23.2	Zolmitriptan; 311C90;		Organoheterocyclic compounds	Indoles and derivatives	Tryptamines and derivatives
neg	C05401	8.96_253.0911m/z	53500.6	52873.9	50915.1	57469.6	53735.2	48213.2	9849.83	9681.53	9870.63	14051.5	3705.09	7427.89	-2.53654	0.000153214	0.00046052	1	C9H18O8	50.6	66.3	3-beta-D-Galactosyl-sn-glycerol; Galactosylglycerol;	map00052 Galactose metabolism; map00561 Glycerolipid metabolism	null	null	null
neg	C04882	3.55_1192.3256m/z	6844.37	1009.18	146766	193665	22030.9	22216.7	9359.05	10383.7	13353.3	1319.66	19594	13400	-2.54178	0.347783	0.389059	0	C41H65N9O28P2	46.6	64.5	UDP-N-acetylmuramoyl-L-alanyl-D-glutamyl-6-carboxy-L-lysyl-D-alanyl-D-alanine; UDP-N-acetylmuramoyl-L-alanyl-D-glutamyl-meso-2,6-diaminopimeloyl-D-alanyl-D-alanine; UDP-N-acetylmuramoyl-L-alanyl-D-gamma-glutamyl-6-carboxy-L-lysyl-D-alanyl-D-alanine;	map00300 Lysine biosynthesis; map00550 Peptidoglycan biosynthesis	null	null	null
neg	C03461	7.89_265.1794m/z	337902	360788	422522	356222	467779	450546	58434.3	64154.6	62652.3	76849.5	68128.4	60830	-2.61506	7.38173e-10	8.0409e-08	1	C15H24O	54.1	80.9	2-trans,6-trans-Farnesal; trans,trans-Farnesal; Farnesal; (2E,6E)-3,7,11-Trimethyl-2,6,10-dodecatrienal; (2E,6E)-Farnesal;	map00900 Terpenoid backbone biosynthesis; map00909 Sesquiterpenoid and triterpenoid biosynthesis; map00981 Insect hormone biosynthesis; map01130 Biosynthesis of antibiotics	Lipids and lipid-like molecules	Prenol lipids	Sesquiterpenoids
pos	C17714	8.19_113.0968m/z	51845.3	68401.2	82757.9	50546.7	61558.2	57133.4	10846.1	11717.6	12654.2	12464.3	8582.96	3589.12	-2.63672	7.30031e-05	0.00022535	1	C7H14O2	50	64.6	Heptanoic acid;		Lipids and lipid-like molecules	Fatty Acyls	Fatty acids and conjugates
neg	C06046	5.11_345.1192m/z	43042.6	62888.8	60909.1	44756.1	38893	39559.9	8420.77	5319.27	8743.12	5048.66	8983.26	9477.67	-2.65682	3.1587e-07	4.56502e-06	1	C14H20O7	54.3	91.2	Salidroside; p-Hydroxyphenethyl alcohol 1-O-beta-D-glucoside; Tyrosol glucoside;	map00350 Tyrosine metabolism	null	null	null
neg	C01050	3.31_678.0938m/z	409767	485721	350659	301023	363829	363051	59979.2	57194.2	55310.4	62059	55437.1	61062	-2.69555	1.85984e-07	3.13045e-06	1	C20H31N3O19P2	43.6	27.6	UDP-N-acetylmuramate; UDP-N-acetyl-alpha-D-muramate; UDP-N-acetylmuramic acid; UDP-MurNAc;	map00471 D-Glutamine and D-glutamate metabolism; map00520 Amino sugar and nucleotide sugar metabolism; map00550 Peptidoglycan biosynthesis; map01100 Metabolic pathways	null	null	null
pos	C14778	7.61_320.2352n	2.26741e+06	2.48748e+06	2.19054e+06	1.94059e+06	2.47619e+06	2.45447e+06	362076	376013	396127	293996	345783	291265	-2.74202	1.9547e-10	2.61009e-08	1	C20H32O3	58	97.6	16(R)-HETE; (5Z,8Z,11Z,14Z)-(16R)-16-Hydroxyeicosa-5,8,11,14-tetraenoic acid; (5Z,8Z,11Z,14Z)-(16R)-16-Hydroxyicosa-5,8,11,14-tetraenoic acid;	map00590 Arachidonic acid metabolism	Lipids and lipid-like molecules	Fatty Acyls	Eicosanoids
neg	C01844	6.26_459.2195m/z	189409	222436	199830	168876	172053	150323	19778.3	22727.9	24720.9	40125	32710.4	23415.7	-2.75417	4.2746e-07	5.63646e-06	1	C23H36O7	50	64.7	Pravastatin;	map04976 Bile secretion	Organic acids and derivatives	Hydroxy acids and derivatives	Medium-chain hydroxy acids and derivatives
pos	C08285	7.89_311.2219m/z	6.77916e+06	7.16282e+06	6.62254e+06	6.25775e+06	5.5348e+06	5.25198e+06	782101	808198	814011	1.37746e+06	888199	881752	-2.76007	5.37627e-08	1.02707e-06	1	C16H32O4	41.9	22.6	10,16-Dihydroxyhexadecanoic acid; Hexadecanoic acid, 10,16-dihydroxy-;	map00073 Cutin, suberine and wax biosynthesis	Lipids and lipid-like molecules	Fatty Acyls	Fatty acids and conjugates
pos	C21429	7.20_621.2702m/z	479138	517524	534292	524855	589467	507634	87567.6	73884.9	80398.8	80727.4	72937.5	66685.5	-2.77009	1.72033e-11	5.74284e-09	1	C36H38MgN4O3	48.6	76.6	12-Ethyl-8-isobutyl-3-vinylbacteriochlorophyllide d;	map00860 Porphyrin and chlorophyll metabolism; map01110 Biosynthesis of secondary metabolites	null	null	null
pos	C20853	7.98_322.2144n	2.11586e+07	2.32641e+07	1.48947e+07	1.50357e+07	1.9104e+07	1.71302e+07	3.08889e+06	2.96115e+06	2.65179e+06	2.72952e+06	2.53434e+06	2.20432e+06	-2.77379	8.15969e-09	2.79611e-07	1	C19H30O4	45.1	29.2	Monacolin L acid; (3R,5R)-7-[(1S,2S,6R,8aR)-2,6-Dimethyl-1,2,6,7,8,8a-hexahydronaphthalen-1-yl]-3,5-dihydroxyheptanoate;	map00999 Biosynthesis of secondary metabolites - unclassified	null	null	null
neg	C00152	0.59_131.0453m/z	68235.7	83792.9	95324.9	88646.4	89629.4	75685.2	8002.59	10930.6	16904	18059.6	11123.1	8126.13	-2.77687	9.24242e-06	5.34991e-05	1	C4H8N2O3	54.9	88.1	L-Asparagine; 2-Aminosuccinamic acid;	map00250 Alanine, aspartate and glutamate metabolism; map00460 Cyanoamino acid metabolism; map00970 Aminoacyl-tRNA biosynthesis; map01060 Biosynthesis of plant secondary metabolites; map01100 Metabolic pathways; map01110 Biosynthesis of secondary metabolites; map01230 Biosynthesis of amino acids; map04974 Protein digestion and absorption; map04978 Mineral absorption; map05230 Central carbon metab…	Organic acids and derivatives	Carboxylic acids and derivatives	Amino acids, peptides, and analogues
pos	C20552	5.24_540.2736m/z	2.95002e+06	3.20151e+06	3.6122e+06	2.76992e+06	4.50841e+06	4.4393e+06	459631	459172	546732	536596	536458	529933	-2.80747	2.83525e-07	3.45067e-06	1	C32H39NO5	53.2	90.1	Terpendole K;	map00403 Indole diterpene alkaloid biosynthesis; map01110 Biosynthesis of secondary metabolites	null	null	null
neg	C06167	9.12_363.1257m/z	445706	354167	292098	368513	359697	350364	22353.6	28762.8	37328.4	121104	28040.7	66619.2	-2.83492	0.000322641	0.000826689	1	C19H22NO4+	39.4	20.3	1,2-Dehydroreticuline; 1,2-Dehydroreticulinium; 3,4-Dihydro-7-hydroxy-1-[(3-hydroxy-4-methoxyphenyl)methyl]-6-methoxy-2-(methyl-14C)-isoquinolinium;	map00950 Isoquinoline alkaloid biosynthesis; map01100 Metabolic pathways; map01110 Biosynthesis of secondary metabolites	null	null	null
pos	C00313	0.68_862.0912m/z	197135	150155	210913	176644	151821	179646	28941.4	25752.6	25641.4	17939.8	26814	16980.8	-2.90796	4.64141e-08	9.30972e-07	1	C23H36N7O19P3S	45.2	39.1	Oxalyl-CoA;	map00630 Glyoxylate and dicarboxylate metabolism; map01100 Metabolic pathways	null	null	null
neg	C16341	7.53_309.2056m/z	2.58745e+06	3.20649e+06	2.80231e+06	2.15275e+06	2.32059e+06	2.36443e+06	310633	308669	347468	437397	334417	313995	-2.9106	2.56515e-10	3.74768e-08	1	C18H30O4	50.2	60.8	2(R)-HPOT; (2R)-(9Z,12Z,15Z)-2-Hydroperoxyoctadecatri-9,12,15-enoic acid; 2(R)-HpOTrE;	map00592 alpha-Linolenic acid metabolism	null	null	null
neg	C00669	3.95_249.0529m/z	27274	39224.5	51694.2	39191.7	90927.1	89671.8	9676.89	4759.09	8153.18	6812.16	8012.78	7390.31	-2.91524	3.89616e-05	0.000161163	1	C8H14N2O5S	41.5	23.7	gamma-L-Glutamyl-L-cysteine; L-gamma-Glutamylcysteine; 5-L-Glutamyl-L-cysteine; gamma-Glutamylcysteine;	map00480 Glutathione metabolism; map01100 Metabolic pathways; map04216 Ferroptosis	Organic acids and derivatives	Carboxylic acids and derivatives	Amino acids, peptides, and analogues
neg	C01909	4.40_259.1284m/z	177573	205245	224045	242567	296874	276936	28431.2	28486.6	41897	24759.2	37840.6	24603.9	-2.93566	1.32109e-08	5.13762e-07	1	C10H18N2O3	48.9	55.7	Dethiobiotin; Desthiobiotin;	map00780 Biotin metabolism; map01100 Metabolic pathways	null	null	null
neg	C20784	3.45_595.0393m/z	106068	150005	307169	269721	281887	280846	23425.4	29054.1	29432.7	33812.2	31962.5	27401.9	-2.99482	4.27979e-05	0.000171969	1	C17H22N6O12P2S	42.8	44.1	ADP-5-ethyl-4-methylthiazole-2-carboxylate; Adenosine diphospho-5-beta-ethyl-4-methylthiazole-2-carboxylic acid;	map00730 Thiamine metabolism; map01100 Metabolic pathways	null	null	null
neg	C00296	9.63_227.0313m/z	56251	66712.8	69048.7	75440.8	51275.8	55770.1	9051.8	10787.7	10946.7	8796.6	7313.2	11.2419	-2.99708	0.0432083	0.0576927	0	C7H12O6	44.8	36.8	Quinate; Quinic acid; Kinic acid; Chinic acid; L-Quinic acid; L-Quinate; (-)-Quinic acid;	map00400 Phenylalanine, tyrosine and tryptophan biosynthesis	null	null	null
neg	C19605	4.03_384.1408m/z	147137	181031	185404	165469	165039	143437	16653.7	16642.6	17381.8	26386.3	17964.2	26080.4	-3.0275	1.07376e-07	2.13147e-06	1	C16H23N3O8	48.2	45	4-(Methylnitrosamino)-1-(3-pyridyl)-1-butanol glucuronide; NNAL-O-glucuronide;	map00980 Metabolism of xenobiotics by cytochrome P450; map05204 Chemical carcinogenesis	Lipids and lipid-like molecules	Fatty Acyls	Fatty acyl glycosides
pos	C03470	10.15_513.2278m/z	105220	126049	92660.2	86785.7	63602.9	76273	11588.6	12261.6	6861.41	18580.8	10066	7605.85	-3.03952	9.42777e-07	8.39251e-06	1	C27H34N2O9	47.2	58.4	3-alpha(S)-Strictosidine; Strictosidine;	map00901 Indole alkaloid biosynthesis; map01060 Biosynthesis of plant secondary metabolites; map01063 Biosynthesis of alkaloids derived from shikimate pathway; map01100 Metabolic pathways; map01110 Biosynthesis of secondary metabolites	null	null	null
pos	C15662	9.50_605.2467m/z	673140	865376	868963	640922	501496	460866	176807	47110.3	39317	117836	60193.5	39676.6	-3.05995	9.65754e-05	0.000280426	1	C35H38N2O5	41.9	34.6	Dmp 323;	map07218 HIV protease inhibitors	null	null	null
pos	C17960	9.51_447.2158m/z	2.46321e+06	3.09263e+06	660840	610893	490461	421976	151311	162583	177637	156897	135195	144135	-3.06051	0.00362024	0.00582717	1	C17H33N6O7P	41.6	29	Rhizocticin C;	map00440 Phosphonate and phosphinate metabolism	null	null	null
neg	C20799	3.50_462.0651m/z	1.44049e+06	1.80202e+06	5.24215e+06	4.14925e+06	3.13647e+06	3.2733e+06	361128	364234	427764	324319	401583	360254	-3.0882	0.000112072	0.000360656	1	C18H15N3O7S	49.8	62.8	Grixazone B;	map00999 Biosynthesis of secondary metabolites - unclassified	null	null	null
pos	C03794	3.49_464.0816m/z	1.66575e+06	1.77285e+06	5.5433e+06	4.5337e+06	3.4721e+06	3.65095e+06	398680	409060	396042	346195	437430	385978	-3.12033	0.000120881	0.000335972	1	C14H18N5O11P	53.5	74.4	N6-(1,2-Dicarboxyethyl)-AMP; N6-(1,2-Dicarboxyethyl)AMP; Adenylosuccinate; Adenylosuccinic acid;	map00230 Purine metabolism; map00250 Alanine, aspartate and glutamate metabolism; map01100 Metabolic pathways	Nucleosides, nucleotides, and analogues	Purine nucleotides	Purine ribonucleotides
pos	C07909	8.53_914.5579m/z	890287	656765	553382	562459	643578	654635	94293.7	72674.6	50375.6	46090.5	67397	71713.4	-3.29868	4.05402e-08	8.49617e-07	1	C51H79NO13	52.6	72.7	Sirolimus; Rapamycin;	map01052 Type I polyketide structures; map04211 Longevity regulating pathway; map04212 Longevity regulating pathway - worm; map04218 Cellular senescence	null	null	null
neg	C19670	9.34_326.2693m/z	24280.1	22675	13693.4	8561.5	14295.6	8074.06	2683.03	2035.51	45.2373	1253.96	1767.63	1368.43	-3.32258	0.00621522	0.0101435	0	C18H35NO	40.8	25.9	Oleamide; Oleyl amide; (Z)-9-Octadecenamide;		Lipids and lipid-like molecules	Fatty Acyls	Fatty amides
pos	C18022	8.01_649.2619m/z	89385.5	141790	84106.8	113953	46449.1	55438.6	12841	8804.15	9299.07	9925.99	4741.86	5856.77	-3.36728	1.63611e-06	1.25453e-05	1	C35H38N4O7	54	93.6	Red chlorophyll catabolite;	map00860 Porphyrin and chlorophyll metabolism; map01110 Biosynthesis of secondary metabolites	null	null	null
pos	C01234	0.63_101.0487n	2.57551e+06	2.63574e+06	3.06528e+06	2.98987e+06	2.74053e+06	2.70012e+06	314536	281062	291317	209306	290171	226159	-3.37304	9.70703e-09	3.1395e-07	1	C4H7NO2	53	77.1	1-Aminocyclopropane-1-carboxylate; 1-Aminocyclopropane-1-carboxylic acid;	map00270 Cysteine and methionine metabolism; map01060 Biosynthesis of plant secondary metabolites; map01070 Biosynthesis of plant hormones; map01100 Metabolic pathways; map01110 Biosynthesis of secondary metabolites	Organic acids and derivatives	Carboxylic acids and derivatives	Amino acids, peptides, and analogues
neg	C16322	5.46_217.1065m/z	37996.1	46312.2	39533.1	33092.8	113810	112856	7829.58	4535.78	5078.92	6008.92	3438.3	6854.1	-3.50683	2.62696e-05	0.000119192	1	C9H16O3	49.2	58.7	9-Oxononanoic acid;	map00592 alpha-Linolenic acid metabolism; map01110 Biosynthesis of secondary metabolites	Lipids and lipid-like molecules	Fatty Acyls	Fatty acids and conjugates
neg	C05533	2.07_203.0181m/z	88569.1	126041	118516	109154	66451.7	72254.6	7345.7	11468.2	7802.96	5430.19	6489.15	6735.43	-3.68182	1.0567e-08	4.48589e-07	1	C7H8O7	54.4	85.4	Oxaloglutarate;	map01210 2-Oxocarboxylic acid metabolism	null	null	null
neg	C00049	0.59_132.0294m/z	181455	206645	201520	261171	285469	216026	6585.46	29802.4	31109.9	4940.59	28129.7	238.411	-3.74574	0.00701269	0.0112489	0	C4H7NO4	55.5	87.6	L-Aspartate; L-Aspartic acid; 2-Aminosuccinic acid; L-Asp;	map00220 Arginine biosynthesis; map00250 Alanine, aspartate and glutamate metabolism; map00260 Glycine, serine and threonine metabolism; map00261 Monobactam biosynthesis; map00270 Cysteine and methionine metabolism; map00300 Lysine biosynthesis; map00340 Histidine metabolism; map00410 beta-Alanine metabolism; map00460 Cyanoamino acid metabolism; map00710 Carbon fixation in photosynthetic organism…	Organic acids and derivatives	Carboxylic acids and derivatives	Amino acids, peptides, and analogues
neg	C08277	6.04_201.1116m/z	18739.7	21875.3	14553.9	13674.8	41748.5	38644.4	2267.19	3.78355	1978.84	4682.45	1508.73	605.984	-3.75588	0.0197798	0.0285049	0	C10H18O4	49.8	62.5	Sebacic acid; Decanedioic acid;		Lipids and lipid-like molecules	Fatty Acyls	Fatty acids and conjugates
neg	C04053	1.12_221.0288m/z	536484	689895	840271	642215	469153	432313	56377	48310.4	46455.6	43786.8	29800.5	40041.7	-3.76931	4.15559e-09	2.41641e-07	1	C6H8O6	57.1	95.9	5-Dehydro-4-deoxy-D-glucuronate; 4-Deoxy-L-threo-5-hexosulose uronate;	map00040 Pentose and glucuronate interconversions	null	null	null
pos	C05769	9.58_637.2657m/z	8.33127e+07	1.0223e+08	7.14802e+07	6.30934e+07	4.41881e+07	4.13311e+07	4.25612e+06	5.12289e+06	4.68376e+06	3.59562e+06	2.86834e+06	3.17325e+06	-4.09723	1.00816e-07	1.6219e-06	1	C36H38N4O8	48.5	50.2	Coproporphyrin I;	map00860 Porphyrin and chlorophyll metabolism; map01100 Metabolic pathways; map01110 Biosynthesis of secondary metabolites	Organoheterocyclic compounds	Tetrapyrroles and derivatives	Porphyrins
neg	C02076	9.63_245.0420m/z	443949	463849	223435	318459	166004	192657	31771.3	5901	28361.1	8121.7	1760.62	2788.7	-4.52209	0.000341876	0.000866552	1	C7H14O7	47.8	52.4	Sedoheptulose; D-altro-Heptulose; D-Sedoheptulose; Volemulose;	map00710 Carbon fixation in photosynthetic organisms	null	null	null
neg	C03646	1.70_497.1006m/z	3.72784e+07	4.49568e+07	5.20428e+07	3.89648e+07	7.8437e+07	7.29593e+07	1.42686e+06	1.32296e+06	1.46634e+06	5.39246e+06	2.1355e+06	2.30152e+06	-4.53064	1.00344e-06	1.03679e-05	1	C16H26N4O10S2	48.3	46.1	Bis-gamma-glutamylcystine; Oxidized gamma-glutamylcysteine; Bis-gamma-L-glutamyl-L-cystine; Oxidized gamma-L-glutamyl-L-cysteine;	map00480 Glutathione metabolism	null	null	null
pos	C00025	0.63_147.0541n	1.90229e+07	1.99545e+07	2.33885e+07	2.2632e+07	2.06733e+07	2.05324e+07	808506	809467	858169	793999	1.06413e+06	841039	-4.60797	5.81209e-13	1.08651e-09	1	C5H9NO4	53.5	75.9	L-Glutamate; L-Glutamic acid; L-Glutaminic acid; Glutamate;	map00220 Arginine biosynthesis; map00250 Alanine, aspartate and glutamate metabolism; map00330 Arginine and proline metabolism; map00332 Carbapenem biosynthesis; map00340 Histidine metabolism; map00430 Taurine and hypotaurine metabolism; map00471 D-Glutamine and D-glutamate metabolism; map00480 Glutathione metabolism; map00524 Neomycin, kanamycin and gentamicin biosynthesis; map00630 Glyoxylate a…	Organic acids and derivatives	Carboxylic acids and derivatives	Amino acids, peptides, and analogues
neg	C00921	2.24_359.1086m/z	74993	84993.7	45784.6	43872	47989.8	45806.3	1239.22	605.283	1010.18	592.161	2395.05	577.84	-5.7414	5.30659e-07	6.63778e-06	1	C14H14N6O3	37.5	26.7	Dihydropteroate; 7,8-Dihydropteroate;	map00790 Folate biosynthesis; map01100 Metabolic pathways	Organoheterocyclic compounds	Pteridines and derivatives	Pterins and derivatives
